# Supplementary material for: Mitochondria are secreted in extracellular vesicles when lysosomal function is impaired
Source: Nat Commun. 2023 Aug 18;14:5031. doi: 10.1038/s41467-023-40680-5 (PMC10439183; doi:10.1038/s41467-023-40680-5)
Supplement: Supplementary file 3 — Supplementary Data 1 [file 41467_2023_40680_MOESM3_ESM.xlsx]

## Sheet: Figure 1c
Proteins enriched in Large EV only				Proteins enriched in Small EV only				Proteins shared between Large EV and Small EV
Uniprot	entrez	genesymbol		Uniprot	entrez	genesymbol		Uniprot	entrez	genesymbol
Q9ERD7	22152	Tubb3		A2ASQ1	NA	NA		Q9QXS1	18810	Plec
P63038	15510	Hspd1		P27661	15270	H2ax		Q8VDD5	17886	Myh9
P56480	11947	Atp5b		Q8CCK0	404634	Macroh2a2		Q8BTM8	192176	Flna
Q8BFZ3	238880	Actbl2		P43277	14957	H1f3		Q80X90	286940	Flnb
E9PVA8	231659	Gcn1		P15864	50708	H1f2		Q9JHU4	13424	Dync1h1
Q03265	11946	Atp5a1		Q924C6	67573	Loxl4		E9Q616	66395	Ahnak
Q8BMK4	216197	Ckap4		P68433	97908	H3c8		P11276	14268	Fn1
P29341	18458	Pabpc1		P62880	14693	Gnb2		P07356	12306	Anxa2
P38647	15526	Hspa9		Q9Z175	16950	Loxl3		P16546	NA	NA
P24547	23918	Impdh2		Q62059	NA	NA		Q9JKF1	29875	Iqgap1
Q3U962	12832	Col5a2		Q640N1	11568	Aebp1		P19096	14104	Fasn
Q60715	18451	P4ha1		P62874	14688	Gnb1		P14824	11749	Anxa6
P47738	11669	Aldh2		Q04750	21969	Top1		Q69ZN7	226101	Myof
Q91YQ5	103963	Rpn1		Q6ZQA6	78908	Igsf3		P63017	15481	Hspa8
Q8BKC5	70572	Ipo5		Q61738	NA	NA		P52480	18746	Pkm
Q9ERK4	110750	Cse1l		O70423	11754	Aoc3		P10107	16952	Anxa1
Q9DBG6	20014	Rpn2		Q8CD91	64074	Smoc2		P26039	21894	Tln1
Q8BH04	74551	Pck2		Q01768	18103	Nme2		Q62261	20742	Sptbn1
P62960	22608	Ybx1		Q8R5C5	226977	Actr1b		P11499	15516	Hsp90ab1
Q91YE6	NA	NA		P26040	22350	Ezr		P11087	12842	Col1a1
P70398	22284	Usp9x		Q59IW6	320712	Abi3bp		P17182	13806	Eno1
O08917	14251	Flot1		P58022	94352	Loxl2		P48036	11747	Anxa5
P10630	13682	Eif4a2		E9PYK3	328417	Parp4		Q68FD5	67300	Cltc
Q6PDI5	230249	Ecpas		Q6Q477	381290	Atp2b4		P99024	22154	Tubb5
Q6P5E4	320011	Uggt1		Q9WVJ9	58859	Efemp2		P20152	22352	Vim
Q91WQ3	107271	Yars		Q61554	14118	Fbn1		P07901	15519	Hsp90aa1
P46061	19387	Rangap1		P63089	19242	Ptn		P57780	60595	Actn4
Q8K1M6	74006	Dnm1l		Q3UH60	239667	Dip2b		P20029	14828	Hspa5
Q99104	17918	Myo5a		Q9Z1N5	53817	Ddx39b		Q61879	77579	Myh10
Q6PDM2	110809	Srsf1		Q8HWB2	15015	H2-Q4		Q8VHX6	68794	Flnc
P0C0S6	51788	H2az1		Q9R0M6	56382	Rab9		P58252	13629	Eef2
Q3THW5	77605	H2az2		O35215	13202	Ddt		Q91V92	104112	Acly
P14211	12317	Calr		P61027	19325	Rab10		Q01149	12843	Col1a2
Q9CZN7	108037	Shmt2		Q60967	23971	Papss1		P27773	14827	Pdia3
P62192	19179	Psmc1		P13864	13433	Dnmt1		Q02053	22201	Uba1
P58774	22004	Tpm2		Q8CJG0	239528	Ago2		P10126	13627	Eef1a1
Q9QXZ0	NA	NA		P82347	24052	Sgcd		Q8VDN2	11928	Atp1a1
Q9CQN1	68015	Trap1		P97352	NA	NA		Q01853	269523	Vcp
P48962	11739	Slc25a4		Q99JR5	94242	Tinagl1		P80313	12468	Cct7
P54071	269951	Idh2		Q9Z2D6	17257	Mecp2		P09405	17975	Ncl
Q9Z110	56454	Aldh18a1		P08775	20020	Polr2a		P09103	18453	P4hb
Q8R050	14852	Gspt1		Q04736	22612	Yes1		Q64727	22330	Vcl
Q99KJ8	69654	Dctn2		O70309	16419	Itgb5		Q8CGC7	107508	Eprs
E9Q912	229877	Rap1gds1		P42669	19290	Pura		P08113	22027	Hsp90b1
Q9Z2X1	98758	Hnrnpf		Q9DBX3	71733	Susd2		Q7TPR4	109711	Actn1
P51881	11740	Slc25a5		Q91Z53	76238	Grhpr		P26041	17698	Msn
P39053	13429	Dnm1		A0A140T8T3	NA	NA		P13020	227753	Gsn
Q62433	17988	Ndrg1		P62270	20084	Rps18		P48678	16905	Lmna
Q9JHR7	NA	NA		Q9R0Q7	56351	Ptges3		P19324	12406	Serpinh1
Q8BJY1	66998	Psmd5		P62983	78294	Rps27a		Q60864	20867	Stip1
P46460	18195	Nsf		Q9CQW9	66141	Ifitm3		P21956	17304	Mfge8
Q6NZJ6	208643	Eif4g1		A0A087WRT4	14107	Fat1		Q922F4	67951	Tubb6
P10923	20750	Spp1		Q01320	21973	Top2a		P09411	18655	Pgk1
P13439	22247	Umps		P35762	12520	Cd81		Q9WVK4	13660	Ehd1
P16110	NA	NA		Q07113	16004	Igf2r		O35639	11745	Anxa3
Q8VI75	75751	Ipo4		Q8K4Z3	246703	Naxe		Q8BGQ7	234734	Aars
P05132	18747	Prkaca		Q6PHN9	77407	Rab35		E9Q555	NA	NA
P17918	18538	Pcna		P83887	103733	Tubg1		P97429	11746	Anxa4
Q60716	18452	P4ha2		Q64345	15959	Ifit3		P62806	69386	H4c8
Q5SF07	319765	Igf2bp2		Q61001	16776	Lama5		O35640	11752	Anxa8
P08003	12304	Pdia4		Q61301	12386	Ctnna2		P42932	12469	Cct8
Q9CZU6	12974	Cs		O08573	16859	Lgals9		P80314	12461	Cct2
Q922R8	71853	Pdia6		Q61187	22088	Tsg101		P80316	12465	Cct5
P39054	13430	Dnm2		Q9ERG0	65970	Lima1		O88342	22388	Wdr1
Q921M3	101943	Sf3b3		Q9CQ71	68240	Rpa3		Q61553	14086	Fscn1
P68510	22629	Ywhah		A0A0N4SVP8	NA	NA		Q64282	15957	Ifit1
Q80UM3	NA	NA		Q6GQT1	232345	A2m		O70475	22235	Ugdh
Q9D0E1	76936	Hnrnpm		P34884	17319	Mif		Q05793	15530	Hspg2
Q9JLJ2	56752	Aldh9a1		P53690	17387	Mmp14		Q9WTI7	17913	Myo1c
J3QNY1	NA	NA		O35988	20971	Sdc4		P40142	21881	Tkt
Q9JKR6	12282	Hyou1		P29391	NA	NA		Q6Q899	230073	Ddx58
Q9CZ30	67059	Ola1		A0A140T8L3	NA	NA		Q61391	17380	Mme
O35350	12333	Capn1		P16330	12799	Cnp		Q9CWJ9	108147	Atic
Q9R233	21356	Tapbp		Q8R2Z5	246228	Vwa1		Q8R422	235505	Cd109
Q60634	14252	Flot2		P56812	56330	Pdcd5		Q3UPL0	69162	Sec31a
Q61990	18521	Pcbp2		Q62077	18803	Plcg1		Q9CZD3	353172	Gars
P28658	54138	Atxn10		P01901	14972	H2-K1		P63101	22631	Ywhaz
Q9DAW9	71994	Cnn3		P35288	NA	NA		P43274	50709	H1f4
Q8QZT1	110446	Acat1		Q8VH51	170791	Rbm39		Q8R1B4	56347	Eif3c
P67778	18673	Phb		Q62165	13138	Dag1		Q9Z1Q9	22321	Vars
Q9CS42	110639	Prps2		Q06890	12759	Clu		P60843	13681	Eif4a1
Q60766	15944	Irgm1		Q6ZPF4	22379	Fmnl3		P62908	27050	Rps3
P10833	20130	Rras		Q61735	16423	Cd47		B2RXS4	140570	Plxnb2
Q9Z204	15381	Hnrnpc		Q9D1M0	110379	Sec13		P10852	17254	Slc3a2
P60229	16341	Eif3e		Q6X893	100434	Slc44a1		P35700	18477	Prdx1
Q8C2E7	223593	Washc5		Q8CHH9	20362	Septin8		Q61753	236539	Phgdh
Q921F2	230908	Tardbp		E9Q0F0	332131	Krt78		P26638	20226	Sars
Q8VIJ6	71514	Sfpq		Q9Z138	NA	NA		P23116	13669	Eif3a
Q03145	13836	Epha2		Q80W68	170643	Kirrel		Q8BHN3	14376	Ganab
Q91YH5	109168	Atl3		Q9CQC9	66397	Sar1b		E9PWQ3	NA	NA
Q9Z2U1	26442	Psma5		Q99MQ4	66695	Aspn		Q8CIE6	12847	Copa
P60335	23983	Pcbp1		P62627	67068	Dynlrb1		Q78PY7	56463	Snd1
P10518	17025	Alad		Q8K297	234407	Colgalt1		P80315	12464	Cct4
Q9Z1R2	224727	Bag6		Q03350	21826	Thbs2		P63158	15289	Hmgb1
P18654	110651	Rps6ka3		Q8BK62	99543	Olfml3		Q8BU30	105148	Iars
O08784	21453	Tcof1		P61622	NA	NA		Q8BMJ2	107045	Lars
Q505F5	72946	Lrrc47		P47199	12972	Cryz		Q8VDM4	21762	Psmd2
Q8CAS9	80285	Parp9		Q3U5Q7	22169	Cmpk2		Q61598	14569	Gdi2
Q922Q8	98238	Lrrc59		P62315	20641	Snrpd1		Q61316	NA	NA
Q9CPN8	140488	Igf2bp3		O88792	16456	F11r		P14685	22123	Psmd3
O35643	11764	Ap1b1		P30285	12567	Cdk4		P62702	20102	Rps4x
Q9CZ44	386649	Nsfl1c		Q9R002	26388	Ifi202b		Q64737	14450	Gart
Q9CYG7	67145	Tomm34		P62309	68011	Snrpg		P80317	12466	Cct6a
Q91WK2	68135	Eif3h		O88712	13016	Ctbp1		D3Z2H9	NA	NA
Q9JMH9	360013	Myo18a		Q8BPU7	140580	Elmo1		P50396	14567	Gdi1
P61202	12848	Cops2		O08992	53378	Sdcbp		P17742	268373	Ppia
Q3UIR3	209200	Dtx3l		O09106	433759	Hdac1		P70168	16211	Kpnb1
Q91ZJ5	216558	Ugp2		D3YYI8	NA	NA		Q9DCD0	110208	Pgd
D3YVN7	NA	NA		D3YX79	NA	NA		B2RQC6	69719	Cad
Q8BFR5	233870	Tufm		P26883	14225	Fkbp1a		O08553	12934	Dpysl2
P31324	19088	Prkar2b		Q99LB6	108645	Mat2b		P05064	11674	Aldoa
Q80TH2	59079	Erbin		P55012	20496	Slc12a2		Q9D8E6	67891	Rpl4
A0A140T8M7	NA	NA		Q8C6L5	214763	Cgas		Q64514	22019	Tpp2
P62751	268449	Rpl23a		Q9D662	27054	Sec23b		Q6A0A9	218236	Fam120a
Q9CYN9	70495	Atp6ap2		Q9ET30	107358	Tm9sf3		P58771	22003	Tpm1
P84228	15077	H3c14		Q8CDN6	53382	Txnl1		P97449	16790	Anpep
Q3V1L4	76952	Nt5c2		Q03958	14976	Pfdn6		Q6ZQ38	71902	Cand1
Q9D0F9	72157	Pgm1		Q9JHF5	27060	Tcirg1		O88322	18074	Nid2
Q9JMA1	59025	Usp14		P62996	20462	Tra2b		Q61171	21672	Prdx2
Q61584	14359	Fxr1		O08738	12368	Casp6		Q9EQU5	56086	Set
O08807	53381	Prdx4		Q9R087	23888	Gpc6		P60122	56505	Ruvbl1
P53986	20501	Slc16a1		E9PY39	NA	NA		Q5SWU9	107476	Acaca
P67984	19934	Rpl22		Q6PB44	104831	Ptpn23		Q9EQK5	78388	Mvp
O09131	14873	Gsto1		Q7TT50	217866	Cdc42bpb		Q00612	14381	G6pdx
P62196	19184	Psmc5		O70493	55988	Snx12		Q8R1F1	227737	Niban2
P16460	11898	Ass1		P63044	22318	Vamp2		P11983	21454	Tcp1
Q6ZWX6	13665	Eif2s1		Q99NB9	NA	NA		P27659	27367	Rpl3
Q9CQD1	271457	Rab5a		Q3THS6	232087	Mat2a		Q99K85	107272	Psat1
O35685	18221	Nudc		P58021	68059	Tm9sf2		P14869	11837	Rplp0
P62071	66922	Rras2		O54890	16416	Itgb3		P17751	21991	Tpi1
Q78ZA7	17955	Nap1l4		O70492	NA	NA		Q9DBJ1	18648	Pgam1
P32261	11905	Serpinc1		O35114	12492	Scarb2		Q9WU78	18571	Pdcd6ip
Q5FWK3	228359	Arhgap1		Q9Z0P4	18483	Palm		Q8JZQ9	27979	Eif3b
P30681	97165	Hmgb2		P35822	19272	Ptprk		P18760	12631	Cfl1
P49718	NA	NA		Q6P5F7	78339	Ttyh3		P14206	16785	Rpsa
Q9WVL2	NA	NA		P21981	21817	Tgm2		P43276	56702	H1f5
O55143	11938	Atp2a2		Q9WTX5	21402	Skp1		P80318	12462	Cct3
Q99P88	170762	Nup155		O35598	11487	Adam10		E9PZF0	NA	NA
A2AGT5	75786	Ckap5		P98063	12153	Bmp1		P17427	11772	Ap2a2
Q7TNV0	110052	Dek		Q9CQI6	72042	Cotl1		Q6IRU2	326618	Tpm4
Q8VC30	225913	Tkfc		Q9JIP6	57265	Fzd2		P26645	17118	Marcks
Q9DCE9	16145	Igtp		Q8BVF2	68833	Pdcl3		Q60854	20719	Serpinb6a
P26443	14661	Glud1		Q62418	13169	Dbnl		Q76MZ3	51792	Ppp2r1a
Q9WUM4	23790	Coro1c		P11352	14775	Gpx1		P62259	22627	Ywhae
Q9JJU8	56726	Sh3bgrl		Q9JM14	50773	Nt5c		O08709	11758	Prdx6
Q9CQE8	68045	Rtraf		Q60790	19414	Rasa3		Q8VDJ3	110611	Hdlbp
E9QAZ2	NA	NA		P07214	20692	Sparc		P12382	18641	Pfkl
Q9CZM2	66480	Rpl15		Q8K2T1	67824	Nmral1		P29533	NA	NA
O35864	26754	Cops5		P47963	270106	Rpl13		Q3U1J4	13194	Ddb1
P97807	14194	Fh1		P70180	18162	Npr3		P06151	16828	Ldha
Q71LX4	70549	Tln2		Q6PB93	108148	Galnt2		Q8BP47	70223	Nars
Q3U0V1	16549	Khsrp		P63073	13684	Eif4e		P43275	80838	H1f1
P61222	24015	Abce1		P62748	53602	Hpcal1		Q91V41	68365	Rab14
Q80ZX0	99683	Sec24b		Q5EG47	105787	Prkaa1		Q62470	16400	Itga3
Q9Z2W0	13437	Dnpep		O08585	NA	NA		G5E829	67972	Atp2b1
P06795	18669	Abcb1b		Q9R1T4	56526	Septin6		O70318	13822	Epb41l2
P08122	12827	Col4a2		Q64455	19271	Ptprj		P47911	19988	Rpl6
P01942	NA	NA		Q9JLI8	53890	Sart3		P62821	19324	Rab1a
Q3UEB3	67959	Puf60						P08752	14678	Gnai2
Q3UMB9	319277	Washc4						Q9Z2U0	26444	Psma7
O54734	13200	Ddost						Q9DCH4	66085	Eif3f
Q8K009	216188	Aldh1l2						Q62465	26949	Vat1
Q9EPC1	57342	Parva						Q62351	22042	Tfrc
P05202	14719	Got2						P42225	NA	NA
P08030	11821	Aprt						P09055	16412	Itgb1
Q3B7Z2	76303	Osbp						Q9D8N0	67160	Eef1g
Q99LD4	NA	NA						P08228	20655	Sod1
A0A140LIF8	NA	NA						Q9QUR6	19072	Prep
P23591	22122	Gfus						F6SVV1	NA	NA
P56564	20512	Slc1a3						P62082	20115	Rps7
P12815	18570	Pdcd6						Q9D379	13849	Ephx1
O54724	19285	Cavin1						Q9EQH3	65114	Vps35
Q9QYB1	29876	Clic4						Q9WVA4	21346	Tagln2
Q91V89	21770	Ppp2r5d						P14148	19989	Rpl7
P68181	18749	Prkacb						P97371	19186	Psme1
Q64669	18104	Nqo1						Q61937	18148	Npm1
Q9R0B9	26432	Plod2						O35379	17250	Abcc1
Q9CXW3	12301	Cacybp						P06745	14751	Gpi1
Q9JLM8	13175	Dclk1						Q9WTM5	20174	Ruvbl2
P14094	11931	Atp1b1						Q9D0I9	104458	Rars
Q9DBS1	74122	Tmem43						P10493	18073	Nid1
Q8BSY0	65973	Asph						P62962	18643	Pfn1
P70372	15568	Elavl1						O88685	19182	Psmc3
Q9WV80	56440	Snx1						A2AN08	69116	Ubr4
Q62348	22099	Tsn						P11688	16402	Itga5
Q9CWK8	67804	Snx2						P50247	11615	Ahcyl
Q08093	12798	Cnn2						P62301	68052	Rps13
P04104	16678	Krt1						P21278	14672	Gna11
Q6PHZ2	108058	Camk2d						Q11011	19155	Npepps
P63321	56044	Rala						P47856	14583	Gfpt1
Q9CQC6	66882	Bzw1						Q8BG32	69077	Psmd11
O70503	56348	Hsd17b12						Q9CPY7	66988	Lap3
P61750	11843	Arf4						Q3UDE2	223723	Ttll12
Q9D0F3	70361	Lman1						Q8BML9	97541	Qars
A0A0N4SVE0	NA	NA						Q9WV32	11867	Arpc1b
Q9DCW4	110826	Etfb						P26043	19684	Rdx
Q8K2Z4	68298	Ncapd2						Q9EQP2	98878	Ehd4
Q6IFZ6	406220	Krt77						P97351	20091	Rps3a1
Q9D2R0	78894	Aacs						P23249	17454	Mov10
Q9JLV5	26554	Cul3						Q61768	16573	Kif5b
Q9Z127	20539	Slc7a5						P25206	17215	Mcm3
O35874	55963	Slc1a4						Q3U7R1	23943	Esyt1
P19253	22121	Rpl13a						Q99020	15384	Hnrnpab
Q63932	26396	Map2k2						P08249	17448	Mdh2
P61021	19344	Rab5b						O70133	13211	Dhx9
P97298	20317	Serpinf1						Q9R0P3	13885	Esd
Q99JX4	98221	Eif3m						Q8CI94	110078	Pygb
O35382	20336	Exoc4						P10649	14862	Gstm1
Q05D44	226982	Eif5b						Q9DBG3	71770	Ap2b1
Q9Z2F2	23962	Oasl2						P15626	14863	Gstm2
Q9JJI8	67671	Rpl38						P35564	12330	Canx
O08795	19089	Prkcsh						P68040	14694	Rack1
Q8CIB5	218952	Fermt2						Q9CQV8	54401	Ywhab
Q60865	53872	Caprin1						P61979	15387	Hnrnpk
Q9WVR4	NA	NA						P62242	20116	Rps8
P46467	20479	Vps4b						P47857	18642	Pfkm
Q6DFZ1	107338	Gbf1						P43406	16410	Itgav
Q8R323	69263	Rfc3						O08788	13191	Dctn1
Q61205	18476	Pafah1b3						P46935	17999	Nedd4
A2AWA9	227800	Rabgap1						Q9D1G1	76308	Rab1b
Q8BWY3	225363	Etf1						P51150	19349	Rab7
Q571I9	69748	Aldh16a1						P05622	18596	Pdgfrb
P31938	26395	Map2k1						P11440	12534	Cdk1
Q3V3R1	270685	Mthfd1l						Q8BH64	259300	Ehd2
O35343	16649	Kpna4						O55029	50797	Copb2
Q9WVE8	23970	Pacsin2						Q922D8	108156	Mthfd1
Q62422	20409	Ostf1						O35286	13204	Dhx15
Q8BV66	99899	Ifi44						Q60710	56045	Samhd1
P54754	13845	Ephb3						P02468	NA	NA
P24369	19035	Ppib						P54822	11564	Adsl
Q01730	NA	NA						Q99K51	102866	Pls3
Q9WUD1	56424	Stub1						Q922B2	226414	Dars
P97873	16949	Loxl1						Q61024	27053	Asns
P01027	12266	C3						P61164	54130	Actr1a
O35593	59029	Psmd14						Q501J6	67040	Ddx17
P52293	16647	Kpna2						Q60605	17904	Myl6
P60867	67427	Rps20						Q99KK7	75221	Dpp3
E9Q5G3	71819	Kif23						P97310	17216	Mcm2
P62897	13063	Cycs						Q6P5F9	103573	Xpo1
P35279	19346	Rab6a						P70698	51797	Ctps
O35887	12321	Calu						Q9CW03	13006	Smc3
Q60932	22333	Vdac1						P97372	19188	Psme2
Q99MR6	83701	Srrt						Q99P72	68585	Rtn4
Q8R1Q8	235661	Dync1li1						P49722	19166	Psma2
Q8BMD8	229731	Slc25a24						Q68FL6	216443	Mars1
O35609	24045	Scamp3						P62334	67089	Psmc6
Q9CQR2	66481	Rps21						Q9QZE5	54161	Copg1
Q9CQQ7	11950	Atp5pb						Q9Z0E6	14469	Gbp2
Q9WV27	27222	Atp1a4						Q9WVJ2	23997	Psmd13
O88477	140486	Igf2bp1						Q7TMK9	56403	Syncrip
Q9D281	68303	Fam114a1						P46735	17912	Myo1b
Q8BJU0	52551	Sgta						F8VPU2	223254	Farp1
O08756	NA	NA						P28660	50884	Nckap1
O88456	12336	Capns1						P17225	NA	NA
Q8BMA6	217337	Srp68						P62827	19384	Ran
P53810	18738	Pitpna						Q99KI0	11429	Aco2
Q64152	218490	Btf3						Q9QZD9	54709	Eif3i
Q8C166	266692	Cpne1						P61982	22628	Ywhag
Q60973	245688	Rbbp7						F6YVP7	NA	NA
Q9DB77	67003	Uqcrc2						Q9CPR4	NA	NA
Q62048	18611	Pea15a						P51655	14735	Gpc4
Q9D6R2	67834	Idh3a						P46471	NA	NA
Q80SW1	229709	Ahcyl1						Q9CQ65	66902	Mtap
Q9CWM4	NA	NA						O08810	20624	Eftud2
Q9JLN9	56717	Mtor						P16045	16852	Lgals1
Q07235	20720	Serpine2						O88844	15926	Idh1
Q9DB05	108124	Napa						P56399	22225	Usp5
Q9WUA3	56421	Pfkp						O09061	19170	Psmb1
P48722	18415	Hspa4l						P62918	26961	Rpl8
P14115	26451	Rpl27a						Q9DC51	14679	Gnai3
Q3UJB0	319322	Sf3b2						O55222	16202	Ilk
Q6P1F6	71978	Ppp2r2a						P49717	17217	Mcm4
P62900	114641	Rpl31						Q9R1P4	26440	Psma1
P22892	11765	Ap1g1						P50516	11964	Atp6v1a
P39447	21872	Tjp1						Q9Z1Q5	114584	Clic1
O88487	13427	Dync1i2						Q9JIW9	64143	Ralb
Q8K354	109857	Cbr3						P47962	100503670	Rpl5
Q69Z37	NA	NA						Q8QZY1	223691	Eif3l
Q80YX1	21923	Tnc						P62754	20104	Rps6
O35129	12034	Phb2						D4AFX7	NA	NA
Q8C5H8	68646	Nadk2						Q60847	12816	Col12a1
E9Q035	NA	NA						Q01514	NA	NA
P11103	NA	NA						P47753	NA	NA
P56395	109672	Cyb5a						Q6R0H7	14683	Gnas
O08808	13367	Diaph1						Q5SYD0	338367	Myo1d
P08121	12825	Col3a1						Q99L47	70356	St13
F8VPK0	218343	Ttc37						P19157	14870	Gstp1
Q91W90	105245	Txndc5						Q9D8W5	66997	Psmd12
P63028	22070	Tpt1						Q91VR5	104721	Ddx1
Q9EST5	67628	Anp32b						P40124	12331	Cap1
Q60737	12995	Csnk2a1						Q9QZQ8	26914	Macroh2a1
Q9CY50	107513	Ssr1						P08207	20194	S100a10
Q8C052	270058	Map1s						P97384	11744	Anxa11
Q08943	20833	Ssrp1						Q61699	15505	Hsph1
P61255	19941	Rpl26						P14733	16906	Lmnb1
Q9QYR6	17754	Map1a						Q9DCN2	109754	Cyb5r3
Q6ZQI3	109154	Mlec						Q9CZX8	20085	Rps19
Q9CU62	24061	Smc1a						P21279	14682	Gnaq
P60670	217365	Nploc4						P53994	59021	Rab2a
P54116	13830	Stom						Q01279	13649	Egfr
Q8BYA0	108903	Tbcd						Q99KP6	28000	Prpf19
P62814	11966	Atp6v1b2						P07091	20198	S100a4
Q8VHY0	121021	Cspg4						Q9DBC7	19084	Prkar1a
Q8CIN4	224105	Pak2						Q62188	22240	Dpysl3
Q9JK48	54673	Sh3glb1						P35441	NA	NA
P28301	16948	Lox						P62264	20044	Rps14
Q8CI59	68428	Steap3						Q64339	100038882	Isg15
Q9R1T2	56459	Sae1						O70435	19167	Psma3
Q9R008	17855	Mvk						P14131	20055	Rps16
Q9CR62	67863	Slc25a11						P27601	14674	Gna13
Q9QZM0	54609	Ubqln2						P99027	67186	Rplp2
Q99KQ4	59027	Nampt						Q9WUA2	23874	Farsb
Q6ZWV7	66489	Rpl35						Q6P1B1	170750	Xpnpep1
P17809	20525	Slc2a1						P26231	12385	Ctnna1
Q8VEM8	18674	Slc25a3						Q8BHG1	230598	Nrd1
O08582	14904	Gtpbp1						Q8C1B7	52398	Septin11
Q4VA53	100710	Pds5b						Q8VEK3	51810	Hnrnpu
P54823	13209	Ddx6						P70296	23980	Pebp1
O54984	56495	Get3						Q99LF4	28088	Rtcb
O54774	11776	Ap3d1						P57776	66656	Eef1d
Q8R180	50527	Ero1a						Q5SUR0	237823	Pfas
Q80TV8	76707	Clasp1						Q9QUM9	26443	Psma6
P42125	13177	Eci1						P42208	18000	Septin2
P28667	17357	Marcksl1						Q6ZWN5	76846	Rps9
P61022	56398	Chp1						P63242	276770	Eif5a
Q99KV1	67838	Dnajb11						P01897	NA	NA
Q6P8X1	72183	Snx6						P97927	16775	Lama4
Q99LE6	27407	Abcf2						Q9D0R2	110960	Tars
Q60930	22334	Vdac2						Q3TW96	227620	Uap1l1
Q9WVM1	26934	Racgap1						Q7TQI3	107260	Otub1
Q9ERU9	19386	Ranbp2						P63325	67097	Rps10
Q05186	19672	Rcn1						O08599	20910	Stxbp1
P51859	15191	Hdgf						Q61881	17220	Mcm7
P51855	14854	Gss						P18572	12215	Bsg
P97379	23881	G3bp2						Q9JII6	58810	Akr1a1
Q99LC5	110842	Etfa						Q7TMB8	20430	Cyfip1
Q9ES97	20168	Rtn3						Q91Z40	229900	Gbp7
Q921G8	74237	Tubgcp2						Q91ZX7	16971	Lrp1
Q61576	14230	Fkbp10						Q8BKG3	71461	Ptk7
Q6PDN3	NA	NA						E9Q6R7	22288	Utrn
P51912	NA	NA						O35295	19291	Purb
Q80UU9	70804	Pgrmc2						P49312	15382	Hnrnpa1
Q810B6	11736	Ankfy1						Q04857	12833	Col6a1
P62137	19045	Ppp1ca						Q62009	50706	Postn
P56389	72269	Cda						O88544	26891	Cops4
Q91XV3	70350	Basp1						P63085	26413	Mapk1
Q9D554	75062	Sf3a3						P05201	14718	Got1
Q61686	12419	Cbx5						P63037	15502	Dnaja1
Q5SW19	74148	Cluh						P35278	19345	Rab5c
Q99PG2	72075	Ogfr						Q811D0	13383	Dlg1
Q8CGK3	74142	Lonp1						Q9WV91	19221	Ptgfrn
P58044	319554	Idi1						Q64674	20810	Srm
Q8VCN5	107869	Cth						P23492	18950	Pnp
Q9JI10	56274	Stk3						Q9DCL9	67054	Paics
A2A8Z1	100273	Osbpl9						P24527	16993	Lta4h
Q9CXY6	67781	Ilf2						P05480	20779	Src
Q8BTZ7	331026	Gmppb						Q9CVB6	76709	Arpc2
P63330	19052	Ppp2ca						Q9QZ85	60440	Iigp1
A0A140T8K6	NA	NA						Q9Z0N1	26905	Eif2s3x
O54988	20874	Slk						Q8VHM5	74326	Hnrnpr
Q80VQ0	67689	Aldh3b1						Q9Z2Q6	18951	Septin5
Q923D2	233016	Blvrb						Q07076	11750	Anxa7
Q8CIG8	27374	Prmt5						Q99JY9	74117	Actr3
Q8CBY8	67665	Dctn4						P63276	20068	Rps17
Q8BY71	107435	Hat1						Q91V12	70025	Acot7
Q61206	18475	Pafah1b2						Q9JIF0	15469	Prmt1
A2A432	72584	Cul4b						Q9D819	67895	Ppa1
Q9ER72	27267	Cars						O55234	19173	Psmb5
Q02788	12834	Col6a2						Q6ZQ08	234594	Cnot1
Q61166	13589	Mapre1						P60766	12540	Cdc42
P28481	12824	Col2a1						Q8R081	15388	Hnrnpl
Q9WTX6	26965	Cul1						P61161	66713	Actr2
P70460	22323	Vasp						Q80U72	105782	Scrib
Q9CQM9	30926	Glrx3						P37889	14115	Fbln2
Q9D0K2	67041	Oxct1						Q99MN1	85305	Kars
Q8CG48	14211	Smc2						P70290	17524	Mpp1
Q8VCR7	NA	NA						P70670	17938	Naca
Q99PL5	81910	Rrbp1						P28656	53605	Nap1l1
Q8R2Q8	69550	Bst2						P62849	20088	Rps24
Q9DBZ1	67454	Ikbip						P58281	74143	Opa1
Q91YJ2	69150	Snx4						P17426	11771	Ap2a1
Q9D1A2	66054	Cndp2						Q99PT1	192662	Arhgdia
Q9CWS0	69219	Ddah1						O88569	53379	Hnrnpa2b1
Q80VD1	68215	Fam98b						Q9Z1Z0	56041	Uso1
P83940	67923	Eloc						Q9JK81	60315	Myg1
P63323	NA	NA						P68254	22630	Ywhaq
P54763	13844	Ephb2						P30416	14228	Fkbp4
Q8CG76	110198	Akr7a5						Q9EPU0	19704	Upf1
Q6PGB6	72117	Naa50						P06801	17436	Me1
P62267	66475	Rps23						P47757	12345	Capzb
Q6PIP5	67429	Nudcd1						O70589	12361	Cask
Q9R1P3	26445	Psmb2						P07742	20133	Rrm1
Q9WTP6	11637	Ak2						Q6P9J9	105722	Ano6
Q99K30	98845	Eps8l2						Q8BRF7	76983	Scfd1
P48774	14866	Gstm5						O35375	18187	Nrp2
P00493	15452	Hprt						P11031	20024	Sub1
Q9R190	23942	Mta2						Q9R0P5	56431	Dstn
Q8BH59	78830	Slc25a12						P35282	216344	Rab21
Q8VBV7	108679	Cops8						P26516	17463	Psmd7
Q9CQF9	66881	Pcyox1						P50580	18813	Pa2g4
Q9ES00	63958	Ube4b						Q07797	19039	Lgals3bp
Q9CYD3	56693	Crtap						Q62000	18295	Ogn
Q9CYZ2	66314	Tpd52l2						Q99JI4	66413	Psmd6
Q91W50	229663	Csde1						P70206	18844	Plxna1
Q8BMG7	98732	Rab3gap2						Q8C0C7	66590	Farsa
P70441	26941	Slc9a3r1						Q93092	21351	Taldo1
P57759	67397	Erp29						Q5XJY5	213827	Arcn1
Q64511	21974	Top2b						Q99KC8	67776	Vwa5a
P61211	104303	Arl1						Q99K41	100952	Emilin1
Q9DBZ5	73830	Eif3k						P97377	12566	Cdk2
P70452	20909	Stx4a						Q99LX0	57320	Park7
Q4KMM3	170719	Oxr1						Q61703	16425	Itih2
P70195	19177	Psmb7						Q9Z1Z2	20901	Strap
P42227	20848	Stat3						Q9CQ60	66171	Pgls
O35381	11737	Anp32a						Q60770	20912	Stxbp3
Q62186	20832	Ssr4						P14152	17449	Mdh1
P55302	16976	Lrpap1						Q9R0N0	14635	Galk1
P28867	18753	Prkcd						P35980	19899	Rpl18
Q6PDL0	234663	Dync1li2						P62204	NA	NA
P84099	19921	Rpl19						Q9JMH6	50493	Txnrd1
Q8K2Q7	71678	Brox						Q61656	NA	NA
Q61635	15953	Ifi47						A2AF47	75974	Dock11
Q3UMU9	15193	Hdgfl2						O35474	13612	Edil3
Q922H4	69080	Gmppa						Q3THK7	229363	Gmps
O88207	12831	Col5a1						P48758	12408	Cbr1
Q3UHD6	76742	Snx27						O54962	23825	Banf1
P58389	110854	Ptpa						P45376	11677	Akr1b3
Q6P542	224742	Abcf1						Q8BK67	108911	Rcc2
Q9D1M7	66120	Fkbp11						Q9WVL3	20499	Slc12a7
Q8BK64	217737	Ahsa1						Q8K0C9	218138	Gmds
Q8BZW8	66866	Nhlrc2						P46664	11566	Adss
P57716	59287	Ncstn						P35979	269261	Rpl12
P24288	12035	Bcat1						Q6P4T2	320632	Snrnp200
Q9D6Z1	67134	Nop56						P28653	12111	Bgn
Q7TPV4	18432	Mybbp1a						P13595	17967	Ncam1
Q9JIK5	56200	Ddx21						Q64105	NA	NA
Q9CQW1	56418	Ykt6						Q8K4Q8	140792	Colec12
P00405	17709	COX2						P97311	17219	Mcm6
E9Q5C9	70769	Nolc1						P24452	NA	NA
Q9QYI3	56354	Dnajc7						P34022	19385	Ranbp1
Q07813	12028	Bax						P84096	56212	Rhog
Q62523	22793	Zyx						Q60668	11991	Hnrnpd
Q9JHJ0	50875	Tmod3						Q9CYL5	384009	Glipr2
P29758	18242	Oat						Q8C8U0	67533	Ppfibp1
Q99JN2	224023	Klhl22						Q02248	12387	Ctnnb1
P39749	NA	NA						P35235	19247	Ptpn11
G3X972	218811	Sec24c						Q9R0E2	18822	Plod1
Q810A7	72047	Ddx42						P32067	20823	Ssb
Q6ZPJ3	217342	Ube2o						Q8C129	240028	Lnpep
Q3UWL8	109054	Pfdn4						Q9CR57	67115	Rpl14
P31230	NA	NA						P50543	20195	S100a11
Q61749	13667	Eif2b4						Q9JJ28	14248	Flii
O55135	16418	Eif6						O08529	12334	Capn2
Q60692	19175	Psmb6						Q8BT60	70568	Cpne3
P00375	13361	Dhfr						P99026	19172	Psmb4
Q9D7H3	66368	Rtca						O89079	59042	Cope
P25976	NA	NA						Q60875	16800	Arhgef2
Q6A4J8	252870	Usp7						P53026	NA	NA
Q3V1T4	56401	P3h1						Q91YR1	19230	Twf1
E9PWG6	54392	Ncapg						Q99K01	94184	Pdxdc1
Q80XU3	98415	Nucks1						Q9QXB9	13495	Drg2
P62331	11845	Arf6						Q61035	15115	Hars
P55264	11534	Adk						P62245	267019	Rps15a
Q60749	20218	Khdrbs1						P84091	11773	Ap2m1
O35516	18129	Notch2						O35646	12338	Capn6
O88545	26893	Cops6						Q9R0Y5	11636	Ak1
Q61508	13601	Ecm1						Q63844	26417	Mapk3
Q9DCC4	66194	Pycrl						P50431	20425	Shmt1
P16125	16832	Ldhb						P63005	18472	Pafah1b1
P82198	21810	Tgfbi						Q3TEA8	15441	Hp1bp3
Q9CZ04	26894	Cops7a						Q2YDW2	229524	Msto1
P32233	13494	Drg1						Q9R0E1	26433	Plod3
P24668	17113	M6pr						Q9DBP5	66588	Cmpk1
P61924	56447	Copz1						Q8CGY8	108155	Ogt
P36552	12892	Cpox						Q9R1P1	26446	Psmb3
Q9EP71	75646	Rai14						P97855	27041	G3bp1
Q8K1X1	207425	Wdr11						P17047	16784	Lamp2
P70227	16440	Itpr3						E9PV48	667370	Ifit3b
Q61245	12814	Col11a1						Q62318	21849	Trim28
Q00493	12876	Cpe						Q64433	15528	Hspe1
Q9ET54	72333	Palld						Q99LD8	51793	Ddah2
Q9CX56	57296	Psmd8						O55131	235072	Septin7
Q9EPK2	19889	Rp2						Q99K48	53610	Nono
D3Z7P3	14660	Gls						Q64449	17534	Mrc2
O55201	20924	Supt5						O70194	55944	Eif3d
E9Q7G0	101706	Numa1						Q91VI7	107702	Rnh1
Q60631	14784	Grb2						Q9ESX5	245474	Dkc1
Q9EQQ9	76055	Oga						P47713	18783	Pla2g4a
F8VQ05	72313	Fryl						P62281	27207	Rps11
Q921W4	66609	Cryzl1						P99029	54683	Prdx5
P70261	27355	Pald1						P61226	74012	Rap2b
Q9CPU0	109801	Glo1						Q8BJW6	229317	Eif2a
Q61009	20778	Scarb1						Q9JIF7	70349	Copb1
Q9CQ92	66437	Fis1						Q3TXS7	70247	Psmd1
E9QA15	NA	NA						Q01405	20334	Sec23a
Q60953	18854	Pml						Q9CR16	67738	Ppid
O35345	16650	Kpna6						Q921J2	19744	Rheb
Q8C0Z1	106581	Fam234a						P58242	100340	Smpdl3b
Q6DFW4	55989	Nop58						P70349	15254	Hint1
P46978	16430	Stt3a						Q61107	55932	Gbp3
Q8R502	100604	Lrrc8c						Q5FWI3	83921	Cemip2
Q9D1G2	68603	Pmvk						Q8JZZ7	NA	NA
E9Q6E5	69207	Srsf11						P46638	19326	Rab11b
P37913	16881	Lig1						Q6ZWV3	110954	Rpl10
G5E8V9	99889	Arfip1						Q99J77	94181	Nans
Q922Y1	225896	Ubxn1						Q60972	19646	Rbbp4
Q52KI8	51796	Srrm1						Q8JZK9	208715	Hmgcs1
P35285	19334	Rab22a						P62852	75617	Rps25
P08074	12409	Cbr2						P15379	12505	Cd44
Q9WVG6	59035	Carm1						Q61235	20650	Sntb2
Q8BL66	216238	Eea1						Q9D1D4	68581	Tmed10
Q9D1R9	68436	Rpl34						P30999	12388	Ctnnd1
Q62419	20405	Sh3gl1						O70251	55949	Eef1b2
Q05920	NA	NA						O08532	12293	Cacna2d1
Q8VD65	75669	Pik3r4						P84104	20383	Srsf3
A2ASS6	NA	NA						Q80Y17	16897	Llgl1
P70699	14387	Gaa						P35293	19330	Rab18
P54320	13717	Eln						P61089	93765	Ube2n
Q8R016	104184	Blmh						Q99JI6	215449	Rap1b
								P14069	20200	S100a6
								Q9D358	11431	Acp1
								Q8R1A4	NA	NA
								P02469	16777	Lamb1
								Q99PV0	192159	Prpf8
								Q62376	20637	Snrnp70
								Q05816	16592	Fabp5
								P54775	23996	Psmc4
								Q9JM76	56378	Arpc3
								P62830	65019	Rpl23
								P70336	19878	Rock2
								Q8BH24	99237	Tm9sf4
								Q9JIM1	63959	Slc29a1
								Q8BP67	68193	Rpl24
								P47754	12343	Capza2
								Q8CI51	56376	Pdlim5
								P61358	19942	Rpl27
								P59999	68089	Arpc4
								Q8CG47	70099	Smc4
								P10639	22166	Txn1
								Q91WJ8	NA	NA
								Q61033	21917	Tmpo
								Q8R366	140559	Igsf8
								Q9DBT5	109674	Ampd2
								Q80UG5	53860	Septin9
								Q62426	13014	Cstb
								Q6NXL1	69608	Sec24d
								Q9Z1F9	50995	Uba2
								P20352	14066	F3
								P02535	16661	Krt10
								P63001	19353	Rac1
								Q8R3B1	18799	Plcd1
								P06802	18605	Enpp1
								P62869	67673	Elob
								Q8VCG1	110074	Dut
								Q61398	18542	Pcolce
								Q8VEE4	68275	Rpa1
								Q3UVG3	210998	Fam91a1
								Q9QZF2	14733	Gpc1
								P40336	30930	Vps26a
								P62855	27370	Rps26
								Q9D0M1	67763	Prpsap1
								E9PYB0	NA	NA
								P62717	76808	Rpl18a
								P40224	20315	Cxcl12
								Q61292	16779	Lamb2
								P51410	20005	Rpl9
								Q9R1P0	26441	Psma4
								Q8C1A5	50492	Thop1
								Q9CR86	52502	Carhsp1
								P18052	19262	Ptpra
								Q60767	17076	Ly75
								P10922	14958	H1f0
								P62889	19946	Rpl30
								Q3TZZ7	52635	Esyt2
								Q64442	20322	Sord
								O55023	NA	NA
								Q9WV92	13823	Epb41l3
								Q8BUR4	330662	Dock1
								Q9D8U8	69178	Snx5
								P97300	20320	Nptn
								O08547	20333	Sec22b
								Q9Z2N8	56456	Actl6a
								P59108	234577	Cpne2
								P23198	NA	NA
								P97370	11933	Atp1b3
								Q60676	19060	Ppp5c
								Q3UM45	66385	Ppp1r7
								Q9JKX6	53893	Nudt5
								Q8BIW1	229589	Prune1
								P51432	18797	Plcb3
								P70202	17035	Lxn
								P26369	22185	U2af2
								Q9CQM5	52700	Txndc17
								O35682	50918	Myadm
								Q3UQ28	69675	Pxdn
								P48759	19288	Ptx3
								Q64314	12490	Cd34
								P97461	20103	Rps5
								Q9DBE0	246277	Csad
								P28271	11428	Aco1
								O08746	NA	NA
								Q02819	18220	Nucb1
								P70677	12367	Casp3
								Q61543	20340	Glg1
								O70310	18107	Nmt1
								O09044	20619	Snap23
								Q9WUL7	56350	Arl3
								Q61165	20544	Slc9a1
								Q8BY89	68682	Slc44a2
								Q99J99	NA	NA
								P62320	67332	Snrpd3
								Q2PZL6	329628	Fat4
								P58871	228140	Tnks1bp1
								Q9CY64	109778	Blvra
								P28474	11532	Adh5
								P62317	107686	Snrpd2
								P97333	18186	Nrp1
								P16406	13809	Enpep
								Q61191	15161	Hcfc1
								P97820	26921	Map4k4
								Q9CSH3	72662	Dis3
								Q9WVA3	12237	Bub3

## Sheet: Figure 1d
Large EV_GO_CC											Small EV_GO_CC
GO.cellular.component.complete	Mus.musculus...REFLIST..21997.	Client.Text.Box.Input..412.	Client.Text.Box.Input..expected.	Client.Text.Box.Input..over.under.	Client.Text.Box.Input..fold.Enrichment.	Client.Text.Box.Input..raw.P.value.	Client.Text.Box.Input..FDR.				GO.cellular.component.complete	Mus.musculus...REFLIST..21997.	Client.Text.Box.Input..189.	Client.Text.Box.Input..expected.	Client.Text.Box.Input..over.under.	Client.Text.Box.Input..fold.Enrichment.	Client.Text.Box.Input..raw.P.value.	Client.Text.Box.Input..FDR.
cytoplasm (GO:0005737)	11498	379	215.36	+	1.76	4.98e-68	1.01e-64				protein-containing complex (GO:0032991)	5752	97	49.42	+	1.96	2.33e-13	4.74e-10
intracellular anatomical structure (GO:0005622)	14264	396	267.16	+	1.48	3.11e-53	2.11e-50				collagen-containing extracellular matrix (GO:0062023)	396	23	3.4	+	6.76	1.52e-12	1.55e-09
cytosol (GO:0005829)	3885	212	72.77	+	2.91	2.63e-53	2.68e-50				intracellular anatomical structure (GO:0005622)	14264	165	122.56	+	1.35	5.39e-12	2.74e-09
intracellular organelle (GO:0043229)	12649	363	236.91	+	1.53	3.04e-41	1.55e-38				cellular anatomical entity (GO:0110165)	19140	189	164.45	+	1.15	7.39e-12	3.01e-09
organelle (GO:0043226)	12959	364	242.72	+	1.5	8.98e-39	3.66e-36				cytosol (GO:0005829)	3885	74	33.38	+	2.22	4.59e-12	3.11e-09
protein-containing complex (GO:0032991)	5752	234	107.73	+	2.17	1.64e-38	5.55e-36				external encapsulating structure (GO:0030312)	529	25	4.55	+	5.5	1.12e-11	3.25e-09
intracellular membrane-bounded organelle (GO:0043231)	11585	339	216.99	+	1.56	1.38e-35	4.02e-33				extracellular matrix (GO:0031012)	527	25	4.53	+	5.52	1.03e-11	3.5e-09
membrane-bounded organelle (GO:0043227)	12042	344	225.54	+	1.53	2.33e-34	5.94e-32				cytoplasm (GO:0005737)	11498	144	98.79	+	1.46	1.99e-11	5.07e-09
membrane-enclosed lumen (GO:0031974)	4514	168	84.55	+	1.99	3.07e-20	5.68e-18				intracellular membrane-bounded organelle (GO:0043231)	11585	143	99.54	+	1.44	1.48e-10	3.35e-08
organelle lumen (GO:0043233)	4514	168	84.55	+	1.99	3.07e-20	6.24e-18				nucleosome (GO:0000786)	84	11	0.72	+	15.24	5.37e-10	1.09e-07
intracellular organelle lumen (GO:0070013)	4513	168	84.53	+	1.99	3.04e-20	6.88e-18				endocytic vesicle (GO:0030139)	212	15	1.82	+	8.23	1.12e-09	2.07e-07
cellular anatomical entity (GO:0110165)	19140	408	358.49	+	1.14	1.99e-19	3.38e-17				membrane-bounded organelle (GO:0043227)	12042	144	103.47	+	1.39	1.57e-09	2.45e-07
non-membrane-bounded organelle (GO:0043228)	4499	164	84.27	+	1.95	1e-18	1.45e-16				basement membrane (GO:0005604)	120	12	1.03	+	11.64	1.47e-09	2.5e-07
intracellular non-membrane-bounded organelle (GO:0043232)	4498	164	84.25	+	1.95	9.94e-19	1.56e-16				intracellular organelle (GO:0043229)	12649	147	108.68	+	1.35	7.77e-09	1.05e-06
mitochondrion (GO:0005739)	1889	94	35.38	+	2.66	5.47e-18	7.43e-16				vesicle (GO:0031982)	2229	47	19.15	+	2.45	7.58e-09	1.1e-06
cell junction (GO:0030054)	2080	96	38.96	+	2.46	2.64e-16	3.36e-14				protein-DNA complex (GO:0032993)	189	13	1.62	+	8.01	2.04e-08	2.6e-06
nucleus (GO:0005634)	7222	216	135.27	+	1.6	6.18e-16	7.4e-14				organelle (GO:0043226)	12959	148	111.34	+	1.33	2.59e-08	3.1e-06
synapse (GO:0045202)	1434	76	26.86	+	2.83	6.89e-16	7.79e-14				vesicle membrane (GO:0012506)	633	22	5.44	+	4.05	4.64e-08	5.25e-06
endomembrane system (GO:0012505)	4176	146	78.22	+	1.87	8.42e-15	9.02e-13				cell junction (GO:0030054)	2080	43	17.87	+	2.41	6.4e-08	6.85e-06
myelin sheath (GO:0043209)	215	28	4.03	+	6.95	1.13e-14	1.15e-12				ribonucleoprotein complex (GO:1990904)	716	23	6.15	+	3.74	8.93e-08	9.08e-06
ribonucleoprotein complex (GO:1990904)	716	49	13.41	+	3.65	2.96e-14	2.87e-12				cytoplasmic vesicle membrane (GO:0030659)	608	21	5.22	+	4.02	1.06e-07	1.03e-05
integral component of membrane (GO:0016021)	5948	48	111.41	-	0.43	5.73e-14	5.3e-12				extracellular region (GO:0005576)	2875	52	24.7	+	2.11	1.94e-07	1.72e-05
intrinsic component of membrane (GO:0031224)	6127	51	114.76	-	0.44	9.92e-14	8.78e-12				DNA packaging complex (GO:0044815)	155	11	1.33	+	8.26	1.92e-07	1.77e-05
catalytic complex (GO:1902494)	1542	75	28.88	+	2.6	1.08e-13	9.14e-12				intracellular vesicle (GO:0097708)	2087	41	17.93	+	2.29	5.95e-07	4.66e-05
nuclear lumen (GO:0031981)	4082	136	76.46	+	1.78	5.02e-12	4.08e-10				U5 snRNP (GO:0005682)	15	5	0.13	+	38.8	5.95e-07	4.84e-05
nucleoplasm (GO:0005654)	3628	124	67.95	+	1.82	1.37e-11	1.08e-09				cytoplasmic vesicle (GO:0031410)	2083	41	17.9	+	2.29	5.75e-07	4.88e-05
cytosolic ribosome (GO:0022626)	108	18	2.02	+	8.9	1.81e-11	1.37e-09				pICln-Sm protein complex (GO:0034715)	6	4	0.05	+	77.59	1.03e-06	7.76e-05
organelle membrane (GO:0031090)	2461	94	46.09	+	2.04	3.51e-11	2.55e-09				extracellular membrane-bounded organelle (GO:0065010)	114	9	0.98	+	9.19	1.11e-06	7.82e-05
endoplasmic reticulum (GO:0005783)	1879	78	35.19	+	2.22	7.81e-11	5.48e-09				extracellular organelle (GO:0043230)	114	9	0.98	+	9.19	1.11e-06	8.1e-05
proteasome complex (GO:0000502)	64	14	1.2	+	11.68	1.42e-10	9.65e-09				endosome (GO:0005768)	989	25	8.5	+	2.94	1.82e-06	0.000124
perinuclear region of cytoplasm (GO:0048471)	696	41	13.04	+	3.15	3.34e-10	2.19e-08				synapse (GO:0045202)	1434	31	12.32	+	2.52	2.39e-06	0.000157
cytosolic large ribosomal subunit (GO:0022625)	61	13	1.14	+	11.38	8.61e-10	5.48e-08				U2 snRNP (GO:0005686)	22	5	0.19	+	26.45	2.95e-06	0.000188
polysome (GO:0005844)	76	14	1.42	+	9.84	1.03e-09	6.34e-08				catalytic step 2 spliceosome (GO:0071013)	96	8	0.82	+	9.7	3.07e-06	0.000189
vesicle (GO:0031982)	2229	84	41.75	+	2.01	1.21e-09	7.24e-08				nucleus (GO:0005634)	7222	93	62.05	+	1.5	3.77e-06	0.000226
supramolecular complex (GO:0099080)	1283	58	24.03	+	2.41	1.33e-09	7.74e-08				U4 snRNP (GO:0005687)	10	4	0.09	+	46.55	4.78e-06	0.000278
endopeptidase complex (GO:1905369)	99	15	1.85	+	8.09	2.86e-09	1.62e-07				extracellular space (GO:0005615)	2132	39	18.32	+	2.13	6.25e-06	0.000343
organelle envelope (GO:0031967)	1196	54	22.4	+	2.41	5.86e-09	3.14e-07				cell periphery (GO:0071944)	6128	82	52.65	+	1.56	6.17e-06	0.000349
envelope (GO:0031975)	1196	54	22.4	+	2.41	5.86e-09	3.22e-07				U12-type spliceosomal complex (GO:0005689)	27	5	0.23	+	21.55	7.11e-06	0.000371
mitochondrial envelope (GO:0005740)	778	41	14.57	+	2.81	7.21e-09	3.76e-07				cell-substrate junction (GO:0030055)	185	10	1.59	+	6.29	7.04e-06	0.000377
early endosome (GO:0005769)	347	26	6.5	+	4	7.47e-09	3.8e-07				methylosome (GO:0034709)	12	4	0.1	+	38.8	8.57e-06	0.000436
glutamatergic synapse (GO:0098978)	518	32	9.7	+	3.3	1.12e-08	5.55e-07				phagocytic vesicle (GO:0045335)	114	8	0.98	+	8.17	1.01e-05	0.000487
endoplasmic reticulum protein-containing complex (GO:0140534)	130	16	2.43	+	6.57	1.25e-08	6.08e-07				U2-type precatalytic spliceosome (GO:0071005)	52	6	0.45	+	13.43	9.89e-06	0.000491
cytoplasmic vesicle (GO:0031410)	2083	77	39.01	+	1.97	1.54e-08	7.29e-07				non-membrane-bounded organelle (GO:0043228)	4499	65	38.66	+	1.68	1.13e-05	0.000521
intracellular vesicle (GO:0097708)	2087	77	39.09	+	1.97	1.6e-08	7.38e-07				intracellular non-membrane-bounded organelle (GO:0043232)	4498	65	38.65	+	1.68	1.12e-05	0.000532
peptidase complex (GO:1905368)	135	16	2.53	+	6.33	2.04e-08	9.2e-07				precatalytic spliceosome (GO:0071011)	54	6	0.46	+	12.93	1.21e-05	0.000545
mitochondrial matrix (GO:0005759)	292	23	5.47	+	4.21	2.37e-08	1.05e-06				spliceosomal tri-snRNP complex (GO:0097526)	31	5	0.27	+	18.77	1.29e-05	0.000561
mitochondrial inner membrane (GO:0005743)	540	32	10.11	+	3.16	2.81e-08	1.22e-06				U4/U6 x U5 tri-snRNP complex (GO:0046540)	31	5	0.27	+	18.77	1.29e-05	0.000573
mitochondrial membrane (GO:0031966)	725	38	13.58	+	2.8	3.03e-08	1.29e-06				chromatin (GO:0000785)	644	18	5.53	+	3.25	1.55e-05	0.000658
ribosome (GO:0005840)	229	20	4.29	+	4.66	4.12e-08	1.71e-06				spliceosomal snRNP complex (GO:0097525)	58	6	0.5	+	12.04	1.76e-05	0.000729
organelle inner membrane (GO:0019866)	587	33	10.99	+	3	5.52e-08	2.25e-06				spliceosomal complex (GO:0005681)	209	10	1.8	+	5.57	1.94e-05	0.000788
membrane protein complex (GO:0098796)	1225	52	22.94	+	2.27	7.35e-08	2.93e-06				extracellular exosome (GO:0070062)	92	7	0.79	+	8.86	2.24e-05	0.000894
endosome (GO:0005768)	989	45	18.52	+	2.43	8.64e-08	3.38e-06				focal adhesion (GO:0005925)	172	9	1.48	+	6.09	2.61e-05	0.00102
cytoplasmic stress granule (GO:0010494)	78	12	1.46	+	8.21	9.56e-08	3.48e-06				SMN-Sm protein complex (GO:0034719)	17	4	0.15	+	27.38	2.73e-05	0.00105
nucleoid (GO:0009295)	48	10	0.9	+	11.12	9.4e-08	3.48e-06				small nuclear ribonucleoprotein complex (GO:0030532)	67	6	0.58	+	10.42	3.74e-05	0.00141
ribosomal subunit (GO:0044391)	195	18	3.65	+	4.93	9.15e-08	3.51e-06				U1 snRNP (GO:0005685)	19	4	0.16	+	24.5	3.98e-05	0.00147
mitochondrial nucleoid (GO:0042645)	48	10	0.9	+	11.12	9.4e-08	3.54e-06				perinuclear region of cytoplasm (GO:0048471)	696	18	5.98	+	3.01	4.19e-05	0.00152
cell projection (GO:0042995)	2629	88	49.24	+	1.79	1.03e-07	3.69e-06				Golgi lumen (GO:0005796)	20	4	0.17	+	23.28	4.74e-05	0.00169
postsynapse (GO:0098794)	742	36	13.9	+	2.59	4.25e-07	1.47e-05				extracellular vesicle (GO:1903561)	105	7	0.9	+	7.76	4.97e-05	0.00174
plasma membrane bounded cell projection (GO:0120025)	2388	80	44.73	+	1.79	4.18e-07	1.47e-05				endosome membrane (GO:0010008)	293	11	2.52	+	4.37	6.31e-05	0.00218
cytoskeleton (GO:0005856)	2287	77	42.84	+	1.8	5.95e-07	2.02e-05				endocytic vesicle membrane (GO:0030666)	46	5	0.4	+	12.65	7.27e-05	0.00247
presynapse (GO:0098793)	592	31	11.09	+	2.8	6.09e-07	2.03e-05				anchoring junction (GO:0070161)	664	17	5.71	+	2.98	7.78e-05	0.00259
polysomal ribosome (GO:0042788)	34	8	0.64	+	12.56	8.33e-07	2.73e-05				clathrin-coated vesicle (GO:0030136)	116	7	1	+	7.02	9e-05	0.00278
integral component of plasma membrane (GO:0005887)	1583	7	29.65	-	0.24	8.58e-07	2.77e-05				membrane-enclosed lumen (GO:0031974)	4514	62	38.78	+	1.6	8.93e-05	0.0028
cytoplasmic ribonucleoprotein granule (GO:0036464)	234	18	4.38	+	4.11	1.1e-06	3.45e-05				organelle lumen (GO:0043233)	4514	62	38.78	+	1.6	8.93e-05	0.00284
large ribosomal subunit (GO:0015934)	120	13	2.25	+	5.78	1.1e-06	3.51e-05				intracellular organelle lumen (GO:0070013)	4513	62	38.78	+	1.6	8.91e-05	0.00288
intracellular protein-containing complex (GO:0140535)	786	36	14.72	+	2.45	1.72e-06	5.29e-05				Sm-like protein family complex (GO:0120114)	79	6	0.68	+	8.84	8.84e-05	0.0029
focal adhesion (GO:0005925)	172	15	3.22	+	4.66	2.09e-06	6.34e-05				lysosome (GO:0005764)	554	15	4.76	+	3.15	0.000115	0.00343
ribonucleoprotein granule (GO:0035770)	252	18	4.72	+	3.81	2.95e-06	8.82e-05				lytic vacuole (GO:0000323)	554	15	4.76	+	3.15	0.000115	0.00348
cell-substrate junction (GO:0030055)	185	15	3.47	+	4.33	4.79e-06	0.000141				sarcolemma (GO:0042383)	165	8	1.42	+	5.64	0.000122	0.0036
proteasome core complex (GO:0005839)	19	6	0.36	+	16.86	4.9e-06	0.000143				supramolecular complex (GO:0099080)	1283	25	11.02	+	2.27	0.000139	0.00405
cell leading edge (GO:0031252)	411	23	7.7	+	2.99	6.41e-06	0.000184				phagocytic vesicle membrane (GO:0030670)	28	4	0.24	+	16.63	0.000152	0.00436
supramolecular polymer (GO:0099081)	946	39	17.72	+	2.2	7.82e-06	0.000221				membrane raft (GO:0045121)	392	12	3.37	+	3.56	0.00019	0.00537
Unclassified (UNCLASSIFIED)	1027	3	19.24	-	0.16	8.18e-06	0.000225				membrane microdomain (GO:0098857)	393	12	3.38	+	3.55	0.000194	0.00542
cellular_component (GO:0005575)	20970	409	392.76	+	1.04	8.18e-06	0.000228				U2-type catalytic step 2 spliceosome (GO:0071007)	31	4	0.27	+	15.02	0.000217	0.0059
COP9 signalosome (GO:0008180)	34	7	0.64	+	10.99	8.85e-06	0.00024				cell surface (GO:0009986)	1242	24	10.67	+	2.25	0.000216	0.00594
membrane raft (GO:0045121)	392	22	7.34	+	3	9.75e-06	0.000261				U2-type spliceosomal complex (GO:0005684)	95	6	0.82	+	7.35	0.000229	0.00613
membrane microdomain (GO:0098857)	393	22	7.36	+	2.99	1.01e-05	0.000268				chromosome (GO:0005694)	1256	24	10.79	+	2.22	0.00025	0.00661
intrinsic component of plasma membrane (GO:0031226)	1672	10	31.32	-	0.32	1.12e-05	0.000293				early endosome (GO:0005769)	347	11	2.98	+	3.69	0.000264	0.00688
smooth endoplasmic reticulum (GO:0005790)	36	7	0.67	+	10.38	1.23e-05	0.000316				filopodium (GO:0030175)	98	6	0.84	+	7.13	0.000268	0.00691
bounding membrane of organelle (GO:0098588)	1232	46	23.08	+	1.99	1.34e-05	0.000342				cellular_component (GO:0005575)	20970	189	180.18	+	1.05	0.000312	0.00785
supramolecular fiber (GO:0099512)	938	38	17.57	+	2.16	1.39e-05	0.000349				Unclassified (UNCLASSIFIED)	1027	0	8.82	-	< 0.01	0.000312	0.00795
transport vesicle (GO:0030133)	347	20	6.5	+	3.08	1.72e-05	0.000422				trans-Golgi network transport vesicle (GO:0030140)	35	4	0.3	+	13.3	0.000332	0.00825
anchoring junction (GO:0070161)	664	30	12.44	+	2.41	1.71e-05	0.000425				late endosome (GO:0005770)	250	9	2.15	+	4.19	0.000396	0.00958
oligosaccharyltransferase complex (GO:0008250)	14	5	0.26	+	19.07	1.93e-05	0.000467				plasma membrane bounded cell projection (GO:0120025)	2388	37	20.52	+	1.8	0.000392	0.00961
vesicle membrane (GO:0012506)	633	29	11.86	+	2.45	2.02e-05	0.000484				cell projection (GO:0042995)	2629	40	22.59	+	1.77	0.000422	0.0101
endocytic vesicle (GO:0030139)	212	15	3.97	+	3.78	2.18e-05	0.000516				Golgi apparatus subcompartment (GO:0098791)	309	10	2.65	+	3.77	0.000428	0.0101
cytoplasmic vesicle membrane (GO:0030659)	608	28	11.39	+	2.46	2.73e-05	0.000638				coated vesicle (GO:0030135)	202	8	1.74	+	4.61	0.000454	0.0106
mitochondrial permeability transition pore complex (GO:0005757)	7	4	0.13	+	30.51	3.35e-05	0.000776				catalytic complex (GO:1902494)	1542	27	13.25	+	2.04	0.000482	0.0111
microtubule cytoskeleton (GO:0015630)	1293	46	24.22	+	1.9	5.24e-05	0.0012				neuron projection (GO:0043005)	1552	27	13.33	+	2.02	0.000513	0.0117
actin cytoskeleton (GO:0015629)	508	24	9.51	+	2.52	5.59e-05	0.00126				vacuole (GO:0005773)	643	15	5.52	+	2.72	0.000538	0.0122
endoplasmic reticulum lumen (GO:0005788)	85	9	1.59	+	5.65	5.9e-05	0.00132				bounding membrane of organelle (GO:0098588)	1232	23	10.59	+	2.17	0.000641	0.0143
neuron projection (GO:0043005)	1552	52	29.07	+	1.79	6.49e-05	0.00143				glutamatergic synapse (GO:0098978)	518	13	4.45	+	2.92	0.000658	0.0146
proteasome core complex, beta-subunit complex (GO:0019774)	11	4	0.21	+	19.41	0.000131	0.00286				myelin sheath (GO:0043209)	215	8	1.85	+	4.33	0.000674	0.0148
Golgi apparatus (GO:0005794)	1548	51	28.99	+	1.76	0.00014	0.00303				methionine adenosyltransferase complex (GO:0048269)	3	2	0.03	+	77.59	0.00071	0.0154
proteasome regulatory particle (GO:0005838)	23	5	0.43	+	11.61	0.000142	0.00305				cytosolic small ribosomal subunit (GO:0022627)	45	4	0.39	+	10.35	0.000801	0.0172
caveola (GO:0005901)	97	9	1.82	+	4.95	0.00015	0.00318				costamere (GO:0043034)	19	3	0.16	+	18.38	0.000832	0.0176
coated membrane (GO:0048475)	98	9	1.84	+	4.9	0.000161	0.00335				cell body (GO:0044297)	824	17	7.08	+	2.4	0.000892	0.0187
membrane coat (GO:0030117)	98	9	1.84	+	4.9	0.000161	0.00338				supraspliceosomal complex (GO:0044530)	4	2	0.03	+	58.19	0.00106	0.0218
endoplasmic reticulum chaperone complex (GO:0034663)	12	4	0.22	+	17.8	0.000172	0.00354				telomerase holoenzyme complex (GO:0005697)	21	3	0.18	+	16.63	0.00108	0.022
nuclear protein-containing complex (GO:0140513)	1285	44	24.07	+	1.83	0.00019	0.00387				commitment complex (GO:0000243)	4	2	0.03	+	58.19	0.00106	0.022
proteasome accessory complex (GO:0022624)	25	5	0.47	+	10.68	0.0002	0.00403				membrane protein complex (GO:0098796)	1225	22	10.53	+	2.09	0.00119	0.024
vesicle coat (GO:0030120)	59	7	1.11	+	6.33	0.000207	0.00412				actin filament (GO:0005884)	133	6	1.14	+	5.25	0.00124	0.0248
endosome membrane (GO:0010008)	293	16	5.49	+	2.92	0.000212	0.00419				nuclear lumen (GO:0031981)	4082	53	35.07	+	1.51	0.00138	0.027
synaptic vesicle (GO:0008021)	235	14	4.4	+	3.18	0.000226	0.00443				chromosome, centromeric region (GO:0000775)	241	8	2.07	+	3.86	0.00137	0.0271
ruffle (GO:0001726)	153	11	2.87	+	3.84	0.000236	0.00453				Barr body (GO:0001740)	5	2	0.04	+	46.55	0.00147	0.0283
pore complex (GO:0046930)	26	5	0.49	+	10.27	0.000235	0.00455				endomembrane system (GO:0012505)	4176	54	35.88	+	1.5	0.00147	0.0285
postsynaptic density (GO:0014069)	393	19	7.36	+	2.58	0.000249	0.00474				basolateral plasma membrane (GO:0016323)	246	8	2.11	+	3.78	0.00155	0.0295
spindle (GO:0005819)	361	18	6.76	+	2.66	0.000253	0.00477				Golgi-associated vesicle (GO:0005798)	94	5	0.81	+	6.19	0.00159	0.03
dendrite (GO:0030425)	741	29	13.88	+	2.09	0.000294	0.00549				supramolecular fiber (GO:0099512)	938	18	8.06	+	2.23	0.00164	0.0307
dendritic tree (GO:0097447)	744	29	13.93	+	2.08	0.000306	0.00567				actin cytoskeleton (GO:0015629)	508	12	4.36	+	2.75	0.00174	0.0322
postsynaptic specialization (GO:0099572)	434	20	8.13	+	2.46	0.000313	0.00574				supramolecular polymer (GO:0099081)	946	18	8.13	+	2.21	0.00176	0.0323
asymmetric synapse (GO:0032279)	401	19	7.51	+	2.53	0.000317	0.00576				vacuolar membrane (GO:0005774)	253	8	2.17	+	3.68	0.00184	0.0332
cytosolic small ribosomal subunit (GO:0022627)	45	6	0.84	+	7.12	0.000333	0.006				neuronal cell body (GO:0043025)	729	15	6.26	+	2.39	0.00183	0.0333
plasma membrane raft (GO:0044853)	137	10	2.57	+	3.9	0.000402	0.00718				ESCRT complex (GO:0036452)	26	3	0.22	+	13.43	0.00189	0.0334
coated vesicle membrane (GO:0030662)	89	8	1.67	+	4.8	0.000424	0.0075				axon (GO:0030424)	731	15	6.28	+	2.39	0.00188	0.0336
cell-cell contact zone (GO:0044291)	90	8	1.69	+	4.75	0.000454	0.00796				methyltransferase complex (GO:0034708)	102	5	0.88	+	5.71	0.00224	0.0394
CRD-mediated mRNA stability complex (GO:0070937)	6	3	0.11	+	26.7	0.000477	0.00823				host intracellular region (GO:0043656)	7	2	0.06	+	33.25	0.0025	0.041
cytosolic proteasome complex (GO:0031597)	6	3	0.11	+	26.7	0.000477	0.0083				condensed chromosome (GO:0000793)	329	9	2.83	+	3.18	0.00254	0.0413
exocytic vesicle (GO:0070382)	257	14	4.81	+	2.91	0.000531	0.00908				host intracellular part (GO:0033646)	7	2	0.06	+	33.25	0.0025	0.0413
organelle subcompartment (GO:0031984)	953	34	17.85	+	1.9	0.000571	0.00968				host cell cytoplasm part (GO:0033655)	7	2	0.06	+	33.25	0.0025	0.0417
mitochondrial protein-containing complex (GO:0098798)	292	15	5.47	+	2.74	0.000608	0.0102				symbiont-containing vacuole (GO:0020003)	7	2	0.06	+	33.25	0.0025	0.042
actomyosin (GO:0042641)	95	8	1.78	+	4.5	0.000634	0.0106				symbiont-containing vacuole membrane (GO:0020005)	7	2	0.06	+	33.25	0.0025	0.0424
coated vesicle (GO:0030135)	202	12	3.78	+	3.17	0.000639	0.0106				host cell cytoplasm (GO:0030430)	7	2	0.06	+	33.25	0.0025	0.0427
polymeric cytoskeletal fiber (GO:0099513)	708	27	13.26	+	2.04	0.000667	0.0109				U7 snRNP (GO:0005683)	7	2	0.06	+	33.25	0.0025	0.0431
catalytic step 2 spliceosome (GO:0071013)	96	8	1.8	+	4.45	0.000676	0.011				prefoldin complex (GO:0016272)	7	2	0.06	+	33.25	0.0025	0.0435
contractile fiber (GO:0043292)	236	13	4.42	+	2.94	0.000754	0.0122				cytosolic ribosome (GO:0022626)	108	5	0.93	+	5.39	0.00284	0.0459
spliceosomal complex (GO:0005681)	209	12	3.91	+	3.07	0.000848	0.0136				nucleoplasm (GO:0005654)	3628	47	31.17	+	1.51	0.00311	0.0483
COPII-coated ER to Golgi transport vesicle (GO:0030134)	55	6	1.03	+	5.82	0.000881	0.014				host cell (GO:0043657)	8	2	0.07	+	29.1	0.00311	0.0486
condensin complex (GO:0000796)	8	3	0.15	+	20.02	0.000912	0.0144				host cell part (GO:0033643)	8	2	0.07	+	29.1	0.00311	0.049
cell body (GO:0044297)	824	30	15.43	+	1.94	0.000967	0.015				host cellular component (GO:0018995)	8	2	0.07	+	29.1	0.00311	0.0494
neuron to neuron synapse (GO:0098984)	432	19	8.09	+	2.35	0.000965	0.0151				basal plasma membrane (GO:0009925)	276	8	2.37	+	3.37	0.0031	0.0496
retromer complex (GO:0030904)	21	4	0.39	+	10.17	0.00105	0.016
ER to Golgi transport vesicle membrane (GO:0012507)	21	4	0.39	+	10.17	0.00105	0.0162
cAMP-dependent protein kinase complex (GO:0005952)	9	3	0.17	+	17.8	0.0012	0.0181
mitochondrial outer membrane (GO:0005741)	188	11	3.52	+	3.12	0.00119	0.0181
nuclear periphery (GO:0034399)	132	9	2.47	+	3.64	0.00122	0.0182
transferase complex (GO:1990234)	855	30	16.01	+	1.87	0.00127	0.0188
myofibril (GO:0030016)	223	12	4.18	+	2.87	0.00144	0.0212
centrosome (GO:0005813)	630	24	11.8	+	2.03	0.00155	0.0225
flotillin complex (GO:0016600)	10	3	0.19	+	16.02	0.00154	0.0225
somatodendritic compartment (GO:0036477)	1060	35	19.85	+	1.76	0.00164	0.0236
sarcomere (GO:0030017)	198	11	3.71	+	2.97	0.00176	0.0253
extracellular region (GO:0005576)	2875	33	53.85	-	0.61	0.00181	0.0258
cytoplasmic dynein complex (GO:0005868)	25	4	0.47	+	8.54	0.00186	0.0263
phagocytic vesicle (GO:0045335)	114	8	2.14	+	3.75	0.0019	0.0267
condensed chromosome, centromeric region (GO:0000779)	171	10	3.2	+	3.12	0.00198	0.027
retromer, tubulation complex (GO:0030905)	2	2	0.04	+	53.39	0.00197	0.0271
cytoplasmic periphery of the nuclear pore complex (GO:1990723)	2	2	0.04	+	53.39	0.00197	0.0273
mitochondrial prohibitin complex (GO:0035632)	2	2	0.04	+	53.39	0.00197	0.0275
spindle pole (GO:0000922)	143	9	2.68	+	3.36	0.00205	0.0278
neuronal cell body (GO:0043025)	729	26	13.65	+	1.9	0.00217	0.0292
intercalated disc (GO:0014704)	67	6	1.25	+	4.78	0.00225	0.0301
lamellipodium (GO:0030027)	175	10	3.28	+	3.05	0.00232	0.0308
microtubule (GO:0005874)	439	18	8.22	+	2.19	0.00235	0.031
proteasome regulatory particle, base subcomplex (GO:0008540)	12	3	0.22	+	13.35	0.00238	0.0311
neuron spine (GO:0044309)	206	11	3.86	+	2.85	0.00237	0.0311
organelle outer membrane (GO:0031968)	208	11	3.9	+	2.82	0.00254	0.0327
outer membrane (GO:0019867)	208	11	3.9	+	2.82	0.00254	0.0329
chromosome (GO:0005694)	1256	39	23.52	+	1.66	0.00262	0.0335
transport vesicle membrane (GO:0030658)	151	9	2.83	+	3.18	0.0029	0.0366
anchored component of presynaptic membrane (GO:0099026)	13	3	0.24	+	12.32	0.00289	0.0368
centralspindlin complex (GO:0097149)	3	2	0.06	+	35.59	0.00325	0.0394
mitochondrial electron transfer flavoprotein complex (GO:0017133)	3	2	0.06	+	35.59	0.00325	0.0396
electron transfer flavoprotein complex (GO:0045251)	3	2	0.06	+	35.59	0.00325	0.0398
1-alkyl-2-acetylglycerophosphocholine esterase complex (GO:0008247)	3	2	0.06	+	35.59	0.00325	0.0401
procollagen-proline 4-dioxygenase complex (GO:0016222)	3	2	0.06	+	35.59	0.00325	0.0403
nuclear pore cytoplasmic filaments (GO:0044614)	3	2	0.06	+	35.59	0.00325	0.0406
translation release factor complex (GO:0018444)	3	2	0.06	+	35.59	0.00325	0.0408
cell-cell junction (GO:0005911)	528	20	9.89	+	2.02	0.00342	0.0412
COPII vesicle coat (GO:0030127)	14	3	0.26	+	11.44	0.00346	0.0415
late endosome (GO:0005770)	250	12	4.68	+	2.56	0.00352	0.0419
sarcoplasmic reticulum (GO:0016529)	76	6	1.42	+	4.22	0.00403	0.0476
chromosomal region (GO:0098687)	346	15	6.48	+	2.31	0.00416	0.0489
endoplasmic reticulum-Golgi intermediate compartment (GO:0005793)	77	6	1.44	+	4.16	0.00427	0.05

## Sheet: Figure 2h-full hits
Protein.Group	Protein.ID	Accession	Significance	Coverage....	X.Peptides	X.Unique	PTM	Sample.1.Area	Sample.2.Area	Sample.3.Area	Sample.4.Area	Sample.5.Area	Sample.6.Area	Sample.Profile..Ratio.	KO.Area	WT.Area	Group.Profile..Ratio.	Avg..Mass	Description	log2foldchange	pvals	Accession_only	entrez	gene_name	symbols
663	13066	P51150|RAB7A_MOUSE	5.18	71	13	13	Carbamidomethylation	2090000	2.98296e+06	2.98296e+06	711000000	448000000	742000000	0.01:0:0:2.24:1.41:2.34	697000	634000000	0.01:1.99	23490	Ras-related protein Rab-7a OS=Mus musculus GN=Rab7a PE=1 SV=2	-7.88249	0.0211553	P51150	19349	RAB7, member RAS oncogene family	Rab7
1120	42342	P10923|OSTP_MOUSE	4.98	40	10	10		9380	2.98296e+06	2.98296e+06	136000000	61000000	974000000	0.01:0:0:0.70:0.31:4.98	3130	440000000	0.01:1.99	32459	Osteopontin OS=Mus musculus GN=Spp1 PE=1 SV=1	-7.61451	0.315723	P10923	20750	secreted phosphoprotein 1	Spp1
859	10384	Q62000|MIME_MOUSE	4.9	40	12	12		2320000	8320000	1150000	184000000	360000000	145000000	0.02:0.07:0.01:1.58:3.08:1.24	3930000	230000000	0.03:1.97	34012	Mimecan OS=Mus musculus GN=Ogn PE=1 SV=1	-5.86887	0.0759883	Q62000	18295	osteoglycin	Ogn
1225	1625	Q924K8|MTA3_MOUSE	2.82	16	7	2		2.98296e+06	2.98296e+06	2100000	2.98296e+06	426000000	2.98296e+06	0:0:0.03:0:5.97:0	699000	142000000	0.01:1.99	67077	Metastasis-associated protein MTA3 OS=Mus musculus GN=Mta3 PE=1 SV=1	-5.74293	0.421847	Q924K8	116871	metastasis associated 3	Mta3
2327	9319	tr|A0A0G2JDV3|A0A0G2JDV3_MOUSE	2.98	4	2	2		2100000	2.98296e+06	2.98296e+06	415000000	4690000	2860000	0.03:0:0:5.86:0.07:0.04	701000	141000000	0.01:1.99	70452	Protein Gbp6 OS=Mus musculus GN=Gbp6 PE=1 SV=1	-5.71114	0.419614	A0A0G2JDV3	100702	guanylate binding protein 6	Gbp6
1018	42341	P58242|ASM3B_MOUSE	4.78	24	8	8		2.98296e+06	2.98296e+06	2.98296e+06	197000000	135000000	119000000	0:0:0:2.62:1.80:1.58	0	170000000	00:00:02	51600	Acid sphingomyelinase-like phosphodiesterase 3b OS=Mus musculus GN=Smpdl3b PE=1 SV=1	-5.65528	0.0250819	P58242	100340	sphingomyelin phosphodiesterase, acid-like 3B	Smpdl3b
1737	42355	P40224|SDF1_MOUSE	4.05	34	5	5	Carbamidomethylation	2.98296e+06	6750000	5190000	174000000	439000000	119000000	0:0.05:0.04:1.40:3.54:0.96	3980000	244000000	0.03:1.97	10561	Stromal cell-derived factor 1 OS=Mus musculus GN=Cxcl12 PE=2 SV=2	-5.61624	0.136629	P40224	20315	chemokine (C-X-C motif) ligand 12	Cxcl12
567	7043	Q62470|ITA3_MOUSE	5.2	20	15	14		2.98296e+06	2.98296e+06	12900000	381000000	169000000	246000000	0:0:0.10:2.83:1.25:1.83	4300000	265000000	0.03:1.97	116745	Integrin alpha-3 OS=Mus musculus GN=Itga3 PE=1 SV=1	-5.39891	0.0523459	Q62470	16400	integrin alpha 3	Itga3
1251	42354	Q07235|GDN_MOUSE	4.73	29	8	8		2.98296e+06	2.98296e+06	2.98296e+06	48600000	216000000	60900000	0:0:0:0.89:3.98:1.12	0	109000000	00:00:02	44207	Glia-derived nexin OS=Mus musculus GN=Serpine2 PE=1 SV=2	-5.18481	0.189222	Q07235	20720	serine (or cysteine) peptidase inhibitor, clade E, member 2	Serpine2
1540	8929	P14094|AT1B1_MOUSE	4.96	12	4	4		8280000	6630000	5710000	323000000	152000000	264000000	0.07:0.05:0.05:2.55:1.20:2.09	6880000	246000000	0.05:1.95	35195	Sodium/potassium-transporting ATPase subunit beta-1 OS=Mus musculus GN=Atp1b1 PE=1 SV=1	-5.16346	0.0411398	P14094	11931	ATPase, Na+/K+ transporting, beta 1 polypeptide	Atp1b1
1699	9172	P56564|EAA1_MOUSE	4.53	13	5	5		2.98296e+06	2.98296e+06	2.98296e+06	58800000	55900000	180000000	0:0:0:1.20:1.14:3.67	0	98300000	00:00:02	59622	Excitatory amino acid transporter 1 OS=Mus musculus GN=Slc1a3 PE=1 SV=2	-5.0414	0.14521	P56564	20512	solute carrier family 1 (glial high affinity glutamate transporter), member 3	Slc1a3
2185	42364	P56389|CDD_MOUSE	4.93	41	4	4		2.98296e+06	2.98296e+06	2.98296e+06	136000000	92300000	63200000	0:0:0:2.80:1.90:1.30	0	97100000	00:00:02	16131	Cytidine deaminase OS=Mus musculus GN=Cda PE=1 SV=2	-5.02564	0.0469325	P56389	72269	cytidine deaminase	Cda
2380	42353	Q8BV66|IFI44_MOUSE	4.85	9	3	3		2.98296e+06	2.98296e+06	2.98296e+06	175000000	58000000	55000000	0:0:0:3.64:1.21:1.15	0	95900000	00:00:02	47852	Interferon-induced protein 44 OS=Mus musculus GN=Ifi44 PE=2 SV=1	-5.00822	0.14277	Q8BV66	99899	interferon-induced protein 44	Ifi44
699	6798	P82198|BGH3_MOUSE	4.82	12	8	7		2.98296e+06	2.98296e+06	2.98296e+06	91600000	34400000	129000000	0:0:0:2.15:0.81:3.04	0	85100000	00:00:02	74597	Transforming growth factor-beta-induced protein ig-h3 OS=Mus musculus GN=Tgfbi PE=1 SV=1	-4.83265	0.0964799	P82198	21810	transforming growth factor, beta induced	Tgfbi
916	8855	P01897|HA1L_MOUSE	4.57	31	11	5	Carbamidomethylation	2.98296e+06	15800000	13700000	375000000	152000000	341000000	0:0.11:0.09:2.51:1.02:2.28	9830000	289000000	0.07:1.93	40711	H-2 class I histocompatibility antigen L-D alpha chain OS=Mus musculus GN=H2-L PE=1 SV=2	-4.73994	0.0563546	P01897	NA	NA	NA
2222	42370	O88792|JAM1_MOUSE	4.4	18	4	4	Carbamidomethylation	2.98296e+06	2.98296e+06	2.98296e+06	38100000	39700000	148000000	0:0:0:1.01:1.05:3.94	0	75500000	00:00:02	32424	Junctional adhesion molecule A OS=Mus musculus GN=F11r PE=1 SV=2	-4.65719	0.185218	O88792	16456	F11 receptor	F11r
860	25800	Q9R233|TPSN_MOUSE	4.59	30	11	11	Carbamidomethylation	2.98296e+06	2.98296e+06	2.98296e+06	167000000	26600000	30400000	0:0:0:4.47:0.71:0.81	0	74700000	00:00:02	49736	Tapasin OS=Mus musculus GN=Tapbp PE=1 SV=2	-4.64565	0.260784	Q9R233	21356	TAP binding protein	Tapbp
1714	1717	Q6ZWU9|RS27_MOUSE	4.66	45	6	4	Carbamidomethylation	2.98296e+06	2.98296e+06	2.98296e+06	13200000	2.98296e+06	203000000	0:0:0:0.37:0:5.63	0	72200000	00:00:02	9461	40S ribosomal protein S27 OS=Mus musculus GN=Rps27 PE=1 SV=3	-4.61428	0.393948	Q6ZWU9	57294	ribosomal protein S27	Rps27
1905	25882	tr|Q8VCG1|Q8VCG1_MOUSE	4.78	32	4	4		824000	9640000	6090000	135000000	128000000	120000000	0.01:0.14:0.09:2.02:1.92:1.80	5520000	128000000	0.08:1.92	21251	Deoxyuridine triphosphatase isoform CRA_b OS=Mus musculus GN=Dut PE=1 SV=1	-4.53209	8.81248e-05	Q8VCG1	110074	deoxyuridine triphosphatase	Dut
1935	9164	tr|W4VSN7|W4VSN7_MOUSE	4.36	12	3	3		2.98296e+06	5350000	1160000	88600000	4720000	122000000	0:0.14:0.03:2.40:0.13:3.30	2170000	71800000	0.06:1.94	17600	MCG123916 OS=Mus musculus GN=Gm3550 PE=4 SV=1	-4.50348	0.187973	W4VSN7	NA	NA	NA
1723	59430	Q8CG19|LTBP1_MOUSE	4.68	6	5	5		6520000	2.98296e+06	2.98296e+06	93800000	14600000	171000000	0.14:0:0:1.97:0.31:3.59	2170000	93300000	0.05:1.95	186717	Latent-transforming growth factor beta-binding protein 1 OS=Mus musculus GN=Ltbp1 PE=1 SV=2	-4.48396	0.187488	Q8CG19	268977	latent transforming growth factor beta binding protein 1	Ltbp1
691	42336	O35375|NRP2_MOUSE	4.65	17	13	13		2.98296e+06	2.98296e+06	2.98296e+06	68400000	81200000	47300000	0:0:0:2.08:2.48:1.44	0	65600000	00:00:02	104631	Neuropilin-2 OS=Mus musculus GN=Nrp2 PE=1 SV=2	-4.45961	0.0239944	O35375	18187	neuropilin 2	Nrp2
937	9242	tr|Q8HWB2|Q8HWB2_MOUSE	4.44	39	12	3	Carbamidomethylation	2.98296e+06	2.98296e+06	4380000	57700000	78000000	61900000	0:0:0.13:1.71:2.32:1.84	1460000	65900000	0.04:1.96	39618	Protein H2-Q4 OS=Mus musculus GN=H2-Q4 PE=1 SV=1	-4.25545	0.00937458	Q8HWB2	15015	histocompatibility 2, Q region locus 4	H2-Q4
1362	2540	Q8BPU7|ELMO1_MOUSE	4.11	12	6	4		5750000	6570000	1940000	54000000	30900000	186000000	0.12:0.14:0.04:1.14:0.65:3.92	4750000	90400000	0.10:1.90	83936	Engulfment and cell motility protein 1 OS=Mus musculus GN=Elmo1 PE=1 SV=2	-4.24771	0.218541	Q8BPU7	140580	engulfment and cell motility 1	Elmo1
2125	2455	P62996|TRA2B_MOUSE	4.57	12	3	3		2.98296e+06	2.98296e+06	2.98296e+06	58100000	47700000	64200000	0:0:0:2.05:1.69:2.26	0	56700000	00:00:02	33666	Transformer-2 protein homolog beta OS=Mus musculus GN=Tra2b PE=1 SV=1	-4.24768	0.00795459	P62996	20462	transformer 2 beta	Tra2b
1129	9040	Q8CI59|STEA3_MOUSE	4.33	17	7	7		2.98296e+06	5020000	2.98296e+06	22400000	47500000	134000000	0:0.12:-:0.54:1.14:3.20	2510000	67800000	0.07:1.93	54749	Metalloreductase STEAP3 OS=Mus musculus GN=Steap3 PE=1 SV=1	-4.21413	0.197418	Q8CI59	68428	STEAP family member 3	Steap3
824	7739	P61622|ITA11_MOUSE	4.44	10	9	9		2.98296e+06	3250000	2.98296e+06	83500000	66900000	11000000	0:0.12:0:3.04:2.44:0.40	1080000	53800000	0.04:1.96	133012	Integrin alpha-11 OS=Mus musculus GN=Itga11 PE=1 SV=1	-4.13037	0.146815	P61622	NA	NA	NA
1980	42780	Q8CD91|SMOC2_MOUSE	3.09	5	2	2		2.98296e+06	2.98296e+06	2.98296e+06	27000000	101000000	24300000	0:0:0:1.07:3.98:0.96	0	50600000	00:00:02	49891	SPARC-related modular calcium-binding protein 2 OS=Mus musculus GN=Smoc2 PE=1 SV=1	-4.08906	0.197586	Q8CD91	64074	SPARC related modular calcium binding 2	Smoc2
2902	42625	Q02013|AQP1_MOUSE	3.09	11	2	2		2.98296e+06	2.98296e+06	2.98296e+06	8890000	90000000	39700000	0:0:0:0.39:3.90:1.72	0	46200000	00:00:02	28793	Aquaporin-1 OS=Mus musculus GN=Aqp1 PE=1 SV=3	-3.95297	0.209049	Q02013	11826	aquaporin 1	Aqp1
2710	8657	tr|Q6S9I3|Q6S9I3_MOUSE	3.12	3	2	2		7480000	3830000	3300000	138000000	28000000	58100000	0.19:0.10:0.08:3.47:0.70:1.46	4870000	74800000	0.12:1.88	71272	HMW kininogen-II OS=Mus musculus GN=Kng2 PE=1 SV=1	-3.93911	0.166992	Q6S9I3	385643	kininogen 2	Kng2
853	42337	Q07797|LG3BP_MOUSE	4.66	29	12	12	Carbamidomethylation	5060000	12100000	10800000	77800000	228000000	117000000	0.07:0.16:0.14:1.03:3.04:1.56	9340000	141000000	0.12:1.88	64491	Galectin-3-binding protein OS=Mus musculus GN=Lgals3bp PE=1 SV=1	-3.91854	0.0993069	Q07797	19039	lectin, galactoside-binding, soluble, 3 binding protein	Lgals3bp
981	2008	P97298|PEDF_MOUSE	4.52	32	10	10		9920000	17400000	6500000	185000000	83900000	242000000	0.11:0.19:0.07:2.04:0.92:2.66	12800000	170000000	0.14:1.86	46234	Pigment epithelium-derived factor OS=Mus musculus GN=Serpinf1 PE=1 SV=2	-3.91709	0.0744108	P97298	20317	serine (or cysteine) peptidase inhibitor, clade F, member 1	Serpinf1
1338	1742	P32261|ANT3_MOUSE	4.78	10	4	4		10000000	7760000	14700000	129000000	139000000	215000000	0.12:0.09:0.17:1.50:1.62:2.50	10800000	161000000	0.13:1.87	52004	Antithrombin-III OS=Mus musculus GN=Serpinc1 PE=1 SV=1	-3.89529	0.0305662	P32261	11905	serine (or cysteine) peptidase inhibitor, clade C (antithrombin), member 1	Serpinc1
571	1412	P06795|MDR1B_MOUSE	4.57	11	11	9		2.98296e+06	2.98296e+06	1960000	46000000	20600000	51200000	0:0:0.10:2.30:1.03:2.57	653000	39300000	0.03:1.97	140993	Multidrug resistance protein 1B OS=Mus musculus GN=Abcb1b PE=1 SV=1	-3.89362	0.0604464	P06795	18669	ATP-binding cassette, sub-family B (MDR/TAP), member 1B	Abcb1b
1321	42349	tr|Q9DCE9|Q9DCE9_MOUSE	4.54	15	6	4		2.98296e+06	2.98296e+06	2.98296e+06	63100000	9970000	51500000	0:0:0:3.04:0.48:2.48	0	41500000	00:00:02	48494	Protein Igtp OS=Mus musculus GN=Igtp PE=1 SV=1	-3.79911	0.139414	Q9DCE9	16145	interferon gamma induced GTPase	Igtp
1957	42347	Q8VE98|CD276_MOUSE	4.32	19	5	5		2.98296e+06	2.98296e+06	2.98296e+06	65100000	25900000	33500000	0:0:0:3.14:1.25:1.62	0	41500000	00:00:02	34002	CD276 antigen OS=Mus musculus GN=Cd276 PE=1 SV=1	-3.79829	0.0849146	Q8VE98	102657	CD276 antigen	Cd276
2202	2327	Q80W54|FACE1_MOUSE	4.28	9	4	4		2.98296e+06	2.98296e+06	2.98296e+06	37800000	15500000	70400000	0:0:0:1.83:0.75:3.41	0	41200000	00:00:02	54735	CAAX prenyl protease 1 homolog OS=Mus musculus GN=Zmpste24 PE=1 SV=2	-3.78899	0.138496	Q80W54	230709	zinc metallopeptidase, STE24	Zmpste24
832	9067	Q61107|GBP4_MOUSE	4.73	19	11	10	Carbamidomethylation	2990000	11000000	12800000	228000000	57500000	68200000	0.05:0.17:0.20:3.59:0.91:1.08	10000000	118000000	0.16:1.84	70801	Guanylate-binding protein 4 OS=Mus musculus GN=Gbp4 PE=1 SV=1	-3.72276	0.186412	Q61107	55932	guanylate binding protein 3	Gbp3
2146	1613	P10922|H10_MOUSE	5.59	16	4	4		54600000	21800000	20500000	298000000	862000000	118000000	0.24:0.10:0.09:1.30:3.76:0.52	32300000	426000000	0.14:1.86	20861	Histone H1.0 OS=Mus musculus GN=H1f0 PE=2 SV=4	-3.72125	0.220802	P10922	14958	H1.0 linker histone	H1f0
715	1105	O35382|EXOC4_MOUSE	4.38	12	9	9		8640000	2.98296e+06	12000000	3000000	2.98296e+06	304000000	0.16:0:0.22:0.05:0:5.57	7830000	102000000	0.14:1.86	110545	Exocyst complex component 4 OS=Mus musculus GN=Exoc4 PE=1 SV=2	-3.71393	0.441855	O35382	20336	exocyst complex component 4	Exoc4
1176	2149	Q8CCK0|H2AW_MOUSE	4.33	17	5	3		2.98296e+06	5090000	2.98296e+06	16800000	111000000	12100000	0:0.21:0:0.70:4.59:0.50	1700000	46700000	0.07:1.93	40092	Core histone macro-H2A.2 OS=Mus musculus GN=H2afy2 PE=1 SV=3	-3.6615	0.313996	Q8CCK0	404634	macroH2A.2 histone	Macroh2a2
1835	42399	Q9JIM1|S29A1_MOUSE	4.5	12	5	5		1910000	9270000	17700000	42400000	198000000	118000000	0.03:0.14:0.27:0.66:3.06:1.84	9630000	119000000	0.15:1.85	50192	Equilibrative nucleoside transporter 1 OS=Mus musculus GN=Slc29a1 PE=1 SV=3	-3.63343	0.132962	Q9JIM1	63959	solute carrier family 29 (nucleoside transporters), member 1	Slc29a1
1686	42394	P82347|SGCD_MOUSE	4.21	20	5	5		2.98296e+06	2.98296e+06	2.98296e+06	23500000	74200000	11800000	0:0:0:1.29:4.07:0.65	0	36500000	00:00:02	32133	Delta-sarcoglycan OS=Mus musculus GN=Sgcd PE=1 SV=1	-3.61308	0.222184	P82347	24052	sarcoglycan, delta (dystrophin-associated glycoprotein)	Sgcd
367	2856	O35640|ANXA8_MOUSE	6.05	65	21	21	Carbamidomethylation	31100000	33600000	102000000	979000000	642000000	401000000	0.09:0.09:0.28:2.68:1.76:1.10	55600000	674000000	0.15:1.85	36724	Annexin A8 OS=Mus musculus GN=Anxa8 PE=1 SV=2	-3.60046	0.0636542	O35640	11752	annexin A8	Anxa8
2353	2052	Q9CPP0|NPM3_MOUSE	3.85	33	3	3	Carbamidomethylation	12000000	12900000	18100000	5250000	481000000	6490000	0.13:0.14:0.20:0.06:5.39:0.07	14300000	164000000	0.16:1.84	19023	Nucleoplasmin-3 OS=Mus musculus GN=Npm3 PE=1 SV=3	-3.51842	0.443778	Q9CPP0	18150	nucleoplasmin 3	Npm3
1494	42351	Q80VQ0|AL3B1_MOUSE	4.35	12	5	5		2.98296e+06	2.98296e+06	2.98296e+06	52600000	28400000	20000000	0:0:0:3.12:1.69:1.19	0	33700000	00:00:02	52292	Aldehyde dehydrogenase family 3 member B1 OS=Mus musculus GN=Aldh3b1 PE=1 SV=1	-3.4965	0.088217	Q80VQ0	67689	aldehyde dehydrogenase 3 family, member B1	Aldh3b1
2336	5028	P01029|CO4B_MOUSE	3.08	1	2	2		3880000	957000	2.98296e+06	37900000	6610000	43200000	0.25:0.06:0:2.46:0.43:2.80	1610000	29300000	0.10:1.90	192914	Complement C4-B OS=Mus musculus GN=C4b PE=1 SV=3	-3.48751	0.144112	P01029	12268	complement component 4B (Chido blood group)	C4b
1262	2534	Q8CIG8|ANM5_MOUSE	4.65	8	6	6		34200000	18100000	12000000	83500000	171000000	460000000	0.26:0.14:0.09:0.64:1.32:3.54	21400000	238000000	0.17:1.83	72680	Protein arginine N-methyltransferase 5 OS=Mus musculus GN=Prmt5 PE=1 SV=3	-3.47404	0.19666	Q8CIG8	27374	protein arginine N-methyltransferase 5	Prmt5
157	1302	Q61391|NEP_MOUSE	5.41	47	35	35	Carbamidomethylation	111000000	169000000	150000000	2110000000	1660000000	899000000	0.13:0.20:0.18:2.49:1.95:1.06	143000000	1560000000	0.17:1.83	85702	Neprilysin OS=Mus musculus GN=Mme PE=1 SV=3	-3.44071	0.0569205	Q61391	17380	membrane metallo endopeptidase	Mme
727	1123	P28301|LYOX_MOUSE	5.56	37	11	11	Carbamidomethylation	158000000	89200000	150000000	646000000	421000000	3190000000	0.20:0.11:0.19:0.83:0.54:4.11	132000000	1420000000	0.17:1.83	46701	Protein-lysine 6-oxidase OS=Mus musculus GN=Lox PE=1 SV=1	-3.4219	0.284302	P28301	16948	lysyl oxidase	Lox
813	2704	Q3UIR3|DTX3L_MOUSE	4.39	13	8	8		4080000	2.98296e+06	2.98296e+06	63600000	17000000	23400000	0.23:0:0:3.53:0.94:1.30	1360000	34700000	0.08:1.92	83044	E3 ubiquitin-protein ligase DTX3L OS=Mus musculus GN=Dtx3l PE=1 SV=1	-3.3719	0.164762	Q3UIR3	209200	deltex 3-like, E3 ubiquitin ligase	Dtx3l
1406	2139	Q64339|ISG15_MOUSE	5.45	55	6	6	Carbamidomethylation	81800000	185000000	228000000	1960000000	1010000000	2090000000	0.09:0.20:0.25:2.12:1.09:2.26	171000000	1690000000	0.18:1.82	17898	Ubiquitin-like protein ISG15 OS=Mus musculus GN=Isg15 PE=1 SV=4	-3.35422	0.0445797	Q64339	100038882	ISG15 ubiquitin-like modifier	Isg15
2227	59435	Q08761|PROS_MOUSE	4.31	6	3	3	Carbamidomethylation	4580000	2.98296e+06	2.98296e+06	32500000	40700000	33600000	0.25:0:0:1.75:2.19:1.81	1530000	35600000	0.08:1.92	74934	Vitamin K-dependent protein S OS=Mus musculus GN=Pros1 PE=2 SV=1	-3.34015	0.00483677	Q08761	19128	protein S (alpha)	Pros1
870	2086	Q6ZWR6|SYNE1_MOUSE	3.48	1	3	3		10200000	5640000	2100000	91100000	2.98296e+06	85700000	0.31:0.17:0.06:2.81:0:2.64	5980000	58900000	0.18:1.82	1009946	Nesprin-1 OS=Mus musculus GN=Syne1 PE=1 SV=2	-3.325	0.198316	Q6ZWR6	64009	spectrin repeat containing, nuclear envelope 1	Syne1
1193	2917	Q61738|ITA7_MOUSE	4.33	3	3	3		20300000	2.98296e+06	2.98296e+06	36900000	5080000	221000000	0.43:0:0:0.78:0.11:4.68	6750000	87800000	0.14:1.86	129329	Integrin alpha-7 OS=Mus musculus GN=Itga7 PE=1 SV=3	-3.32369	0.36167	Q61738	NA	NA	NA
1274	42346	P01901|HA1B_MOUSE	4.57	29	9	3	Carbamidomethylation	2.98296e+06	10200000	7510000	101000000	21700000	83300000	0:0.27:0.20:2.71:0.58:2.23	5910000	68800000	0.16:1.84	41302	H-2 class I histocompatibility antigen K-B alpha chain OS=Mus musculus GN=H2-K1 PE=1 SV=1	-3.31543	0.122791	P01901	14972	histocompatibility 2, K1, K region	H2-K1
1407	25619	Q03350|TSP2_MOUSE	4.14	7	6	5		796000	3700000	4150000	27600000	45100000	13300000	0.05:0.23:0.26:1.75:2.86:0.84	2880000	32200000	0.16:1.84	129882	Thrombospondin-2 OS=Mus musculus GN=Thbs2 PE=1 SV=2	-3.31423	0.105272	Q03350	21826	thrombospondin 2	Thbs2
2585	2310	Q6GQT1|A2MG_MOUSE	4.77	1	2	2		18200000	9360000	2.98296e+06	153000000	44700000	105000000	0.33:0.17:0:2.77:0.81:1.92	9200000	101000000	0.17:1.83	164352	Alpha-2-macroglobulin-P OS=Mus musculus GN=A2m PE=2 SV=2	-3.30898	0.09867	Q6GQT1	232345	alpha-2-macroglobulin	A2m
1876	42361	Q9QUN7|TLR2_MOUSE	4.39	7	4	4		2.98296e+06	2.98296e+06	2.98296e+06	30400000	37600000	20500000	0:0:0:2.06:2.55:1.39	0	29500000	00:00:02	89449	Toll-like receptor 2 OS=Mus musculus GN=Tlr2 PE=1 SV=1	-3.3059	0.0332116	Q9QUN7	24088	toll-like receptor 2	Tlr2
2173	9082	Q61735|CD47_MOUSE	4.74	14	4	4		2.98296e+06	18700000	15800000	35700000	9290000	320000000	0:0.28:0.24:0.54:0.14:4.81	11500000	122000000	0.17:1.83	33098	Leukocyte surface antigen CD47 OS=Mus musculus GN=Cd47 PE=1 SV=2	-3.28355	0.386866	Q61735	16423	CD47 antigen (Rh-related antigen, integrin-associated signal transducer)	Cd47
1898	2791	Q99JX7|NXF1_MOUSE	3.68	8	4	4		2.98296e+06	2.98296e+06	4610000	6210000	91000000	2.98296e+06	0:0:0.27:0.37:5.36:0	1540000	32400000	0.09:1.91	70300	Nuclear RNA export factor 1 OS=Mus musculus GN=Nxf1 PE=1 SV=3	-3.24393	0.408802	Q99JX7	53319	nuclear RNA export factor 1	Nxf1
849	924	Q7TNV0|DEK_MOUSE	5.17	19	9	9		37800000	17600000	21200000	224000000	114000000	345000000	0.30:0.14:0.17:1.77:0.90:2.73	29500000	228000000	0.23:1.77	43159	Protein DEK OS=Mus musculus GN=Dek PE=1 SV=1	-3.15647	0.0925813	Q7TNV0	110052	DEK proto-oncogene (DNA binding)	Dek
2643	2579	Q8CFE5|BTBD7_MOUSE	2.89	2	2	2		4460000	2.98296e+06	2.98296e+06	45800000	13100000	33100000	0.28:0:0:2.85:0.81:2.06	1490000	30700000	0.09:1.91	126243	BTB/POZ domain-containing protein 7 OS=Mus musculus GN=Btbd7 PE=2 SV=1	-3.14146	0.103401	Q8CFE5	238386	BTB (POZ) domain containing 7	Btbd7
2725	42484	Q61810|LTBP3_MOUSE	2.95	3	2	2		4440000	2.98296e+06	2.98296e+06	73900000	13400000	2650000	0.23:0:-:3.92:0.71:0.14	2220000	30000000	0.14:1.86	135702	Latent-transforming growth factor beta-binding protein 3 OS=Mus musculus GN=Ltbp3 PE=1 SV=3	-3.11172	0.35437	Q61810	16998	latent transforming growth factor beta binding protein 3	Ltbp3
986	42338	Q9R0B9|PLOD2_MOUSE	4.44	17	9	9		8730000	2.98296e+06	2.98296e+06	41700000	22200000	62000000	0.39:0:0:1.86:0.99:2.76	2910000	42000000	0.13:1.87	84488	Procollagen-lysine 2-oxoglutarate 5-dioxygenase 2 OS=Mus musculus GN=Plod2 PE=1 SV=2	-3.09879	0.0803316	Q9R0B9	26432	procollagen lysine, 2-oxoglutarate 5-dioxygenase 2	Plod2
1265	42535	Q61592|GAS6_MOUSE	4.63	12	7	7		2.98296e+06	6150000	7440000	13200000	110000000	17800000	0:0.24:0.29:0.51:4.27:0.69	4530000	47000000	0.18:1.82	74610	Growth arrest-specific protein 6 OS=Mus musculus GN=Gas6 PE=2 SV=2	-3.08879	0.318836	Q61592	14456	growth arrest specific 6	Gas6
1965	1505	O35326|SRSF5_MOUSE	4.44	18	4	3		13200000	6190000	2.98296e+06	119000000	13100000	57500000	0.38:0.18:0:3.42:0.38:1.65	6460000	63200000	0.19:1.81	30891	Serine/arginine-rich splicing factor 5 OS=Mus musculus GN=Srsf5 PE=1 SV=2	-3.08313	0.210139	O35326	20384	serine and arginine-rich splicing factor 5	Srsf5
1959	42409	Q61074|PPM1G_MOUSE	4.28	6	3	3		2.98296e+06	2.98296e+06	2.98296e+06	27500000	15300000	30400000	0:0:0:2.25:1.26:2.49	0	24400000	00:00:02	58728	Protein phosphatase 1G OS=Mus musculus GN=Ppm1g PE=1 SV=3	-3.03206	0.0436308	Q61074	14208	protein phosphatase 1G (formerly 2C), magnesium-dependent, gamma isoform	Ppm1g
1264	42366	O08746|MATN2_MOUSE	3.01	7	6	6		2.98296e+06	2.98296e+06	8410000	17200000	64800000	34800000	-:-:0.27:0.55:2.07:1.11	6420000	39000000	0.28:1.72	106748	Matrilin-2 OS=Mus musculus GN=Matn2 PE=2 SV=2	-3.02231	0.131037	O08746	NA	NA	NA
349	42393	P16406|AMPE_MOUSE	4.58	31	24	24		55100000	2.98296e+06	2.98296e+06	38700000	376000000	66600000	0.62:0:0:0.43:4.21:0.74	18400000	160000000	0.21:1.79	107956	Glutamyl aminopeptidase OS=Mus musculus GN=Enpep PE=1 SV=1	-2.9785	0.323673	P16406	13809	glutamyl aminopeptidase	Enpep
1929	7298	Q06890|CLUS_MOUSE	4.3	13	4	4		2.98296e+06	2.98296e+06	2.98296e+06	2720000	50700000	16800000	0:0:0:0.23:4.33:1.43	0	23400000	00:00:02	51656	Clusterin OS=Mus musculus GN=Clu PE=1 SV=1	-2.9721	0.287915	Q06890	12759	clusterin	Clu
1283	42340	Q9Z2F2|OASL2_MOUSE	4.74	14	7	7		67400000	50800000	7130000	409000000	513000000	53200000	0.37:0.28:0.04:2.23:2.80:0.29	41800000	325000000	0.23:1.77	58767	2'-5'-oligoadenylate synthase-like protein 2 OS=Mus musculus GN=Oasl2 PE=1 SV=2	-2.95997	0.176916	Q9Z2F2	23962	2'-5' oligoadenylate synthetase-like 2	Oasl2
3001	42576	Q9JJV2|PROF2_MOUSE	2.95	16	2	2		1860000	484000	8310000	51800000	21700000	8780000	0.12:0.03:0.54:3.34:1.40:0.57	3550000	37200000	0.17:1.83	15032	Profilin-2 OS=Mus musculus GN=Pfn2 PE=1 SV=3	-2.94915	0.198499	Q9JJV2	18645	profilin 2	Pfn2
589	752	Q60716|P4HA2_MOUSE	4.85	37	15	15		13700000	16400000	28400000	164000000	65800000	221000000	0.16:0.19:0.33:1.94:0.78:2.60	19500000	150000000	0.23:1.77	61002	Prolyl 4-hydroxylase subunit alpha-2 OS=Mus musculus GN=P4ha2 PE=1 SV=1	-2.94598	0.100648	Q60716	18452	procollagen-proline, 2-oxoglutarate 4-dioxygenase (proline 4-hydroxylase), alpha II polypeptide	P4ha2
1159	1961	Q9ESD7|DYSF_MOUSE	4.06	2	3	2	Carbamidomethylation	35300	2.98296e+06	2.98296e+06	30500000	292000	14700000	0.01:0:0:4.02:0.04:1.93	11800	15200000	0.01:1.99	237908	Dysferlin OS=Mus musculus GN=Dysf PE=1 SV=3	-2.92228	0.26955	Q9ESD7	26903	dysferlin	Dysf
2607	2931	Q6P9L6|KIF15_MOUSE	2.86	2	2	2		10400000	6550000	4390000	55300000	22300000	82500000	0.34:0.22:0.15:1.83:0.74:2.73	7120000	53400000	0.24:1.76	160119	Kinesin-like protein KIF15 OS=Mus musculus GN=Kif15 PE=1 SV=1	-2.90734	0.115779	Q6P9L6	209737	kinesin family member 15	Kif15
402	2241	A2ASQ1|AGRIN_MOUSE	4.21	10	15	15		15400000	1910000	7900000	29700000	90100000	66300000	0.44:0.05:0.22:0.84:2.56:1.88	8410000	62000000	0.24:1.76	207537	Agrin OS=Mus musculus GN=Agrn PE=1 SV=1	-2.88401	0.0862119	A2ASQ1	NA	NA	NA
1738	42626	P97299|SFRP2_MOUSE	4.42	12	4	4		2.98296e+06	2.98296e+06	2.98296e+06	4210000	30900000	29900000	0:0:0:0.39:2.85:2.76	0	21700000	00:00:02	33469	Secreted frizzled-related protein 2 OS=Mus musculus GN=Sfrp2 PE=2 SV=2	-2.86088	0.165789	P97299	20319	secreted frizzled-related protein 2	Sfrp2
1435	9296	Q8CGB3|UACA_MOUSE	2.8	1	2	2		2.98296e+06	2.98296e+06	837000	1290000	1450000	46400000	0:0:0.10:0.16:0.17:5.57	279000	16400000	0.03:1.97	160812	Uveal autoantigen with coiled-coil domains and ankyrin repeats OS=Mus musculus GN=Uaca PE=1 SV=2	-2.85267	0.446418	Q8CGB3	72565	uveal autoantigen with coiled-coil domains and ankyrin repeats	Uaca
1687	42443	P97857|ATS1_MOUSE	3.95	7	4	4		2.98296e+06	2.98296e+06	2.98296e+06	8370000	27700000	27500000	0:0:0:0.79:2.61:2.60	0	21200000	00:00:02	105801	A disintegrin and metalloproteinase with thrombospondin motifs 1 OS=Mus musculus GN=Adamts1 PE=1 SV=4	-2.82857	0.104826	P97857	11504	a disintegrin-like and metallopeptidase (reprolysin type) with thrombospondin type 1 motif, 1	Adamts1
1056	9133	P15092|IFI4_MOUSE	4.12	12	6	6		2.98296e+06	2.98296e+06	2.98296e+06	39600000	8470000	15400000	0:0:0:3.74:0.80:1.45	0	21100000	00:00:02	71650	Interferon-activable protein 204 OS=Mus musculus GN=Ifi204 PE=1 SV=2	-2.8263	0.193963	P15092	NA	NA	NA
1595	2340	Q9JLM8|DCLK1_MOUSE	3.97	10	6	6		4650000	5840000	3150000	40500000	41200000	14600000	0.25:0.32:0.17:2.21:2.25:0.80	4550000	32100000	0.25:1.75	84153	Serine/threonine-protein kinase DCLK1 OS=Mus musculus GN=Dclk1 PE=1 SV=1	-2.81969	0.0866721	Q9JLM8	13175	doublecortin-like kinase 1	Dclk1
1059	1072	Q64669|NQO1_MOUSE	4.18	30	8	8		17200000	3080000	4280000	84700000	27800000	60500000	0.52:0.09:0.13:2.57:0.84:1.84	8180000	57700000	0.25:1.75	30960	NAD(P)H dehydrogenase [quinone] 1 OS=Mus musculus GN=Nqo1 PE=1 SV=3	-2.81639	0.0862854	Q64669	18104	NAD(P)H dehydrogenase, quinone 1	Nqo1
2841	1838	Q9D0J8|PTMS_MOUSE	3.86	23	2	2		16600000	2080000	7890000	13700000	150000000	19500000	0.48:0.06:0.23:0.39:4.29:0.56	8860000	61000000	0.25:1.75	11430	Parathymosin OS=Mus musculus GN=Ptms PE=1 SV=3	-2.78555	0.36137	Q9D0J8	69202	parathymosin	Ptms
1209	25917	tr|A0A140LIF8|A0A140LIF8_MOUSE	4.36	23	7	5	Carbamidomethylation	2.98296e+06	2.98296e+06	11000000	33700000	17800000	65200000	0:0:0.52:1.58:0.84:3.06	3680000	38900000	0.17:1.83	46500	Protein Irgm2 OS=Mus musculus GN=Irgm2 PE=1 SV=1	-2.78209	0.135092	A0A140LIF8	NA	NA	NA
2724	42480	Q8QZY9|SF3B4_MOUSE	3.89	9	2	2		8220000	7860000	4800000	31900000	42700000	67100000	0.30:0.29:0.18:1.18:1.58:2.48	6960000	51700000	0.24:1.76	44356	Splicing factor 3B subunit 4 OS=Mus musculus GN=Sf3b4 PE=1 SV=1	-2.76265	0.0593298	Q8QZY9	107701	splicing factor 3b, subunit 4	Sf3b4
1879	59456	Q9QZL0|RIPK3_MOUSE	4.49	10	3	3		13400000	2.98296e+06	2.98296e+06	51900000	15200000	64300000	0.55:0:0:2.15:0.63:2.67	4460000	43800000	0.18:1.82	53323	Receptor-interacting serine/threonine-protein kinase 3 OS=Mus musculus GN=Ripk3 PE=1 SV=2	-2.76237	0.120074	Q9QZL0	56532	receptor-interacting serine-threonine kinase 3	Ripk3
358	849	P43276|H15_MOUSE	5.66	35	20	13		239000000	166000000	280000000	979000000	3390000000	235000000	0.27:0.19:0.32:1.11:3.84:0.27	244000000	1530000000	0.27:1.73	22576	Histone H1.5 OS=Mus musculus GN=Hist1h1b PE=1 SV=2	-2.74871	0.303653	P43276	56702	H1.5 linker histone, cluster member	H1f5
138	558	O88322|NID2_MOUSE	4.49	38	33	33	Carbamidomethylation	111000000	90000000	98900000	459000000	1130000000	410000000	0.29:0.23:0.26:1.20:2.95:1.07	100000000	666000000	0.26:1.74	153913	Nidogen-2 OS=Mus musculus GN=Nid2 PE=1 SV=2	-2.73673	0.134859	O88322	18074	nidogen 2	Nid2
343	814	P43275|H11_MOUSE	4.83	40	21	11		343000000	245000000	315000000	1250000000	4410000000	306000000	0.30:0.21:0.28:1.09:3.85:0.27	301000000	1990000000	0.26:1.74	21785	Histone H1.1 OS=Mus musculus GN=Hist1h1a PE=1 SV=2	-2.72397	0.306826	P43275	80838	H1.1 linker histone, cluster member	H1f1
1180	923	P70333|HNRH2_MOUSE	3.77	28	9	2	Carbamidomethylation	21800000	24200000	6430000	126000000	185000000	33300000	0.33:0.37:0.10:1.90:2.80:0.50	17400000	115000000	0.26:1.74	49280	Heterogeneous nuclear ribonucleoprotein H2 OS=Mus musculus GN=Hnrnph2 PE=1 SV=1	-2.7152	0.156426	P70333	56258	heterogeneous nuclear ribonucleoprotein H2	Hnrnph2
985	25621	Q8C5H8|NAKD2_MOUSE	3.9	23	7	6		10000000	6030000	8260000	52200000	52300000	54700000	0.33:0.20:0.27:1.71:1.71:1.79	8100000	53100000	0.26:1.74	50859	NAD kinase 2 mitochondrial OS=Mus musculus GN=Nadk2 PE=1 SV=2	-2.71241	1.47159e-05	Q8C5H8	68646	NAD kinase 2, mitochondrial	Nadk2
2499	3780	Q9D1G2|PMVK_MOUSE	3.97	14	3	3		9660000	2070000	7490000	30300000	13300000	82000000	0.40:0.09:0.31:1.26:0.55:3.40	6410000	41900000	0.27:1.73	21916	Phosphomevalonate kinase OS=Mus musculus GN=Pmvk PE=1 SV=3	-2.70816	0.227147	Q9D1G2	68603	phosphomevalonate kinase	Pmvk
747	1533	P01027|CO3_MOUSE	4.45	5	7	6	Carbamidomethylation	31100000	16200000	22600000	165000000	99600000	189000000	0.36:0.19:0.26:1.89:1.14:2.17	23300000	151000000	0.27:1.73	186483	Complement C3 OS=Mus musculus GN=C3 PE=1 SV=3	-2.69806	0.0379917	P01027	12266	complement component 3	C3
1352	42339	Q69Z37|SAM9L_MOUSE	4.23	4	5	5		2.98296e+06	2.98296e+06	2.98296e+06	34700000	8500000	14800000	0:0:0:3.59:0.88:1.53	0	19300000	00:00:02	180202	Sterile alpha motif domain-containing protein 9-like OS=Mus musculus GN=Samd9l PE=1 SV=2	-2.69627	0.174199	Q69Z37	NA	NA	NA
2097	1823	Q09143|CTR1_MOUSE	4.82	12	4	4		484000000	168000000	270000000	2370000000	662000000	2940000000	0.42:0.15:0.24:2.06:0.58:2.56	308000000	1990000000	0.27:1.73	67092	High affinity cationic amino acid transporter 1 OS=Mus musculus GN=Slc7a1 PE=1 SV=1	-2.69538	0.130615	Q09143	11987	solute carrier family 7 (cationic amino acid transporter, y+ system), member 1	Slc7a1
2126	2675	tr|O08797|O08797_MOUSE	3.05	8	2	2		2.98296e+06	2.98296e+06	1970000	21400000	6950000	22500000	0:0:0.22:2.43:0.79:2.55	655000	17000000	0.07:1.93	42259	Protein Serpinb9 OS=Mus musculus GN=Serpinb9 PE=1 SV=1	-2.67978	0.103238	O08797	20723	serine (or cysteine) peptidase inhibitor, clade B, member 9	Serpinb9
485	1232	Q80YX1|TENA_MOUSE	4.26	4	7	7		1450000	8600000	2.98296e+06	5320000	7950000	70000000	0.09:0.55:0:0.34:0.51:4.50	3350000	32300000	0.19:1.81	231805	Tenascin OS=Mus musculus GN=Tnc PE=1 SV=1	-2.67563	0.383339	Q80YX1	21923	tenascin C	Tnc
842	1464	Q6P9J9|ANO6_MOUSE	3.89	12	11	9		17000000	593000	24500000	65300000	89300000	112000000	0.33:0.01:0.48:1.27:1.73:2.18	18500000	89000000	0.34:1.66	106255	Anoctamin-6 OS=Mus musculus GN=Ano6 PE=1 SV=1	-2.66302	0.0158643	Q6P9J9	105722	anoctamin 6	Ano6
1124	977	Q8K354|CBR3_MOUSE	4.1	35	8	6		39300000	29200000	9040000	241000000	112000000	137000000	0.42:0.31:0.10:2.55:1.18:1.45	25900000	164000000	0.27:1.73	30953	Carbonyl reductase [NADPH] 3 OS=Mus musculus GN=Cbr3 PE=1 SV=1	-2.65977	0.0671047	Q8K354	109857	carbonyl reductase 3	Cbr3
1371	2457	P16330|CN37_MOUSE	4.22	12	5	5		2.98296e+06	2.98296e+06	3690000	9680000	10300000	40300000	0:0:0.35:0.91:0.97:3.78	1230000	20100000	0.12:1.88	47123	2' 3'-cyclic-nucleotide 3'-phosphodiesterase OS=Mus musculus GN=Cnp PE=1 SV=3	-2.64219	0.236832	P16330	12799	2',3'-cyclic nucleotide 3' phosphodiesterase	Cnp
2461	42513	Q08879|FBLN1_MOUSE	2.56	3	2	2		13400000	3890000	4010000	35600000	43800000	51000000	0.53:0.15:0.16:1.41:1.73:2.02	7100000	43500000	0.28:1.72	78033	Fibulin-1 OS=Mus musculus GN=Fbln1 PE=1 SV=2	-2.61402	0.00377569	Q08879	14114	fibulin 1	Fbln1
1386	2107	Q60749|KHDR1_MOUSE	4.02	7	4	4		21600000	22900000	26600000	116000000	270000000	47700000	0.26:0.27:0.32:1.38:3.21:0.57	23700000	145000000	0.28:1.72	48371	KH domain-containing RNA-binding signal transduction-associated protein 1 OS=Mus musculus GN=Khdrbs1 PE=1 SV=2	-2.60878	0.207322	Q60749	20218	KH domain containing, RNA binding, signal transduction associated 1	Khdrbs1
289	1399	Q9JMH9|MY18A_MOUSE	3.63	11	15	15		7810000	20300000	1490000	63000000	38300000	79000000	0.22:0.58:0.04:1.80:1.10:2.26	9860000	64700000	0.26:1.74	232753	Unconventional myosin-XVIIIa OS=Mus musculus GN=Myo18a PE=1 SV=2	-2.60673	0.0343573	Q9JMH9	360013	myosin XVIIIA	Myo18a
1940	62183	Q9CZE3|RAB32_MOUSE	4.25	22	4	4		2.98296e+06	2.98296e+06	2.98296e+06	24100000	2.98296e+06	27300000	0:0:0:2.34:-:2.66	0	19300000	00:00:02	25068	Ras-related protein Rab-32 OS=Mus musculus GN=Rab32 PE=1 SV=3	-2.60338	0.185521	Q9CZE3	67844	RAB32, member RAS oncogene family	Rab32
2156	1975	Q9Z2L7|CRLF3_MOUSE	3.1	11	3	3		823000	3240000	2110000	12200000	2.98296e+06	21700000	0.12:0.49:0.32:1.83:0:3.25	2060000	11300000	0.31:1.69	49559	Cytokine receptor-like factor 3 OS=Mus musculus GN=Crlf3 PE=1 SV=1	-2.57891	0.196918	Q9Z2L7	54394	cytokine receptor-like factor 3	Crlf3
116	440	Q71LX4|TLN2_MOUSE	3.14	9	16	6	Carbamidomethylation	4870000	11500000	6050000	14400000	2.98296e+06	116000000	0.19:0.45:0.24:0.57:0:4.55	7480000	43300000	0.29:1.71	253618	Talin-2 OS=Mus musculus GN=Tln2 PE=1 SV=3	-2.57272	0.411417	Q71LX4	70549	talin 2	Tln2
1231	1188	Q9DCC4|P5CR3_MOUSE	3.66	38	8	8	Carbamidomethylation	14100000	13500000	40100000	37100000	51200000	314000000	0.18:0.17:0.51:0.47:0.65:4.01	22600000	140000000	0.28:1.72	28721	Pyrroline-5-carboxylate reductase 3 OS=Mus musculus GN=Pycrl PE=1 SV=2	-2.57104	0.340896	Q9DCC4	66194	pyrroline-5-carboxylate reductase-like	Pycrl
678	3122	O35646|CAN6_MOUSE	3.96	25	13	13		2500000	24900000	33700000	112000000	119000000	129000000	0.04:0.35:0.48:1.60:1.69:1.84	22000000	120000000	0.31:1.69	74543	Calpain-6 OS=Mus musculus GN=Capn6 PE=1 SV=2	-2.55875	0.00234378	O35646	12338	calpain 6	Capn6
1401	42417	Q80XU3|NUCKS_MOUSE	4.12	17	5	5		36400000	2.98296e+06	2.98296e+06	40100000	31400000	175000000	0.77:0:0:0.85:0.67:3.71	12100000	82200000	0.26:1.74	26313	Nuclear ubiquitous casein and cyclin-dependent kinase substrate 1 OS=Mus musculus GN=Nucks1 PE=1 SV=1	-2.54061	0.278468	Q80XU3	98415	nuclear casein kinase and cyclin-dependent kinase substrate 1	Nucks1
2501	6292	P01887|B2MG_MOUSE	4.11	23	3	3		36600000	47300000	45200000	374000000	180000000	196000000	0.25:0.32:0.31:2.55:1.23:1.34	43000000	250000000	0.29:1.71	13779	Beta-2-microglobulin OS=Mus musculus GN=B2m PE=1 SV=2	-2.5384	0.0792081	P01887	12010	beta-2 microglobulin	B2m
2322	4160	Q6PB93|GALT2_MOUSE	2.97	4	2	2		2.98296e+06	2380000	5190000	13400000	4890000	42800000	0:0.21:0.45:1.17:0.43:3.74	2520000	20300000	0.22:1.78	64515	Polypeptide N-acetylgalactosaminyltransferase 2 OS=Mus musculus GN=Galnt2 PE=1 SV=1	-2.53329	0.279761	Q6PB93	108148	polypeptide N-acetylgalactosaminyltransferase 2	Galnt2
1525	59424	P22005|PENK_MOUSE	4.15	17	4	4		2.98296e+06	2.98296e+06	2.98296e+06	2.98296e+06	11800000	36400000	0:0:0:0:1.47:4.53	0	16100000	00:00:02	31004	Proenkephalin-A OS=Mus musculus GN=Penk PE=1 SV=2	-2.51588	0.294462	P22005	18619	preproenkephalin	Penk
1449	29551	Q61508|ECM1_MOUSE	3.67	9	4	4	Carbamidomethylation	15200000	13000000	6650000	2.98296e+06	77200000	119000000	0.40:0.34:0.17:0:2.01:3.09	11600000	65400000	0.30:1.70	62832	Extracellular matrix protein 1 OS=Mus musculus GN=Ecm1 PE=1 SV=2	-2.51486	0.247282	Q61508	13601	extracellular matrix protein 1	Ecm1
1445	1633	P01942|HBA_MOUSE	6.26	34	5	5		3530000000	1080000000	956000000	15700000000	3320000000	12700000000	0.57:0.17:0.15:2.52:0.53:2.05	1860000000	10600000000	0.30:1.70	15085	Hemoglobin subunit alpha OS=Mus musculus GN=Hba PE=1 SV=2	-2.51068	0.138407	P01942	NA	NA	NA
613	1679	Q9Z0E6|GBP2_MOUSE	3.66	19	10	7		15600000	20900000	22200000	158000000	52400000	123000000	0.24:0.32:0.34:2.41:0.80:1.88	19600000	123000000	0.27:1.73	66740	Guanylate-binding protein 1 OS=Mus musculus GN=Gbp2 PE=1 SV=1	-2.50582	0.0977368	Q9Z0E6	14469	guanylate binding protein 2	Gbp2
1700	59419	Q9DBX3|SUSD2_MOUSE	4.09	6	5	5		2.98296e+06	2.98296e+06	2.98296e+06	12100000	26500000	11200000	0:0:0:1.45:3.19:1.35	0	16600000	00:00:02	90641	Sushi domain-containing protein 2 OS=Mus musculus GN=Susd2 PE=1 SV=1	-2.47637	0.110897	Q9DBX3	71733	sushi domain containing 2	Susd2
1017	2572	Q9CYN9|RENR_MOUSE	3.96	30	10	10		23200000	49000000	26600000	207000000	139000000	200000000	0.22:0.46:0.25:1.93:1.29:1.86	37000000	182000000	0.34:1.66	39092	Renin receptor OS=Mus musculus GN=Atp6ap2 PE=1 SV=2	-2.46632	0.0120926	Q9CYN9	70495	ATPase, H+ transporting, lysosomal accessory protein 2	Atp6ap2
202	199	P21956|MFGM_MOUSE	5.41	42	24	24	Carbamidomethylation	806000000	912000000	1310000000	5900000000	3600000000	7160000000	0.25:0.28:0.40:1.80:1.10:2.18	1010000000	5550000000	0.31:1.69	51241	Lactadherin OS=Mus musculus GN=Mfge8 PE=1 SV=3	-2.45995	0.0461218	P21956	17304	milk fat globule EGF and factor V/VIII domain containing	Mfge8
2567	84688	Q922E4|PCY2_MOUSE	2.89	7	2	2		2.98296e+06	2.98296e+06	2.98296e+06	11900000	2.98296e+06	33600000	0:0:0:1.57:0:4.43	0	15200000	00:00:02	45235	Ethanolamine-phosphate cytidylyltransferase OS=Mus musculus GN=Pcyt2 PE=1 SV=1	-2.4377	0.284239	Q922E4	68671	phosphate cytidylyltransferase 2, ethanolamine	Pcyt2
1286	1913	Q922U2|K2C5_MOUSE	3.95	9	6	3		2.98296e+06	7020000	2.98296e+06	32400000	3820000	33400000	0:0.55:0:2.54:0.30:2.61	2340000	23200000	0.18:1.82	61767	Keratin type II cytoskeletal 5 OS=Mus musculus GN=Krt5 PE=1 SV=1	-2.42255	0.1889	Q922U2	110308	keratin 5	Krt5
1727	1236	P50543|S10AB_MOUSE	3.68	57	5	5	Carbamidomethylation	5520000	145000000	113000000	329000000	121000000	955000000	0.02:0.52:0.41:1.18:0.44:3.43	87900000	469000000	0.32:1.68	11083	Protein S100-A11 OS=Mus musculus GN=S100a11 PE=1 SV=1	-2.41459	0.266641	P50543	20195	S100 calcium binding protein A11	S100a11
2882	9220	Q9WUR2|ECI2_MOUSE	2.11	6	2	2		5120000	735000	2480000	38100000	4070000	2240000	0.58:0.08:0.28:4.33:0.46:0.26	4040000	14800000	0.43:1.57	43268	Enoyl-CoA delta isomerase 2 mitochondrial OS=Mus musculus GN=Eci2 PE=1 SV=2	-2.41363	0.410927	Q9WUR2	23986	enoyl-Coenzyme A delta isomerase 2	Eci2
2834	59445	P25446|TNR6_MOUSE	3.01	6	2	2		2.98296e+06	3440000	2.98296e+06	9660000	18600000	21800000	0:0.39:0:1.08:2.09:2.45	1150000	16700000	0.13:1.87	37437	Tumor necrosis factor receptor superfamily member 6 OS=Mus musculus GN=Fas PE=1 SV=2	-2.41202	0.0646938	P25446	14102	Fas (TNF receptor superfamily member 6)	Fas
2407	8864	tr|Q8K094|Q8K094_MOUSE	2.96	11	2	2		2.98296e+06	2.98296e+06	2.98296e+06	15300000	9860000	22100000	0:0:0:1.94:1.25:2.81	0	15700000	00:00:02	44668	Nectin-2 OS=Mus musculus GN=Pvr PE=1 SV=1	-2.40084	0.069008	Q8K094	52118	poliovirus receptor	Pvr
2355	4498	P02340|P53_MOUSE	3.7	14	3	3		14400000	2.98296e+06	3250000	37900000	15600000	55400000	0.68:0:0.15:1.80:0.74:2.63	5880000	36300000	0.28:1.72	43155	Cellular tumor antigen p53 OS=Mus musculus GN=Tp53 PE=1 SV=3	-2.39998	0.113858	P02340	22059	transformation related protein 53	Trp53
898	947	Q8BJW6|EIF2A_MOUSE	3.86	27	10	10		112000000	90900000	123000000	599000000	229000000	890000000	0.33:0.27:0.36:1.76:0.67:2.61	109000000	573000000	0.32:1.68	64403	Eukaryotic translation initiation factor 2A OS=Mus musculus GN=Eif2a PE=1 SV=2	-2.39823	0.135728	Q8BJW6	229317	eukaryotic translation initiation factor 2A	Eif2a
2036	42356	Q99MU3|DSRAD_MOUSE	3	2	2	2		2680000	2.98296e+06	2.98296e+06	26200000	4960000	14300000	0.33:0:0:3.27:0.62:1.78	893000	15100000	0.11:1.89	130447	Double-stranded RNA-specific adenosine deaminase OS=Mus musculus GN=Adar PE=1 SV=2	-2.39451	0.183942	Q99MU3	56417	adenosine deaminase, RNA-specific	Adar
1685	25645	O35345|IMA7_MOUSE	3.91	17	6	3	Carbamidomethylation	2.98296e+06	2.98296e+06	2.98296e+06	15500000	11500000	19300000	0:0:0:2.01:1.49:2.50	0	15400000	00:00:02	59964	Importin subunit alpha-7 OS=Mus musculus GN=Kpna6 PE=1 SV=2	-2.37123	0.0311918	O35345	16650	karyopherin (importin) alpha 6	Kpna6
728	9137	Q04750|TOP1_MOUSE	3.35	19	11	11		1750000	22600000	13900000	27700000	153000000	16200000	0.04:0.58:0.35:0.71:3.91:0.41	12800000	65700000	0.33:1.67	90876	DNA topoisomerase 1 OS=Mus musculus GN=Top1 PE=1 SV=2	-2.36393	0.350485	Q04750	21969	topoisomerase (DNA) I	Top1
1985	3396	Q8BLX7|COGA1_MOUSE	4.07	4	3	3		2.98296e+06	2.98296e+06	2.98296e+06	3960000	7520000	34200000	0:0:0:0.52:0.99:4.49	0	15200000	00:00:02	155805	Collagen alpha-1(XVI) chain OS=Mus musculus GN=Col16a1 PE=1 SV=2	-2.35178	0.328054	Q8BLX7	107581	collagen, type XVI, alpha 1	Col16a1
1076	8833	Q60767|LY75_MOUSE	3.5	5	8	8	Carbamidomethylation	21300000	3550000	13300000	86900000	44900000	60900000	0.55:0.09:0.34:2.26:1.17:1.58	12700000	64200000	0.33:1.67	197351	Lymphocyte antigen 75 OS=Mus musculus GN=Ly75 PE=1 SV=2	-2.3366	0.0369216	Q60767	17076	lymphocyte antigen 75	Ly75
2393	2197	Q921F4|HNRLL_MOUSE	2.28	4	2	2		12600000	5380000	13100000	126000000	5310000	25200000	0.40:0.17:0.42:4.03:0.17:0.81	13000000	53900000	0.39:1.61	64125	Heterogeneous nuclear ribonucleoprotein L-like OS=Mus musculus GN=Hnrnpll PE=1 SV=3	-2.3322	0.379422	Q921F4	72692	heterogeneous nuclear ribonucleoprotein L-like	Hnrnpll
2800	7417	O54941|SMCE1_MOUSE	2.98	6	2	2		2290000	121000	5380000	9900000	7470000	21300000	0.30:0.02:0.69:1.28:0.96:2.75	3850000	12900000	0.46:1.54	46638	SWI/SNF-related matrix-associated actin-dependent regulator of chromatin subfamily E member 1 OS=Mus musculus GN=Smarce1 PE=1 SV=1	-2.31133	0.124995	O54941	57376	SWI/SNF related, matrix associated, actin dependent regulator of chromatin, subfamily e, member 1	Smarce1
646	1178	Q640N1|AEBP1_MOUSE	3.25	15	12	12		24300000	25900000	4010000	43500000	162000000	63400000	0.45:0.48:0.07:0.81:3.01:1.18	18100000	89500000	0.34:1.66	128365	Adipocyte enhancer-binding protein 1 OS=Mus musculus GN=Aebp1 PE=1 SV=1	-2.31044	0.186286	Q640N1	11568	AE binding protein 1	Aebp1
1235	9072	Q9DBE0|CSAD_MOUSE	3.72	11	5	5		25100000	2.98296e+06	2.98296e+06	55900000	54800000	43200000	0.84:0:0:1.87:1.84:1.45	8380000	51300000	0.28:1.72	55145	Cysteine sulfinic acid decarboxylase OS=Mus musculus GN=Csad PE=1 SV=1	-2.30859	0.0152353	Q9DBE0	246277	cysteine sulfinic acid decarboxylase	Csad
1721	42391	Q6NSR8|PEPL1_MOUSE	3.91	13	4	4		2.98296e+06	2.98296e+06	2.98296e+06	18400000	11100000	14500000	0:0:0:2.51:1.51:1.98	0	14700000	00:00:02	55940	Probable aminopeptidase NPEPL1 OS=Mus musculus GN=Npepl1 PE=1 SV=1	-2.29772	0.0310717	Q6NSR8	228961	aminopeptidase-like 1	Npepl1
563	1323	P97873|LOXL1_MOUSE	3.38	40	13	13		23800000	25200000	40800000	39700000	88100000	311000000	0.27:0.29:0.46:0.45:1.00:3.53	31000000	146000000	0.35:1.65	66506	Lysyl oxidase homolog 1 OS=Mus musculus GN=Loxl1 PE=2 SV=3	-2.28878	0.298176	P97873	16949	lysyl oxidase-like 1	Loxl1
1447	2040	P06802|ENPP1_MOUSE	3.09	5	4	4		4900000	11700000	5880000	74800000	23200000	11400000	0.22:0.53:0.27:3.41:1.05:0.52	7500000	36500000	0.34:1.66	103176	Ectonucleotide pyrophosphatase/phosphodiesterase family member 1 OS=Mus musculus GN=Enpp1 PE=1 SV=4	-2.2829	0.274355	P06802	18605	ectonucleotide pyrophosphatase/phosphodiesterase 1	Enpp1
2584	2141	P21958|TAP1_MOUSE	3.46	5	2	2		7200000	2.98296e+06	5270000	56000000	4910000	13900000	0.49:0:0.36:3.85:0.34:0.96	4160000	25000000	0.29:1.71	78864	Antigen peptide transporter 1 OS=Mus musculus GN=Tap1 PE=1 SV=3	-2.27535	0.335649	P21958	21354	transporter 1, ATP-binding cassette, sub-family B (MDR/TAP)	Tap1
251	840	P97449|AMPN_MOUSE	3.66	29	23	23		32700000	78500000	57100000	262000000	376000000	176000000	0.20:0.48:0.35:1.60:2.30:1.08	56100000	271000000	0.34:1.66	109651	Aminopeptidase N OS=Mus musculus GN=Anpep PE=1 SV=4	-2.27399	0.0589419	P97449	16790	alanyl (membrane) aminopeptidase	Anpep
1298	1470	P50096|IMDH1_MOUSE	4.03	10	4	3		649000	2.98296e+06	2.98296e+06	20700000	4440000	6850000	0.12:0:0:3.81:0.82:1.26	216000	10700000	0.04:1.96	55279	Inosine-5'-monophosphate dehydrogenase 1 OS=Mus musculus GN=Impdh1 PE=1 SV=2	-2.27382	0.235104	P50096	23917	inosine monophosphate dehydrogenase 1	Impdh1
2388	1822	P97822|AN32E_MOUSE	3.26	13	3	3		13800000	9660000	12000000	63900000	37300000	70200000	0.40:0.28:0.35:1.85:1.08:2.04	11800000	57100000	0.34:1.66	29622	Acidic leucine-rich nuclear phosphoprotein 32 family member E OS=Mus musculus GN=Anp32e PE=1 SV=2	-2.2731	0.0443703	P97822	66471	acidic (leucine-rich) nuclear phosphoprotein 32 family, member E	Anp32e
2517	42365	P40237|CD82_MOUSE	2.96	9	2	2		2.98296e+06	2.98296e+06	2.98296e+06	37200000	2.98296e+06	2.98296e+06	0:0:0:6.00:0:0	0	12400000	00:00:02	29629	CD82 antigen OS=Mus musculus GN=Cd82 PE=1 SV=1	-2.27011	0.42265	P40237	12521	CD82 antigen	Cd82
1787	4850	Q9Z0U1|ZO2_MOUSE	4.18	3	3	2		2.98296e+06	2.98296e+06	6540000	35200000	3600000	21200000	0:0:0.59:3.17:0.32:1.91	2180000	20000000	0.20:1.80	131280	Tight junction protein ZO-2 OS=Mus musculus GN=Tjp2 PE=1 SV=2	-2.26235	0.223974	Q9Z0U1	21873	tight junction protein 2	Tjp2
1880	84685	Q9JHW2|NIT2_MOUSE	4.1	13	3	3		2.98296e+06	2.98296e+06	2.98296e+06	1880000	2.98296e+06	38000000	0:0:0:0.28:0:5.72	0	13300000	00:00:02	30502	Omega-amidase NIT2 OS=Mus musculus GN=Nit2 PE=1 SV=1	-2.25995	0.441112	Q9JHW2	52633	nitrilase family, member 2	Nit2
2566	42500	P51885|LUM_MOUSE	2.65	10	2	2		3630000	4190000	2.98296e+06	31600000	11700000	8370000	0.37:0.42:0:3.19:1.18:0.84	2610000	17200000	0.26:1.74	38265	Lumican OS=Mus musculus GN=Lum PE=1 SV=2	-2.2579	0.200865	P51885	17022	lumican	Lum
1119	8763	Q00493|CBPE_MOUSE	3.11	19	7	7		5260000	18700000	10200000	32400000	43100000	87200000	0.16:0.57:0.31:0.99:1.31:2.66	12600000	54200000	0.38:1.62	53256	Carboxypeptidase E OS=Mus musculus GN=Cpe PE=1 SV=2	-2.25183	0.118369	Q00493	12876	carboxypeptidase E	Cpe
2177	13265	P23242|CXA1_MOUSE	4.16	12	3	3		2.98296e+06	2.98296e+06	2.98296e+06	20000000	2.98296e+06	19400000	-:0:0:2.54:0:2.46	0	13100000	00:00:02	43004	Gap junction alpha-1 protein OS=Mus musculus GN=Gja1 PE=1 SV=2	-2.2437	0.183635	P23242	14609	gap junction protein, alpha 1	Gja1
1499	1805	Q8R323|RFC3_MOUSE	4.35	15	4	4		2.98296e+06	2.98296e+06	7580000	30000000	7060000	27000000	0:0:0.63:2.51:0.59:2.26	2530000	21400000	0.21:1.79	40526	Replication factor C subunit 3 OS=Mus musculus GN=Rfc3 PE=1 SV=1	-2.24157	0.13885	Q8R323	69263	replication factor C (activator 1) 3	Rfc3
1510	1932	Q99KV1|DJB11_MOUSE	3.17	24	7	7		40300000	4620000	13800000	69800000	53300000	154000000	0.72:0.08:0.25:1.25:0.95:2.75	19600000	92200000	0.35:1.65	40555	DnaJ homolog subfamily B member 11 OS=Mus musculus GN=Dnajb11 PE=1 SV=1	-2.23848	0.133552	Q99KV1	67838	DnaJ heat shock protein family (Hsp40) member B11	Dnajb11
1426	2031	Q99KW3|TARA_MOUSE	3	1	2	2	Carbamidomethylation	2.98296e+06	2.98296e+06	2.98296e+06	28900000	10300000	2.98296e+06	0:0:0:4.42:1.58:0	0	13100000	00:00:02	223366	TRIO and F-actin-binding protein OS=Mus musculus GN=Triobp PE=1 SV=3	-2.23688	0.287501	Q99KW3	110253	TRIO and F-actin binding protein	Triobp
2521	43139	P51910|APOD_MOUSE	2.86	13	2	2		2.98296e+06	2.98296e+06	5490000	8130000	42000000	3370000	0:0:0.56:0.83:4.27:0.34	1830000	17800000	0.19:1.81	21530	Apolipoprotein D OS=Mus musculus GN=Apod PE=1 SV=1	-2.22345	0.368246	P51910	11815	apolipoprotein D	Apod
1501	2674	Q8VEE4|RFA1_MOUSE	3.39	15	6	6		6990000	2.98296e+06	2.98296e+06	6920000	25000000	28500000	0.52:0:-:0.51:1.86:2.11	2330000	20100000	0.21:1.79	69037	Replication protein A 70 kDa DNA-binding subunit OS=Mus musculus GN=Rpa1 PE=1 SV=1	-2.22141	0.136753	Q8VEE4	68275	replication protein A1	Rpa1
1523	10954	Q91YW3|DNJC3_MOUSE	2.71	12	4	4		3020000	4500000	3530000	19800000	2.98296e+06	28700000	0.30:0.45:0.36:1.99:0:2.89	3680000	16200000	0.37:1.63	57464	DnaJ homolog subfamily C member 3 OS=Mus musculus GN=Dnajc3 PE=1 SV=1	-2.22005	0.215446	Q91YW3	100037258	DnaJ heat shock protein family (Hsp40) member C3	Dnajc3
623	1443	Q99P88|NU155_MOUSE	3.09	12	11	11	Carbamidomethylation	24800000	4800000	10700000	103000000	42100000	41800000	0.66:0.13:0.28:2.71:1.11:1.10	13400000	62200000	0.36:1.64	155117	Nuclear pore complex protein Nup155 OS=Mus musculus GN=Nup155 PE=1 SV=1	-2.21341	0.129165	Q99P88	170762	nucleoporin 155	Nup155
1953	2887	Q61165|SL9A1_MOUSE	3.22	7	5	5		22600000	28300000	14000000	134000000	91900000	73800000	0.37:0.47:0.23:2.20:1.51:1.21	21700000	99800000	0.36:1.64	91468	Sodium/hydrogen exchanger 1 OS=Mus musculus GN=Slc9a1 PE=1 SV=1	-2.20723	0.0420713	Q61165	20544	solute carrier family 9 (sodium/hydrogen exchanger), member 1	Slc9a1
167	469	A2AGT5|CKAP5_MOUSE	3.17	16	26	26		34300000	37300000	52100000	34800000	28000000	508000000	0.30:0.32:0.45:0.30:0.24:4.39	41200000	190000000	0.36:1.64	225633	Cytoskeleton-associated protein 5 OS=Mus musculus GN=Ckap5 PE=1 SV=1	-2.20614	0.447277	A2AGT5	75786	cytoskeleton associated protein 5	Ckap5
2082	2188	P02088|HBB1_MOUSE	3.79	13	3	3		1290000000	919000000	796000000	5330000000	46500000	8390000000	0.46:0.33:0.28:1.91:0.02:3.00	1000000000	6840000000	0.26:1.74	15840	Hemoglobin subunit beta-1 OS=Mus musculus GN=Hbb-b1 PE=1 SV=2	-2.19572	0.278648	P02088	15129	hemoglobin, beta adult major chain	Hbb-b1
2249	59421	P82349|SGCB_MOUSE	2.96	12	2	2		2.98296e+06	2.98296e+06	2.98296e+06	2.98296e+06	24500000	13500000	0:0:0:0:3.87:2.13	0	12700000	00:00:02	34873	Beta-sarcoglycan OS=Mus musculus GN=Sgcb PE=1 SV=1	-2.19524	0.227763	P82349	24051	sarcoglycan, beta (dystrophin-associated glycoprotein)	Sgcb
1334	2562	P28867|KPCD_MOUSE	3.06	9	5	5		11300000	8520000	3700000	56600000	18000000	32200000	0.52:0.39:0.17:2.61:0.83:1.48	7830000	35600000	0.36:1.64	77547	Protein kinase C delta type OS=Mus musculus GN=Prkcd PE=1 SV=3	-2.18295	0.127916	P28867	18753	protein kinase C, delta	Prkcd
1875	42348	Q99J87|DHX58_MOUSE	4.17	8	4	4		2.98296e+06	2.98296e+06	2.98296e+06	26400000	2.98296e+06	11200000	0:0:0:4.22:0:1.78	0	12500000	00:00:02	76709	Probable ATP-dependent RNA helicase DHX58 OS=Mus musculus GN=Dhx58 PE=1 SV=2	-2.18109	0.264052	Q99J87	80861	DEXH (Asp-Glu-X-His) box polypeptide 58	Dhx58
513	1598	O35379|MRP1_MOUSE	3.15	15	17	17		24400000	6640000	16600000	123000000	40700000	51800000	0.56:0.15:0.38:2.80:0.93:1.18	15900000	71900000	0.36:1.64	171184	Multidrug resistance-associated protein 1 OS=Mus musculus GN=Abcc1 PE=1 SV=1	-2.17744	0.157677	O35379	17250	ATP-binding cassette, sub-family C (CFTR/MRP), member 1	Abcc1
1350	7674	Q8CFX1|G6PE_MOUSE	4.19	11	5	5		2.98296e+06	2.98296e+06	2.98296e+06	10500000	7070000	22800000	0:0:0:1.57:1.05:3.38	0	13500000	00:00:02	88928	GDH/6PGL endoplasmic bifunctional protein OS=Mus musculus GN=H6pd PE=1 SV=2	-2.1735	0.159567	Q8CFX1	100198	hexose-6-phosphate dehydrogenase (glucose 1-dehydrogenase)	H6pd
2186	42673	Q8BK62|OLFL3_MOUSE	2.85	15	4	4	Carbamidomethylation	3710000	3440000	10400000	12300000	33200000	33500000	0.23:0.21:0.65:0.76:2.06:2.08	5850000	26300000	0.36:1.64	45746	Olfactomedin-like protein 3 OS=Mus musculus GN=Olfml3 PE=2 SV=2	-2.17038	0.088318	Q8BK62	99543	olfactomedin-like 3	Olfml3
319	8751	Q01279|EGFR_MOUSE	3.6	18	21	19		16600000	81700000	109000000	280000000	423000000	224000000	0.09:0.43:0.58:1.48:2.24:1.18	69200000	309000000	0.37:1.63	134853	Epidermal growth factor receptor OS=Mus musculus GN=Egfr PE=1 SV=1	-2.16085	0.0386992	Q01279	13649	epidermal growth factor receptor	Egfr
662	4971	Q5FWI3|TMEM2_MOUSE	2.89	8	9	9		14600000	2930000	9090000	20800000	66900000	30900000	0.60:0.12:0.38:0.86:2.76:1.28	8860000	39500000	0.37:1.63	153800	Transmembrane protein 2 OS=Mus musculus GN=Tmem2 PE=1 SV=1	-2.15552	0.153491	Q5FWI3	83921	cell migration inducing hyaluronidase 2	Cemip2
740	1706	Q8VHY0|CSPG4_MOUSE	4.21	5	6	6		5260000	2.98296e+06	2.98296e+06	26400000	20100000	3510000	0.57:0:0:2.86:2.18:0.38	1750000	16600000	0.19:1.81	252305	Chondroitin sulfate proteoglycan 4 OS=Mus musculus GN=Cspg4 PE=1 SV=3	-2.15538	0.197461	Q8VHY0	121021	chondroitin sulfate proteoglycan 4	Cspg4
2896	26305	O54784|DAPK3_MOUSE	2.96	6	2	2		2.98296e+06	2.98296e+06	2.98296e+06	11800000	2.98296e+06	24900000	0:0:0:1.93:0:4.07	0	12300000	00:00:02	51422	Death-associated protein kinase 3 OS=Mus musculus GN=Dapk3 PE=1 SV=1	-2.14874	0.248888	O54784	13144	death-associated protein kinase 3	Dapk3
822	1775	Q9QZ85|IIGP1_MOUSE	3.13	39	11	11		19000000	18100000	37900000	162000000	72900000	96900000	0.28:0.27:0.56:2.39:1.07:1.43	25000000	111000000	0.37:1.63	47572	Interferon-inducible GTPase 1 OS=Mus musculus GN=Iigp1 PE=1 SV=2	-2.14535	0.0771715	Q9QZ85	60440	interferon inducible GTPase 1	Iigp1
880	1569	Q64511|TOP2B_MOUSE	3.16	5	8	5		49000000	20300000	25000000	179000000	59900000	178000000	0.57:0.24:0.29:2.10:0.70:2.09	31400000	139000000	0.37:1.63	181908	DNA topoisomerase 2-beta OS=Mus musculus GN=Top2b PE=1 SV=2	-2.14437	0.106327	Q64511	21974	topoisomerase (DNA) II beta	Top2b
1606	2578	Q8BHD7|PTBP3_MOUSE	3.94	15	4	3		2.98296e+06	2.98296e+06	5040000	23700000	3580000	20900000	0:0:0.57:2.67:0.40:2.36	1680000	16100000	0.19:1.81	56701	Polypyrimidine tract-binding protein 3 OS=Mus musculus GN=Ptbp3 PE=1 SV=1	-2.13015	0.186414	Q8BHD7	230257	polypyrimidine tract binding protein 3	Ptbp3
2555	9171	Q99JY8|PLPP3_MOUSE	2.06	8	2	2		8670000	11800000	17200000	29900000	57100000	77100000	0.26:0.35:0.51:0.89:1.70:2.29	12500000	54700000	0.37:1.63	35216	Phospholipid phosphatase 3 OS=Mus musculus GN=Plpp3 PE=1 SV=1	-2.12309	0.0866731	Q99JY8	67916	phospholipid phosphatase 3	Plpp3
1263	42345	Q9QZF2|GPC1_MOUSE	2.13	22	9	9		2.98296e+06	753000	56500000	99300000	131000000	32000000	-:0.01:0.88:1.55:2.05:0.50	19600000	87600000	0.37:1.63	61360	Glypican-1 OS=Mus musculus GN=Gpc1 PE=1 SV=1	-2.12252	0.135474	Q9QZF2	14733	glypican 1	Gpc1
1522	2680	Q8BY89|CTL2_MOUSE	3.27	11	7	7	Carbamidomethylation	2.98296e+06	2750000	12700000	17600000	16200000	46300000	0:0.17:0.80:1.11:1.01:2.91	5160000	26700000	0.32:1.68	80110	Choline transporter-like protein 2 OS=Mus musculus GN=Slc44a2 PE=1 SV=2	-2.11951	0.161644	Q8BY89	68682	solute carrier family 44, member 2	Slc44a2
1586	3831	O35874|SATT_MOUSE	3.03	15	4	4		9180000	25200000	21300000	111000000	63100000	67500000	0.19:0.51:0.43:2.23:1.28:1.36	18600000	80400000	0.38:1.62	56062	Neutral amino acid transporter A OS=Mus musculus GN=Slc1a4 PE=1 SV=1	-2.11739	0.0452804	O35874	55963	solute carrier family 1 (glutamate/neutral amino acid transporter), member 4	Slc1a4
1894	2219	Q9D1M7|FKB11_MOUSE	2.99	20	4	4		23600000	19200000	7750000	88300000	45400000	84800000	0.53:0.43:0.17:1.97:1.01:1.89	16800000	84000000	0.33:1.67	22137	Peptidyl-prolyl cis-trans isomerase FKBP11 OS=Mus musculus GN=Fkbp11 PE=1 SV=1	-2.11185	0.0435015	Q9D1M7	66120	FK506 binding protein 11	Fkbp11
1300	1258	tr|E9Q035|E9Q035_MOUSE	2.16	3	2	2		9200000	86800000	68600000	274000000	158000000	279000000	0.06:0.59:0.47:1.88:1.08:1.91	77000000	237000000	0.49:1.51	107796	Protein Gm20425 OS=Mus musculus GN=Gm20425 PE=4 SV=1	-2.11089	0.024706	E9Q035	NA	NA	NA
2508	9205	tr|E9PW43|E9PW43_MOUSE	3.04	32	3	3		23300000	26100000	30200000	82600000	28200000	231000000	0.33:0.37:0.43:1.17:0.40:3.29	26500000	114000000	0.38:1.62	11788	Protein Gm10320 OS=Mus musculus GN=Gm10320 PE=4 SV=1	-2.10231	0.285945	E9PW43	NA	NA	NA
126	671	Q6GSS7|H2A2A_MOUSE	4.15	71	34	5		534000000	843000000	554000000	1930000000	5610000000	690000000	0.32:0.50:0.33:1.14:3.31:0.41	644000000	2740000000	0.38:1.62	14095	Histone H2A type 2-A OS=Mus musculus GN=Hist2h2aa1 PE=1 SV=3	-2.09154	0.2909	Q6GSS7	15267	H2A clustered histone 18	H2ac18
1852	46254	tr|Q59IW6|Q59IW6_MOUSE	2.23	4	4	4		7690000	2.98296e+06	5500000	10500000	32500000	25600000	0.47:-:0.34:0.64:1.99:1.56	6590000	22900000	0.45:1.55	129538	Protein Abi3bp OS=Mus musculus GN=Abi3bp PE=1 SV=1	-2.08462	0.109197	Q59IW6	320712	ABI family member 3 binding protein	Abi3bp
1473	1308	Q9CSH3|RRP44_MOUSE	2.91	6	5	5		23900000	2.98296e+06	4500000	111000000	8040000	13400000	0.89:0:0.17:4.14:0.30:0.50	9460000	44100000	0.35:1.65	108837	Exosome complex exonuclease RRP44 OS=Mus musculus GN=Dis3 PE=1 SV=4	-2.07729	0.420995	Q9CSH3	72662	DIS3 homolog, exosome endoribonuclease and 3'-5' exoribonuclease	Dis3
476	328	Q91YE6|IPO9_MOUSE	3.39	21	15	15		181000000	209000000	313000000	116000000	76200000	2770000000	0.30:0.34:0.51:0.19:0.12:4.53	248000000	986000000	0.40:1.60	116052	Importin-9 OS=Mus musculus GN=Ipo9 PE=1 SV=3	-2.07507	0.487225	Q91YE6	NA	NA	NA
2509	9310	P61082|UBC12_MOUSE	4.03	14	3	3		2.98296e+06	4520000	2.98296e+06	2760000	23800000	17600000	0:0.56:0:0.34:2.93:2.17	1510000	14700000	0.19:1.81	20900	NEDD8-conjugating enzyme Ubc12 OS=Mus musculus GN=Ube2m PE=1 SV=1	-2.07429	0.213296	P61082	22192	ubiquitin-conjugating enzyme E2M	Ube2m
413	973	P84228|H32_MOUSE	5.8	68	18	18	Carbamidomethylation	5760000000	4560000000	2280000000	14900000000	32000000000	5930000000	0.53:0.42:0.21:1.37:2.93:0.54	4200000000	17600000000	0.39:1.61	15388	Histone H3.2 OS=Mus musculus GN=Hist1h3b PE=1 SV=2	-2.06793	0.219972	P84228	15077	H3 clustered histone 14	H3c14
2296	2000	P46062|SIPA1_MOUSE	2.63	4	2	2		7650000	2.98296e+06	5290000	59300000	2.98296e+06	4250000	0.60:0:0.41:4.65:0:0.33	4310000	21200000	0.34:1.66	112066	Signal-induced proliferation-associated protein 1 OS=Mus musculus GN=Sipa1 PE=1 SV=2	-2.06296	0.459569	P46062	NA	NA	NA
1611	2250	Q9D2Y4|MLKL_MOUSE	2.11	12	4	4		7500000	8450000	2.98296e+06	32700000	10400000	35600000	0.40:0.45:-:1.73:0.55:1.88	7970000	26200000	0.47:1.53	54318	Mixed lineage kinase domain-like protein OS=Mus musculus GN=Mlkl PE=1 SV=1	-2.05546	0.123789	Q9D2Y4	74568	mixed lineage kinase domain-like	Mlkl
44	8765	Q3U962|CO5A2_MOUSE	3.19	41	35	33	Carbamidomethylation	42900000	58200000	47800000	135000000	158000000	324000000	0.34:0.46:0.37:1.06:1.24:2.54	49600000	206000000	0.39:1.61	145018	Collagen alpha-2(V) chain OS=Mus musculus GN=Col5a2 PE=1 SV=1	-2.05093	0.119139	Q3U962	12832	collagen, type V, alpha 2	Col5a2
889	1156	tr|Q6NXL1|Q6NXL1_MOUSE	2.82	12	9	9	Carbamidomethylation	19900000	5510000	35100000	71400000	95600000	81500000	0.39:0.11:0.68:1.39:1.86:1.58	35400000	82900000	0.60:1.40	112676	Protein Sec24d OS=Mus musculus GN=Sec24d PE=1 SV=1	-2.038	0.00533856	Q6NXL1	69608	Sec24 related gene family, member D (S. cerevisiae)	Sec24d
2906	59432	tr|Q80ZM5|Q80ZM5_MOUSE	2.98	12	2	2		2.98296e+06	2.98296e+06	2.98296e+06	8010000	23900000	4570000	0:0:0:1.32:3.93:0.75	0	12200000	00:00:02	20151	H1 histone family member X OS=Mus musculus GN=H1fx PE=1 SV=1	-2.02733	0.26313	Q80ZM5	243529	H1.10 linker histone	H1f10
1928	2567	Q9CQI6|COTL1_MOUSE	3.1	17	3	3		2.98296e+06	7420000	11200000	36000000	21800000	30100000	0:0.42:0.63:2.03:1.23:1.69	6200000	29300000	0.35:1.65	15944	Coactosin-like protein OS=Mus musculus GN=Cotl1 PE=1 SV=3	-2.02463	0.016287	Q9CQI6	72042	coactosin-like 1 (Dictyostelium)	Cotl1
2089	13550	Q99JN2|KLH22_MOUSE	3.95	8	4	4		2.98296e+06	2.98296e+06	2.98296e+06	18600000	6050000	11400000	0:0:0:3.10:1.00:1.90	0	12000000	00:00:02	71687	Kelch-like protein 22 OS=Mus musculus GN=Klhl22 PE=1 SV=1	-2.01022	0.130926	Q99JN2	224023	kelch-like 22	Klhl22
263	1152	P02469|LAMB1_MOUSE	2.84	10	17	15		27900000	22600000	30500000	149000000	116000000	57000000	0.42:0.34:0.45:2.22:1.73:0.85	30200000	107000000	0.44:1.56	197089	Laminin subunit beta-1 OS=Mus musculus GN=Lamb1 PE=1 SV=3	-1.99107	0.0951931	P02469	16777	laminin B1	Lamb1
921	1091	Q61576|FKB10_MOUSE	2.91	16	10	10		64800000	51300000	43500000	207000000	294000000	130000000	0.49:0.39:0.33:1.57:2.23:0.99	53200000	210000000	0.40:1.60	64698	Peptidyl-prolyl cis-trans isomerase FKBP10 OS=Mus musculus GN=Fkbp10 PE=1 SV=2	-1.98318	0.0777038	Q61576	14230	FK506 binding protein 10	Fkbp10
231	647	Q62351|TFR1_MOUSE	2.82	36	22	22		27500000	49000000	53500000	197000000	69300000	243000000	0.26:0.46:0.50:1.85:0.65:2.28	43300000	170000000	0.41:1.59	85731	Transferrin receptor protein 1 OS=Mus musculus GN=Tfrc PE=1 SV=1	-1.97	0.132294	Q62351	22042	transferrin receptor	Tfrc
1759	1916	P07724|ALBU_MOUSE	4.31	5	3	3		5380000000	5850000000	4730000000	23500000000	10900000000	27800000000	0.41:0.45:0.36:1.80:0.84:2.13	5320000000	20700000000	0.41:1.59	68693	Serum albumin OS=Mus musculus GN=Alb PE=1 SV=3	-1.96245	0.0927333	P07724	11657	albumin	Alb
1302	1025	Q8CFI0|NED4L_MOUSE	2.26	5	4	2		9960000	111000	628000	26800000	11800000	2.98296e+06	1.01:0.01:0.06:2.72:1.20:-	3570000	18600000	0.32:1.68	115419	E3 ubiquitin-protein ligase NEDD4-like OS=Mus musculus GN=Nedd4l PE=1 SV=2	-1.95852	0.276805	Q8CFI0	NA	NA	NA
1203	2032	Q8R3B1|PLCD1_MOUSE	2.62	14	7	7		15400000	4940000	16900000	82500000	24400000	36500000	0.51:0.16:0.56:2.74:0.81:1.21	12400000	47800000	0.41:1.59	85873	1-phosphatidylinositol 4 5-bisphosphate phosphodiesterase delta-1 OS=Mus musculus GN=Plcd1 PE=1 SV=2	-1.94512	0.179017	Q8R3B1	18799	phospholipase C, delta 1	Plcd1
2211	9031	Q6X893|CTL1_MOUSE	2.62	6	3	3		27800000	4340000	6950000	41900000	35100000	73400000	0.88:0.14:0.22:1.33:1.11:2.33	13000000	50100000	0.41:1.59	73067	Choline transporter-like protein 1 OS=Mus musculus GN=Slc44a1 PE=1 SV=3	-1.94393	0.0673991	Q6X893	100434	solute carrier family 44, member 1	Slc44a1
1326	26189	Q5SW19|CLU_MOUSE	4.15	3	3	3		2.98296e+06	2.98296e+06	2.98296e+06	16300000	2650000	15400000	0:0:0:2.85:0.46:2.69	0	11400000	00:00:02	148068	Clustered mitochondria protein homolog OS=Mus musculus GN=Cluh PE=1 SV=2	-1.94053	0.194695	Q5SW19	74148	clustered mitochondria (cluA/CLU1) homolog	Cluh
368	1537	P08122|CO4A2_MOUSE	2.72	13	14	14		32200000	24600000	19400000	98600000	60000000	130000000	0.53:0.40:0.32:1.62:0.99:2.14	25400000	96200000	0.42:1.58	167324	Collagen alpha-2(IV) chain OS=Mus musculus GN=Col4a2 PE=1 SV=4	-1.92121	0.0684551	P08122	12827	collagen, type IV, alpha 2	Col4a2
668	1032	Q3THW5|H2AV_MOUSE	3.61	54	13	9		386000000	412000000	523000000	1030000000	3330000000	623000000	0.37:0.39:0.50:0.98:3.17:0.59	440000000	1660000000	0.42:1.58	13509	Histone H2A.V OS=Mus musculus GN=H2afv PE=1 SV=3	-1.91538	0.284338	Q3THW5	77605	H2A.Z histone variant 2	H2az2
2713	8952	P98078|DAB2_MOUSE	1.74	3	2	2		5870000	2560000	1680000	2290000	16200000	19200000	0.74:0.32:0.21:0.29:2.03:2.41	3370000	12500000	0.42:1.58	82312	Disabled homolog 2 OS=Mus musculus GN=Dab2 PE=1 SV=2	-1.8984	0.215113	P98078	13132	disabled 2, mitogen-responsive phosphoprotein	Dab2
1162	2419	Q6PDN3|MYLK_MOUSE	3.97	5	6	6		2.98296e+06	2.98296e+06	2.98296e+06	7630000	11300000	14200000	0:0:0:1.38:2.04:2.58	0	11000000	00:00:02	212924	Myosin light chain kinase smooth muscle OS=Mus musculus GN=Mylk PE=1 SV=3	-1.88836	0.0513709	Q6PDN3	NA	NA	NA
2694	2316	P19221|THRB_MOUSE	1.74	4	2	2	Carbamidomethylation	4200000	6410000	7350000	14800000	17200000	34200000	0.30:0.46:0.52:1.05:1.23:2.44	5990000	22100000	0.43:1.57	70269	Prothrombin OS=Mus musculus GN=F2 PE=1 SV=1	-1.88204	0.115825	P19221	14061	coagulation factor II	F2
952	1414	Q3TTY5|K22E_MOUSE	2.54	10	7	5		16400000	64900000	15600000	126000000	51400000	178000000	0.22:0.86:0.21:1.67:0.68:2.36	32300000	118000000	0.43:1.57	70923	Keratin type II cytoskeletal 2 epidermal OS=Mus musculus GN=Krt2 PE=1 SV=1	-1.87488	0.129297	Q3TTY5	16681	keratin 2	Krt2
1025	1334	Q8K0C9|GMDS_MOUSE	2.73	28	7	7	Carbamidomethylation	58800000	32500000	55700000	135000000	230000000	173000000	0.52:0.28:0.49:1.18:2.02:1.52	49000000	179000000	0.43:1.57	41985	GDP-mannose 4 6 dehydratase OS=Mus musculus GN=Gmds PE=1 SV=1	-1.87179	0.033227	Q8K0C9	218138	GDP-mannose 4, 6-dehydratase	Gmds
818	633	Q9Z1Z2|STRAP_MOUSE	2.99	49	12	12		132000000	119000000	145000000	634000000	78900000	724000000	0.43:0.39:0.48:2.08:0.26:2.37	132000000	479000000	0.43:1.57	38442	Serine-threonine kinase receptor-associated protein OS=Mus musculus GN=Strap PE=1 SV=2	-1.85939	0.227426	Q9Z1Z2	20901	serine/threonine kinase receptor associated protein	Strap
821	1542	P70290|EM55_MOUSE	2.45	27	9	9		17000000	15800000	31200000	103000000	57600000	71500000	0.35:0.32:0.63:2.08:1.17:1.45	21400000	77300000	0.43:1.57	52227	55 kDa erythrocyte membrane protein OS=Mus musculus GN=Mpp1 PE=1 SV=1	-1.8586	0.0400126	P70290	17524	membrane protein, palmitoylated	Mpp1
1208	9050	P13864|DNMT1_MOUSE	4.08	4	4	4		1060000	2.98296e+06	2.98296e+06	4340000	16500000	4590000	0.24:0:0:0.98:3.74:1.04	354000	8480000	0.08:1.92	183188	DNA (cytosine-5)-methyltransferase 1 OS=Mus musculus GN=Dnmt1 PE=1 SV=5	-1.85577	0.26433	P13864	13433	DNA methyltransferase (cytosine-5) 1	Dnmt1
332	699	P17426|AP2A1_MOUSE	2.61	23	19	11	Carbamidomethylation	9150000	2.98296e+06	13500000	59400000	31100000	1580000	0.48:0:0.71:3.11:1.63:0.08	7550000	30700000	0.39:1.61	107664	AP-2 complex subunit alpha-1 OS=Mus musculus GN=Ap2a1 PE=1 SV=1	-1.84489	0.314787	P17426	11771	adaptor-related protein complex 2, alpha 1 subunit	Ap2a1
288	547	P02468|LAMC1_MOUSE	2.59	17	19	19	Carbamidomethylation	29200000	22200000	29000000	64100000	186000000	37400000	0.48:0.36:0.47:1.05:3.03:0.61	26800000	95700000	0.44:1.56	177298	Laminin subunit gamma-1 OS=Mus musculus GN=Lamc1 PE=1 SV=2	-1.83829	0.270102	P02468	NA	NA	NA
1638	1541	Q61686|CBX5_MOUSE	2.72	26	5	5		113000000	43200000	39400000	146000000	219000000	334000000	0.76:0.29:0.26:0.98:1.47:2.24	65300000	233000000	0.44:1.56	22186	Chromobox protein homolog 5 OS=Mus musculus GN=Cbx5 PE=1 SV=1	-1.83739	0.0747913	Q61686	12419	chromobox 5	Cbx5
219	572	P43274|H14_MOUSE	3.3	48	27	5		332000000	341000000	386000000	864000000	2560000000	354000000	0.41:0.42:0.48:1.07:3.18:0.44	353000000	1260000000	0.44:1.56	21977	Histone H1.4 OS=Mus musculus GN=Hist1h1e PE=1 SV=2	-1.83492	0.307014	P43274	50709	H1.4 linker histone, cluster member	H1f4
2083	2359	Q3UYV9|NCBP1_MOUSE	1.69	3	2	2		7420000	4820000	9550000	33100000	5920000	38500000	0.45:0.29:0.58:2.00:0.36:2.33	7260000	25900000	0.44:1.56	91927	Nuclear cap-binding protein subunit 1 OS=Mus musculus GN=Ncbp1 PE=1 SV=2	-1.8309	0.204889	Q3UYV9	433702	nuclear cap binding protein subunit 1	Ncbp1
1673	1718	P22437|PGH1_MOUSE	1.7	8	3	3		1870000	833000	3630000	2.98296e+06	2710000	16800000	0.43:0.19:0.84:0:0.63:3.90	2110000	6510000	0.49:1.51	69042	Prostaglandin G/H synthase 1 OS=Mus musculus GN=Ptgs1 PE=1 SV=1	-1.82851	0.366356	P22437	19224	prostaglandin-endoperoxide synthase 1	Ptgs1
2026	1681	O35516|NOTC2_MOUSE	2.44	2	4	4		19100000	8850000	9670000	55500000	33100000	45000000	0.67:0.31:0.34:1.95:1.16:1.58	12500000	44500000	0.44:1.56	265326	Neurogenic locus notch homolog protein 2 OS=Mus musculus GN=Notch2 PE=1 SV=1	-1.82835	0.0221391	O35516	18129	notch 2	Notch2
32	657	E9Q555|RN213_MOUSE	2.53	13	55	55		48700000	12600000	42700000	196000000	115000000	58000000	0.62:0.16:0.54:2.49:1.45:0.74	34700000	123000000	0.44:1.56	584791	E3 ubiquitin-protein ligase RNF213 OS=Mus musculus GN=Rnf213 PE=1 SV=2	-1.82704	0.150181	E9Q555	NA	NA	NA
1761	2591	tr|Q8CIE4|Q8CIE4_MOUSE	3.67	5	3	3		2.98296e+06	2.98296e+06	2780000	19300000	2.98296e+06	8670000	-:0:0.45:3.14:0:1.41	1390000	9340000	0.26:1.74	103679	Poly [ADP-ribose] polymerase OS=Mus musculus GN=Parp10 PE=1 SV=1	-1.82339	0.261691	Q8CIE4	671535	poly (ADP-ribose) polymerase family, member 10	Parp10
2046	2077	Q3UIA2|RHG17_MOUSE	2.18	5	3	3		13100000	8450000	6730000	3100000	52100000	43600000	0.62:0.40:0.32:0.15:2.46:2.06	9430000	32900000	0.45:1.55	92202	Rho GTPase-activating protein 17 OS=Mus musculus GN=Arhgap17 PE=1 SV=1	-1.80473	0.259129	Q3UIA2	70497	Rho GTPase activating protein 17	Arhgap17
1005	1186	Q61398|PCOC1_MOUSE	2.72	26	8	8	Carbamidomethylation	63200000	64000000	72100000	256000000	210000000	230000000	0.42:0.43:0.48:1.72:1.41:1.54	76400000	232000000	0.50:1.50	50168	Procollagen C-endopeptidase enhancer 1 OS=Mus musculus GN=Pcolce PE=1 SV=2	-1.80415	0.00480208	Q61398	18542	procollagen C-endopeptidase enhancer protein	Pcolce
597	646	P61982|1433G_MOUSE	2.66	62	14	9	Carbamidomethylation	199000000	93800000	52500000	304000000	96800000	800000000	0.77:0.36:0.20:1.18:0.38:3.11	115000000	400000000	0.45:1.55	28303	14-3-3 protein gamma OS=Mus musculus GN=Ywhag PE=1 SV=2	-1.79807	0.303637	P61982	22628	tyrosine 3-monooxygenase/tryptophan 5-monooxygenase activation protein, gamma polypeptide	Ywhag
2564	42427	Q9WTV6|UBP18_MOUSE	2.64	8	2	2		2.98296e+06	823000	1340000	11300000	3410000	2.98296e+06	0:0.29:0.48:4.02:1.21:0	721000	4900000	0.26:1.74	42472	Ubl carboxyl-terminal hydrolase 18 OS=Mus musculus GN=Usp18 PE=1 SV=2	-1.78166	0.258999	Q9WTV6	24110	ubiquitin specific peptidase 18	Usp18
2224	42388	Q62087|PON3_MOUSE	2.92	8	2	2		2.98296e+06	2.98296e+06	1610000	11200000	678000	14000000	0:0:0.35:2.45:0.15:3.05	538000	8620000	0.12:1.88	39351	Serum paraoxonase/lactonase 3 OS=Mus musculus GN=Pon3 PE=1 SV=2	-1.77223	0.270609	Q62087	269823	paraoxonase 3	Pon3
1899	6520	P21981|TGM2_MOUSE	4.08	8	3	3		2.98296e+06	2.98296e+06	2.98296e+06	2.98296e+06	2810000	24600000	0:0:0:0:0.62:5.38	0	9120000	00:00:02	77061	Protein-glutamine gamma-glutamyltransferase 2 OS=Mus musculus GN=Tgm2 PE=1 SV=4	-1.76396	0.427288	P21981	21817	transglutaminase 2, C polypeptide	Tgm2
1416	1721	Q6ZPE2|MTMR5_MOUSE	2.19	3	4	4		20900000	3490000	5130000	21600000	47200000	30400000	0.97:0.16:0.24:1.00:2.20:1.42	9830000	33100000	0.46:1.54	208691	Myotubularin-related protein 5 OS=Mus musculus GN=Sbf1 PE=1 SV=2	-1.74865	0.0730672	Q6ZPE2	77980	SET binding factor 1	Sbf1
1524	42344	Q8BH97|RCN3_MOUSE	2.86	24	5	5		2.98296e+06	2.98296e+06	19500000	30300000	20500000	34600000	0:0:1.11:1.73:1.17:1.98	6500000	28500000	0.37:1.63	38002	Reticulocalbin-3 OS=Mus musculus GN=Rcn3 PE=1 SV=1	-1.74567	0.0484142	Q8BH97	52377	reticulocalbin 3, EF-hand calcium binding domain	Rcn3
2106	5876	Q924C6|LOXL4_MOUSE	2.07	6	3	3		2.98296e+06	2.98296e+06	10400000	2.98296e+06	44000000	7670000	0:-:0.84:0:3.54:0.62	5200000	17200000	0.46:1.54	84779	Lysyl oxidase homolog 4 OS=Mus musculus GN=Loxl4 PE=2 SV=2	-1.7396	0.429517	Q924C6	67573	lysyl oxidase-like 4	Loxl4
1810	8787	Q9JIS8|S12A4_MOUSE	2.03	5	5	4		4120000	1560000	2550000	8240000	10400000	8660000	0.70:0.26:0.43:1.39:1.75:1.46	2740000	9090000	0.46:1.54	120624	Solute carrier family 12 member 4 OS=Mus musculus GN=Slc12a4 PE=1 SV=2	-1.72994	0.00324836	Q9JIS8	20498	solute carrier family 12, member 4	Slc12a4
1236	25751	Q3UHD6|SNX27_MOUSE	2.3	13	7	7		9070000	5920000	15000000	42600000	18400000	37800000	0.42:0.28:0.70:1.98:0.86:1.76	10000000	32900000	0.47:1.53	60989	Sorting nexin-27 OS=Mus musculus GN=Snx27 PE=1 SV=2	-1.72003	0.0765272	Q3UHD6	76742	sorting nexin family member 27	Snx27
2291	2429	P53995|APC1_MOUSE	3.93	1	2	2		2780000	2.98296e+06	2.98296e+06	20200000	7220000	1230000	0.53:0:0:3.86:1.38:0.24	927000	9550000	0.18:1.82	215992	Anaphase-promoting complex subunit 1 OS=Mus musculus GN=Anapc1 PE=1 SV=2	-1.71185	0.357728	P53995	17222	anaphase promoting complex subunit 1	Anapc1
307	764	P15864|H12_MOUSE	2.4	37	24	3		1120000	2.98296e+06	5330000	2.98296e+06	24900000	2.98296e+06	0.21:0:1.02:0:4.77:0	2150000	8300000	0.41:1.59	21267	Histone H1.2 OS=Mus musculus GN=Hist1h1c PE=1 SV=2	-1.71023	0.431894	P15864	50708	H1.2 linker histone, cluster member	H1f2
1782	1773	Q9JLC8|SACS_MOUSE	1.61	1	2	2		55900000	31600000	45300000	169000000	83400000	182000000	0.59:0.33:0.48:1.79:0.88:1.93	44300000	145000000	0.47:1.53	520690	Sacsin OS=Mus musculus GN=Sacs PE=1 SV=2	-1.70977	0.0763827	Q9JLC8	50720	sacsin	Sacs
534	1128	P13439|UMPS_MOUSE	2.48	30	12	12		51300000	128000000	99000000	384000000	141000000	377000000	0.26:0.65:0.50:1.95:0.71:1.92	92700000	300000000	0.47:1.53	52292	Uridine 5'-monophosphate synthase OS=Mus musculus GN=Umps PE=1 SV=3	-1.69649	0.112214	P13439	22247	uridine monophosphate synthetase	Umps
2414	13541	Q3TWW8|SRSF6_MOUSE	2.95	9	3	2		2.98296e+06	2.98296e+06	2.98296e+06	2.98296e+06	2.98296e+06	23000000	0:0:0:0:0:6.00	0	7680000	00:00:02	39025	Serine/arginine-rich splicing factor 6 OS=Mus musculus GN=Srsf6 PE=1 SV=1	-1.69458	0.42265	Q3TWW8	67996	serine and arginine-rich splicing factor 6	Srsf6
590	1575	Q03145|EPHA2_MOUSE	2.05	18	14	12	Carbamidomethylation	2590000	11000000	18700000	26900000	9250000	66600000	0.12:0.49:0.83:1.20:0.41:2.96	10700000	34300000	0.48:1.52	108852	Ephrin type-A receptor 2 OS=Mus musculus GN=Epha2 PE=1 SV=3	-1.66998	0.2985	Q03145	13836	Eph receptor A2	Epha2
2543	2757	Q8VEK0|CC50A_MOUSE	1.99	7	2	2		15700000	5560000	3470000	17900000	24500000	36100000	0.91:0.32:0.20:1.04:1.43:2.10	8250000	26200000	0.48:1.52	41061	Cell cycle control protein 50A OS=Mus musculus GN=Tmem30a PE=1 SV=1	-1.66643	0.05774	Q8VEK0	69981	transmembrane protein 30A	Tmem30a
673	1086	Q04736|YES_MOUSE	2.14	27	11	7		11700000	7790000	12900000	37600000	13000000	51700000	0.52:0.35:0.58:1.67:0.58:2.30	11200000	36200000	0.47:1.53	60630	Tyrosine-protein kinase Yes OS=Mus musculus GN=Yes1 PE=1 SV=3	-1.65919	0.173329	Q04736	22612	YES proto-oncogene 1, Src family tyrosine kinase	Yes1
1573	1579	Q6A026|PDS5A_MOUSE	2.01	5	4	4		7280000	1790000	3140000	13700000	15800000	9000000	0.86:0.21:0.37:1.62:1.87:1.07	4070000	12800000	0.48:1.52	150327	Sister chromatid cohesion protein PDS5 homolog A OS=Mus musculus GN=Pds5a PE=1 SV=3	-1.6568	0.0297259	Q6A026	NA	NA	NA
2015	8933	Q60953|PML_MOUSE	3.75	4	3	3		2.98296e+06	2.98296e+06	2.98296e+06	2.98296e+06	8850000	16300000	0:0:0:0:2.11:3.89	0	8380000	00:00:02	98242	Protein PML OS=Mus musculus GN=Pml PE=1 SV=3	-1.65248	0.238881	Q60953	18854	promyelocytic leukemia	Pml
2515	29403	Q91X52|DCXR_MOUSE	2.96	9	2	2		2.98296e+06	2.98296e+06	2.98296e+06	15100000	5750000	7280000	0:0:0:3.22:1.23:1.55	0	9370000	00:00:02	25746	L-xylulose reductase OS=Mus musculus GN=Dcxr PE=1 SV=2	-1.65233	0.157905	Q91X52	67880	dicarbonyl L-xylulose reductase	Dcxr
1619	2162	P54276|MSH6_MOUSE	1.94	2	2	2		1080000	2.98296e+06	3650000	6150000	2.98296e+06	15100000	0.25:0:0.84:1.42:0:3.49	1570000	7090000	0.36:1.64	151083	DNA mismatch repair protein Msh6 OS=Mus musculus GN=Msh6 PE=1 SV=3	-1.65161	0.266032	P54276	17688	mutS homolog 6	Msh6
2595	2082	P70399|TP53B_MOUSE	2.75	2	2	2	Carbamidomethylation	1100000	2.98296e+06	2.98296e+06	2.98296e+06	3920000	15100000	0.33:0:0:0:1.17:4.50	368000	6330000	0.11:1.89	211338	Tumor suppressor p53-binding protein 1 OS=Mus musculus GN=Tp53bp1 PE=1 SV=2	-1.63875	0.32854	P70399	27223	transformation related protein 53 binding protein 1	Trp53bp1
1149	2453	P11031|TCP4_MOUSE	2.05	46	8	8		11400000	18900000	57000000	5570000	143000000	121000000	0.19:0.32:0.96:0.09:2.41:2.03	29100000	89700000	0.49:1.51	14427	Activated RNA polymerase II transcriptional coactivator p15 OS=Mus musculus GN=Sub1 PE=1 SV=3	-1.62661	0.287935	P11031	20024	SUB1 homolog, transcriptional regulator	Sub1
1001	1844	Q8CAS9|PARP9_MOUSE	1.99	13	8	8		11200000	17000000	6630000	70400000	12700000	24400000	0.47:0.72:0.28:2.97:0.54:1.03	11600000	35800000	0.49:1.51	96659	Poly [ADP-ribose] polymerase 9 OS=Mus musculus GN=Parp9 PE=1 SV=2	-1.62593	0.301661	Q8CAS9	80285	poly (ADP-ribose) polymerase family, member 9	Parp9
458	1503	P05480|SRC_MOUSE	1.98	28	12	8	Carbamidomethylation	13800000	7360000	7110000	50100000	13400000	22500000	0.72:0.39:0.37:2.63:0.70:1.18	9420000	28700000	0.49:1.51	60645	Neuronal proto-oncogene tyrosine-protein kinase Src OS=Mus musculus GN=Src PE=1 SV=4	-1.60506	0.220094	P05480	20779	Rous sarcoma oncogene	Src
499	1190	Q8C129|LCAP_MOUSE	2.18	17	14	14		49600000	15900000	13900000	79100000	91100000	71300000	0.93:0.30:0.26:1.48:1.70:1.33	33600000	80500000	0.59:1.41	117304	Leucyl-cystinyl aminopeptidase OS=Mus musculus GN=Lnpep PE=1 SV=1	-1.60481	0.0261254	Q8C129	240028	leucyl/cystinyl aminopeptidase	Lnpep
2507	9013	P09528|FRIH_MOUSE	1.64	13	2	2		3570000	2690000	3790000	10600000	16900000	2.98296e+06	0.57:0.43:0.61:1.69:2.70:0	3350000	9140000	0.54:1.46	21067	Ferritin heavy chain OS=Mus musculus GN=Fth1 PE=1 SV=2	-1.60081	0.231956	P09528	14319	ferritin heavy polypeptide 1	Fth1
54	15	Q7TMM9|TBB2A_MOUSE	1.94	71	49	2	Carbamidomethylation	22900000	36000000	36600000	107000000	72600000	110000000	0.36:0.56:0.57:1.67:1.13:1.72	31800000	96700000	0.50:1.50	49907	Tubulin beta-2A chain OS=Mus musculus GN=Tubb2a PE=1 SV=1	-1.60049	0.0219814	Q7TMM9	22151	tubulin, beta 2A class IIA	Tubb2a
2051	1207	Q91YN5|UAP1_MOUSE	2.25	11	4	3		6490000	5730000	2.98296e+06	16000000	16600000	13400000	0.67:0.59:0:1.65:1.71:1.39	4080000	15300000	0.42:1.58	58609	UDP-N-acetylhexosamine pyrophosphorylase OS=Mus musculus GN=Uap1 PE=1 SV=1	-1.59728	0.00214673	Q91YN5	107652	UDP-N-acetylglucosamine pyrophosphorylase 1	Uap1
2113	25815	tr|Q8CIH9|Q8CIH9_MOUSE	1.98	7	3	3		6250000	4240000	7460000	23500000	4130000	26300000	0.52:0.35:0.62:1.96:0.34:2.19	5980000	18000000	0.50:1.50	57403	Amidophosphoribosyltransferase OS=Mus musculus GN=Ppat PE=1 SV=1	-1.5871	0.225891	Q8CIH9	231327	phosphoribosyl pyrophosphate amidotransferase	Ppat
2139	84714	P28571|SC6A9_MOUSE	2.94	5	2	2		2.98296e+06	2.98296e+06	2.98296e+06	2.98296e+06	2.98296e+06	20900000	0:0:0:0:0:6.00	0	6980000	00:00:02	76544	Sodium- and chloride-dependent glycine transporter 1 OS=Mus musculus GN=Slc6a9 PE=1 SV=3	-1.586	0.42265	P28571	14664	solute carrier family 6 (neurotransmitter transporter, glycine), member 9	Slc6a9
446	1432	A2AF47|DOC11_MOUSE	2.21	7	11	11		21900000	2.98296e+06	1860000	36200000	18500000	25500000	1.26:0:0.11:2.09:1.07:1.47	9620000	26700000	0.53:1.47	237769	Dedicator of cytokinesis protein 11 OS=Mus musculus GN=Dock11 PE=1 SV=1	-1.58444	0.101696	A2AF47	75974	dedicator of cytokinesis 11	Dock11
2282	2537	Q80YV4|PANK4_MOUSE	2.45	3	2	2		2770000	2.98296e+06	1670000	13100000	6160000	2.98296e+06	0.70:0:0.42:3.31:1.56:0	1480000	6410000	0.37:1.63	91522	Pantothenate kinase 4 OS=Mus musculus GN=Pank4 PE=1 SV=2	-1.58328	0.238531	Q80YV4	269614	pantothenate kinase 4	Pank4
1388	8805	Q9D0M3|CY1_MOUSE	2.07	22	6	5		19200000	43800000	41300000	12500000	19900000	278000000	0.28:0.63:0.60:0.18:0.29:4.02	34800000	104000000	0.50:1.50	35328	Cytochrome c1 heme protein mitochondrial OS=Mus musculus GN=Cyc1 PE=1 SV=1	-1.57339	0.514085	Q9D0M3	66445	cytochrome c-1	Cyc1
624	2152	Q80TH2|ERBIN_MOUSE	1.3	11	10	10		34100000	43400000	2.98296e+06	88700000	71000000	79700000	0.54:0.68:-:1.40:1.12:1.26	33400000	79800000	0.59:1.41	157248	Erbin OS=Mus musculus GN=Erbin PE=1 SV=3	-1.57267	0.0344988	Q80TH2	59079	Erbb2 interacting protein	Erbin
225	292	P47857|PFKAM_MOUSE	2.36	33	24	20	Carbamidomethylation	117000000	50200000	53500000	215000000	247000000	194000000	0.80:0.34:0.37:1.47:1.69:1.33	73500000	219000000	0.50:1.50	85269	ATP-dependent 6-phosphofructokinase muscle type OS=Mus musculus GN=Pfkm PE=1 SV=3	-1.57161	0.00741613	P47857	18642	phosphofructokinase, muscle	Pfkm
975	1444	A2AWA9|RBGP1_MOUSE	2.05	9	7	7	Carbamidomethylation	22100000	3730000	6730000	26800000	17000000	52500000	1.03:0.17:0.31:1.25:0.79:2.45	10800000	32100000	0.50:1.50	120798	Rab GTPase-activating protein 1 OS=Mus musculus GN=Rabgap1 PE=1 SV=1	-1.56444	0.173219	A2AWA9	227800	RAB GTPase activating protein 1	Rabgap1
1453	1129	P08775|RPB1_MOUSE	2.13	4	5	5		110000000	208000000	183000000	299000000	388000000	783000000	0.34:0.63:0.56:0.91:1.18:2.38	167000000	490000000	0.51:1.49	217174	DNA-directed RNA polymerase II subunit RPB1 OS=Mus musculus GN=Polr2a PE=1 SV=3	-1.55293	0.157568	P08775	20020	polymerase (RNA) II (DNA directed) polypeptide A	Polr2a
1066	1205	Q4KMM3|OXR1_MOUSE	2.15	16	9	9		16300000	43500000	34000000	69100000	87600000	117000000	0.27:0.71:0.56:1.13:1.43:1.91	31300000	91200000	0.51:1.49	95912	Oxidation resistance protein 1 OS=Mus musculus GN=Oxr1 PE=1 SV=3	-1.54494	0.0303019	Q4KMM3	170719	oxidation resistance 1	Oxr1
1175	3335	Q2EMV9|PAR14_MOUSE	4.03	3	5	5		2.98296e+06	2.98296e+06	2.98296e+06	20400000	2.98296e+06	2710000	0:0:0:5.30:0:0.70	0	7700000	00:00:02	203800	Poly [ADP-ribose] polymerase 14 OS=Mus musculus GN=Parp14 PE=1 SV=3	-1.54388	0.431768	Q2EMV9	547253	poly (ADP-ribose) polymerase family, member 14	Parp14
63	658	Q9QXZ0|MACF1_MOUSE	1.85	3	20	18		45200000	21900000	1630	45200000	18100000	130000000	1.04:0.51:0.01:1.04:0.42:2.99	22400000	64300000	0.52:1.48	831894	Microtubule-actin cross-linking factor 1 OS=Mus musculus GN=Macf1 PE=1 SV=2	-1.52642	0.340522	Q9QXZ0	NA	NA	NA
1488	1163	Q6PHN9|RAB35_MOUSE	1.87	16	3	2		3010000	719000	2.98296e+06	12200000	2.98296e+06	4080000	0.90:0.22:0:3.66:0:1.22	1240000	5420000	0.37:1.63	23025	Ras-related protein Rab-35 OS=Mus musculus GN=Rab35 PE=1 SV=1	-1.52102	0.284395	Q6PHN9	77407	RAB35, member RAS oncogene family	Rab35
858	1341	O35474|EDIL3_MOUSE	2.07	18	8	8		64100000	17800000	16300000	146000000	77400000	58100000	1.01:0.28:0.26:2.30:1.22:0.92	36200000	93700000	0.56:1.44	53712	EGF-like repeat and discoidin I-like domain-containing protein 3 OS=Mus musculus GN=Edil3 PE=1 SV=2	-1.51934	0.136095	O35474	13612	EGF-like repeats and discoidin I-like domains 3	Edil3
2862	3190	Q6PDY2|AEDO_MOUSE	1.39	12	2	2		21500000	12000000	4540000	30100000	16500000	62300000	0.88:0.49:0.19:1.23:0.67:2.54	12700000	36900000	0.51:1.49	28372	2-aminoethanethiol dioxygenase OS=Mus musculus GN=Ado PE=1 SV=2	-1.51741	0.217596	Q6PDY2	211488	2-aminoethanethiol (cysteamine) dioxygenase	Ado
313	415	Q99104|MYO5A_MOUSE	1.94	14	18	15		23500000	3590000	18100000	49300000	17500000	62000000	0.81:0.12:0.62:1.70:0.60:2.14	17600000	43000000	0.58:1.42	215536	Unconventional myosin-Va OS=Mus musculus GN=Myo5a PE=1 SV=2	-1.51106	0.157888	Q99104	17918	myosin VA	Myo5a
1623	1300	P53986|MOT1_MOUSE	2.09	13	6	6		127000000	95500000	184000000	545000000	383000000	230000000	0.49:0.37:0.71:2.09:1.47:0.88	136000000	386000000	0.52:1.48	53267	Monocarboxylate transporter 1 OS=Mus musculus GN=Slc16a1 PE=1 SV=1	-1.51031	0.100883	P53986	20501	solute carrier family 16 (monocarboxylic acid transporters), member 1	Slc16a1
1158	1475	tr|E9Q7G0|E9Q7G0_MOUSE	2.19	4	5	5		10600000	3850000	2.98296e+06	17000000	19500000	13000000	0.99:0.36:0:1.60:1.83:1.22	4800000	16500000	0.45:1.55	235628	Protein Numa1 OS=Mus musculus GN=Numa1 PE=1 SV=1	-1.50561	0.027418	E9Q7G0	101706	nuclear mitotic apparatus protein 1	Numa1
1684	11387	Q8C3Y4|KNTC1_MOUSE	3.89	2	4	4		2910000	2.98296e+06	2.98296e+06	4490000	16600000	4110000	0.62:0:0:0.96:3.54:0.88	972000	8390000	0.21:1.79	250356	Kinetochore-associated protein 1 OS=Mus musculus GN=Kntc1 PE=1 SV=2	-1.50545	0.315821	Q8C3Y4	208628	kinetochore associated 1	Kntc1
635	1167	Q9QZQ8|H2AY_MOUSE	2.01	41	14	8		97000000	48200000	41000000	117000000	379000000	29300000	0.82:0.41:0.35:0.99:3.19:0.25	62100000	175000000	0.52:1.48	39735	Core histone macro-H2A.1 OS=Mus musculus GN=H2afy PE=1 SV=3	-1.49629	0.394711	Q9QZQ8	26914	macroH2A.1 histone	Macroh2a1
2908	59434	Q9DAI2|IFT22_MOUSE	2.94	23	2	2		2.98296e+06	2.98296e+06	2.98296e+06	13900000	8330000	2.98296e+06	0:0:0:3.75:2.25:0	0	7410000	00:00:02	20833	Intraflagellar transport protein 22 homolog OS=Mus musculus GN=Ift22 PE=1 SV=1	-1.49439	0.227547	Q9DAI2	67286	intraflagellar transport 22	Ift22
384	652	P25206|MCM3_MOUSE	1.95	32	18	18		89400000	14800000	23600000	125000000	131000000	104000000	1.10:0.18:0.29:1.54:1.62:1.28	42600000	120000000	0.52:1.48	91546	DNA replication licensing factor MCM3 OS=Mus musculus GN=Mcm3 PE=1 SV=2	-1.49411	0.0683468	P25206	17215	minichromosome maintenance complex component 3	Mcm3
1166	1221	P04104|K2C1_MOUSE	2.12	5	5	2		20100000	168000000	53800000	148000000	83700000	448000000	0.13:1.09:0.35:0.96:0.55:2.92	80600000	226000000	0.53:1.47	65606	Keratin type II cytoskeletal 1 OS=Mus musculus GN=Krt1 PE=1 SV=4	-1.49049	0.324868	P04104	16678	keratin 1	Krt1
1979	42368	Q9CYD3|CRTAP_MOUSE	1.83	8	3	3		8590000	14500000	9970000	23600000	27400000	41300000	0.41:0.69:0.48:1.13:1.31:1.98	11000000	30700000	0.53:1.47	46169	Cartilage-associated protein OS=Mus musculus GN=Crtap PE=1 SV=3	-1.48124	0.05501	Q9CYD3	56693	cartilage associated protein	Crtap
1250	2009	P63328|PP2BA_MOUSE	1.39	8	4	2		11500000	17400000	18300000	41200000	38000000	52500000	0.39:0.58:0.61:1.38:1.28:1.76	15700000	43900000	0.53:1.47	58644	Serine/threonine-protein phosphatase 2B catalytic subunit alpha isoform OS=Mus musculus GN=Ppp3ca PE=1 SV=1	-1.4804	0.0114859	P63328	19055	protein phosphatase 3, catalytic subunit, alpha isoform	Ppp3ca
744	1423	Q01320|TOP2A_MOUSE	3.89	5	7	4		2.98296e+06	1540000	2.98296e+06	2.98296e+06	3560000	14400000	0:0.47:0:0:1.09:4.43	512000	5990000	0.16:1.84	172789	DNA topoisomerase 2-alpha OS=Mus musculus GN=Top2a PE=1 SV=2	-1.48036	0.35079	Q01320	21973	topoisomerase (DNA) II alpha	Top2a
753	660	Q9JLJ2|AL9A1_MOUSE	1.96	22	9	9	Carbamidomethylation	31700000	25700000	47900000	73200000	66600000	154000000	0.48:0.39:0.72:1.10:1.00:2.31	35100000	97800000	0.53:1.47	53515	4-trimethylaminobutyraldehyde dehydrogenase OS=Mus musculus GN=Aldh9a1 PE=1 SV=1	-1.48033	0.148638	Q9JLJ2	56752	aldehyde dehydrogenase 9, subfamily A1	Aldh9a1
1048	1639	Q61411|RASH_MOUSE	1.52	54	10	2	Carbamidomethylation	2.98296e+06	9520000	11700000	13300000	8260000	45800000	0:0.64:0.79:0.90:0.56:3.10	7090000	22500000	0.48:1.52	21298	GTPase HRas OS=Mus musculus GN=Hras PE=1 SV=2	-1.47671	0.345502	Q61411	15461	Harvey rat sarcoma virus oncogene	Hras
2949	2760	P60904|DNJC5_MOUSE	1.94	16	2	2		47000000	6830000	19400000	53400000	59900000	90500000	1.02:0.15:0.42:1.16:1.30:1.96	24400000	67900000	0.53:1.47	22101	DnaJ homolog subfamily C member 5 OS=Mus musculus GN=Dnajc5 PE=1 SV=1	-1.47665	0.0575966	P60904	13002	DnaJ heat shock protein family (Hsp40) member C5	Dnajc5
31	449	Q60847|COCA1_MOUSE	2.1	27	55	55		45600000	34900000	47900000	67000000	179000000	111000000	0.56:0.43:0.59:0.83:2.21:1.37	42800000	119000000	0.53:1.47	340215	Collagen alpha-1(XII) chain OS=Mus musculus GN=Col12a1 PE=2 SV=3	-1.47528	0.142278	Q60847	12816	collagen, type XII, alpha 1	Col12a1
453	1102	P23249|MOV10_MOUSE	1.89	22	15	15		45600000	28700000	32600000	149000000	96700000	49500000	0.68:0.43:0.49:2.23:1.44:0.74	35600000	98500000	0.53:1.47	113583	Putative helicase MOV-10 OS=Mus musculus GN=Mov10 PE=1 SV=2	-1.46543	0.156865	P23249	17454	Mov10 RISC complex RNA helicase	Mov10
404	575	Q9WV91|FPRP_MOUSE	2.2	24	17	17		172000000	119000000	148000000	385000000	405000000	421000000	0.63:0.43:0.54:1.40:1.47:1.53	146000000	404000000	0.53:1.47	98722	Prostaglandin F2 receptor negative regulator OS=Mus musculus GN=Ptgfrn PE=1 SV=2	-1.46391	0.000334597	Q9WV91	19221	prostaglandin F2 receptor negative regulator	Ptgfrn
1384	1567	Q9D7N9|APMAP_MOUSE	1.86	21	6	6		43000000	4830000	22700000	46800000	35400000	112000000	0.97:0.11:0.51:1.06:0.80:2.54	23500000	64800000	0.53:1.47	46434	Adipocyte plasma membrane-associated protein OS=Mus musculus GN=Apmap PE=1 SV=1	-1.46123	0.220599	Q9D7N9	71881	adipocyte plasma membrane associated protein	Apmap
665	25691	Q3UQ28|PXDN_MOUSE	4.03	6	7	7		2.98296e+06	2.98296e+06	2.98296e+06	6460000	8410000	9710000	0:0:0:1.58:2.05:2.37	0	8190000	00:00:02	165102	Peroxidasin homolog OS=Mus musculus GN=Pxdn PE=1 SV=2	-1.45771	0.0313196	Q3UQ28	69675	peroxidasin	Pxdn
235	515	P29533|VCAM1_MOUSE	2.11	28	20	20	Carbamidomethylation	70900000	185000000	151000000	562000000	295000000	260000000	0.28:0.73:0.59:2.21:1.16:1.02	136000000	372000000	0.53:1.47	81317	Vascular cell adhesion protein 1 OS=Mus musculus GN=Vcam1 PE=1 SV=1	-1.45688	0.118876	P29533	NA	NA	NA
2897	42434	Q9WV95|PHLA3_MOUSE	2.96	16	2	2		2.98296e+06	2.98296e+06	2.98296e+06	4460000	2760000	17300000	0:0:0:1.09:0.67:4.24	0	8180000	00:00:02	13719	Pleckstrin homology-like domain family A member 3 OS=Mus musculus GN=Phlda3 PE=1 SV=1	-1.45418	0.375468	Q9WV95	27280	pleckstrin homology like domain, family A, member 3	Phlda3
1903	12245	O88848|ARL6_MOUSE	2.2	19	4	4		2.98296e+06	5700000	2710000	5120000	7010000	18900000	0:0.87:0.41:0.78:1.07:2.87	2800000	10300000	0.43:1.57	20959	ADP-ribosylation factor-like protein 6 OS=Mus musculus GN=Arl6 PE=1 SV=1	-1.44552	0.265905	O88848	56297	ADP-ribosylation factor-like 6	Arl6
653	6337	Q3TEA8|HP1B3_MOUSE	1.82	26	13	13		27600000	50600000	7110000	54900000	143000000	34300000	0.52:0.96:0.13:1.04:2.70:0.65	28400000	77300000	0.54:1.46	60867	Heterochromatin protein 1-binding protein 3 OS=Mus musculus GN=Hp1bp3 PE=1 SV=1	-1.44458	0.277352	Q3TEA8	15441	heterochromatin protein 1, binding protein 3	Hp1bp3
558	998	Q9WV27|AT1A4_MOUSE	1.77	11	11	4	Carbamidomethylation	8900000	13100000	21100000	46900000	32800000	37600000	0.33:0.49:0.79:1.75:1.23:1.41	14400000	39100000	0.54:1.46	114887	Sodium/potassium-transporting ATPase subunit alpha-4 OS=Mus musculus GN=Atp1a4 PE=1 SV=3	-1.44444	0.0111738	Q9WV27	27222	ATPase, Na+/K+ transporting, alpha 4 polypeptide	Atp1a4
2779	1855	Q62093|SRSF2_MOUSE	1.35	11	2	2		39100000	30000000	29300000	71900000	48800000	147000000	0.64:0.49:0.48:1.18:0.80:2.41	32800000	89300000	0.54:1.46	25476	Serine/arginine-rich splicing factor 2 OS=Mus musculus GN=Srsf2 PE=1 SV=4	-1.44389	0.196046	Q62093	20382	serine and arginine-rich splicing factor 2	Srsf2
1242	1014	Q9R0Y5|KAD1_MOUSE	2.15	40	6	6		100000000	124000000	67700000	389000000	191000000	211000000	0.56:0.69:0.38:2.16:1.06:1.17	97300000	293000000	0.50:1.50	21540	Adenylate kinase isoenzyme 1 OS=Mus musculus GN=Ak1 PE=1 SV=1	-1.43919	0.110084	Q9R0Y5	11636	adenylate kinase 1	Ak1
1907	42407	Q9WV60|GSK3B_MOUSE	0.83	10	2	2		2.98296e+06	11300000	22200000	23500000	30600000	44800000	-:0.43:0.84:0.89:1.15:1.69	16700000	33000000	0.67:1.33	46710	Glycogen synthase kinase-3 beta OS=Mus musculus GN=Gsk3b PE=1 SV=2	-1.43875	0.0687989	Q9WV60	56637	glycogen synthase kinase 3 beta	Gsk3b
1948	1951	O08604|RAE1C_MOUSE	1.33	14	3	2		9920000	14400000	40900000	39000000	63800000	73600000	0.25:0.36:1.02:0.97:1.58:1.83	21700000	58800000	0.54:1.46	28508	Retinoic acid early-inducible protein 1-gamma OS=Mus musculus GN=Raet1c PE=1 SV=1	-1.43546	0.058785	O08604	19370	retinoic acid early transcript gamma	Raet1c
1442	1492	O08582|GTPB1_MOUSE	1.11	12	6	6		48700000	33200000	2.98296e+06	92100000	60100000	75300000	0.79:0.54:-:1.49:0.97:1.22	39100000	75800000	0.68:1.32	72301	GTP-binding protein 1 OS=Mus musculus GN=Gtpbp1 PE=1 SV=2	-1.42232	0.0502102	O08582	14904	GTP binding protein 1	Gtpbp1
1462	25622	P36552|HEM6_MOUSE	1.72	10	4	4		10100000	3700000	10100000	25600000	22500000	15200000	0.69:0.25:0.69:1.76:1.55:1.04	7960000	21100000	0.55:1.45	49715	Oxygen-dependent coproporphyrinogen-III oxidase mitochondrial OS=Mus musculus GN=Cpox PE=1 SV=2	-1.40519	0.0300083	P36552	12892	coproporphyrinogen oxidase	Cpox
1840	1608	Q80UJ7|RB3GP_MOUSE	2.25	5	4	4	Carbamidomethylation	5020000	3650000	2.98296e+06	10700000	2370000	17300000	0.77:0.56:0:1.64:0.36:2.66	2890000	10100000	0.44:1.56	110198	Rab3 GTPase-activating protein catalytic subunit OS=Mus musculus GN=Rab3gap1 PE=1 SV=4	-1.38195	0.284481	Q80UJ7	226407	RAB3 GTPase activating protein subunit 1	Rab3gap1
1846	3134	Q3UA06|PCH2_MOUSE	2.95	5	2	2		2840000	2.98296e+06	2.98296e+06	9320000	2830000	10800000	0.66:0:0:2.17:0.66:2.51	948000	7630000	0.22:1.78	48377	Pachytene checkpoint protein 2 homolog OS=Mus musculus GN=Trip13 PE=1 SV=1	-1.38195	0.193875	Q3UA06	69716	thyroid hormone receptor interactor 13	Trip13
1215	1294	Q9D554|SF3A3_MOUSE	1.78	25	8	8		23800000	46600000	31200000	84300000	73300000	107000000	0.39:0.76:0.51:1.38:1.20:1.76	39800000	88300000	0.62:1.38	58842	Splicing factor 3A subunit 3 OS=Mus musculus GN=Sf3a3 PE=1 SV=2	-1.38091	0.0141648	Q9D554	75062	splicing factor 3a, subunit 3	Sf3a3
144	695	P62806|H4_MOUSE	4.44	62	31	31		8780000000	20200000000	19100000000	27200000000	85100000000	12700000000	0.30:0.70:0.66:0.94:2.95:0.44	16000000000	41700000000	0.56:1.44	11367	Histone H4 OS=Mus musculus GN=Hist1h4a PE=1 SV=2	-1.37842	0.365889	P62806	69386	H4 clustered histone 8	H4c8
1427	9779	Q7TT37|ELP1_MOUSE	3.93	4	3	3		2.98296e+06	2.98296e+06	2.98296e+06	13700000	3050000	6460000	0:0:0:3.54:0.79:1.67	0	7740000	00:00:02	149583	Elongator complex protein 1 OS=Mus musculus GN=Ikbkap PE=1 SV=2	-1.37497	0.269235	Q7TT37	230233	elongator complex protein 1	Elp1
1937	25671	Q8BG67|EFR3A_MOUSE	2.86	5	2	2	Carbamidomethylation	1010000	2.98296e+06	2.98296e+06	7870000	2.98296e+06	7220000	0.38:0:0:2.93:0:2.69	337000	5030000	0.13:1.87	92613	Protein EFR3 homolog A OS=Mus musculus GN=Efr3a PE=1 SV=1	-1.37338	0.122617	Q8BG67	76740	EFR3 homolog A	Efr3a
1892	2118	Q64314|CD34_MOUSE	1.76	9	5	5		60200000	50400000	37500000	110000000	147000000	125000000	0.68:0.57:0.42:1.25:1.67:1.41	49300000	164000000	0.46:1.54	40983	Hematopoietic progenitor cell antigen CD34 OS=Mus musculus GN=Cd34 PE=1 SV=1	-1.367	0.00630678	Q64314	12490	CD34 antigen	Cd34
640	1090	A2A432|CUL4B_MOUSE	1.62	18	14	8		8580000	4320000	15900000	20500000	48900000	4650000	0.50:0.25:0.93:1.20:2.85:0.27	9600000	24700000	0.56:1.44	110699	Cullin-4B OS=Mus musculus GN=Cul4b PE=1 SV=1	-1.36243	0.364489	A2A432	72584	cullin 4B	Cul4b
1069	9039	tr|Q91Z40|Q91Z40_MOUSE	0.99	16	7	7		31700000	2.98296e+06	42100000	96200000	65600000	35400000	0.58:-:0.78:1.78:1.21:0.65	35800000	80100000	0.62:1.38	72721	Gbp6 protein OS=Mus musculus GN=Gbp7 PE=1 SV=2	-1.3608	0.140277	Q91Z40	229900	guanylate binding protein 7	Gbp7
171	221	Q61553|FSCN1_MOUSE	2.41	58	26	26	Carbamidomethylation	628000000	671000000	1200000000	2470000000	1790000000	2150000000	0.42:0.45:0.81:1.66:1.21:1.45	833000000	2140000000	0.56:1.44	54508	Fascin OS=Mus musculus GN=Fscn1 PE=1 SV=4	-1.35897	0.00846136	Q61553	14086	fascin actin-bundling protein 1	Fscn1
1340	2393	Q8CHW4|EI2BE_MOUSE	1.7	5	3	3		21400000	7820000	11500000	33000000	17600000	53800000	0.89:0.32:0.48:1.37:0.73:2.22	16400000	39000000	0.59:1.41	80086	Translation initiation factor eIF-2B subunit epsilon OS=Mus musculus GN=Eif2b5 PE=1 SV=1	-1.35831	0.170116	Q8CHW4	224045	eukaryotic translation initiation factor 2B, subunit 5 epsilon	Eif2b5
693	872	Q61235|SNTB2_MOUSE	1.76	22	9	9		33100000	10200000	30900000	46400000	56600000	86600000	0.75:0.23:0.70:1.05:1.29:1.97	24700000	63200000	0.56:1.44	56382	Beta-2-syntrophin OS=Mus musculus GN=Sntb2 PE=1 SV=2	-1.35347	0.065072	Q61235	20650	syntrophin, basic 2	Sntb2
342	1041	Q80UM3|NAA15_MOUSE	1.86	24	19	16		55500000	54200000	98100000	130000000	49500000	351000000	0.45:0.44:0.80:1.06:0.40:2.85	69300000	193000000	0.53:1.47	100961	N-alpha-acetyltransferase 15 NatA auxiliary subunit OS=Mus musculus GN=Naa15 PE=1 SV=1	-1.35216	0.354778	Q80UM3	NA	NA	NA
2887	12243	Q8VBT0|TMX1_MOUSE	2.44	9	2	2	Carbamidomethylation	2.98296e+06	2.98296e+06	10400000	7460000	2200000	32000000	0:0:1.20:0.86:0.25:3.68	3480000	13900000	0.40:1.60	31396	Thioredoxin-related transmembrane protein 1 OS=Mus musculus GN=Tmx1 PE=1 SV=1	-1.34797	0.458504	Q8VBT0	72736	thioredoxin-related transmembrane protein 1	Tmx1
2138	42362	O70458|OSMR_MOUSE	2.93	3	2	2		2.98296e+06	2.98296e+06	2.98296e+06	15400000	4330000	2.98296e+06	0:0:0:4.68:1.32:0	0	6570000	00:00:02	110229	Oncostatin-M-specific receptor subunit beta OS=Mus musculus GN=Osmr PE=1 SV=1	-1.34374	0.36375	O70458	18414	oncostatin M receptor	Osmr
636	566	Q91W50|CSDE1_MOUSE	1.64	18	13	13	Carbamidomethylation	28200000	19200000	22300000	81700000	43700000	50900000	0.69:0.47:0.54:1.99:1.07:1.24	23200000	58800000	0.57:1.43	88791	Cold shock domain-containing protein E1 OS=Mus musculus GN=Csde1 PE=1 SV=1	-1.3388	0.0861975	Q91W50	229663	cold shock domain containing E1, RNA binding	Csde1
1849	7005	Q8K019|BCLF1_MOUSE	1.97	8	4	4		2.98296e+06	5440000	7070000	10900000	6600000	21500000	0:0.63:0.82:1.27:0.77:2.50	4170000	13000000	0.49:1.51	106002	Bcl-2-associated transcription factor 1 OS=Mus musculus GN=Bclaf1 PE=1 SV=2	-1.33186	0.213628	Q8K019	72567	BCL2-associated transcription factor 1	Bclaf1
2525	1486	P62743|AP2S1_MOUSE	1.15	12	2	2		13200000	2400000	1930000	20700000	8600000	14700000	1.29:0.23:0.19:2.02:0.84:1.43	5840000	14700000	0.57:1.43	17018	AP-2 complex subunit sigma OS=Mus musculus GN=Ap2s1 PE=1 SV=1	-1.32768	0.157256	P62743	232910	adaptor-related protein complex 2, sigma 1 subunit	Ap2s1
2723	42440	P21460|CYTC_MOUSE	1.19	20	2	2		4810000	7520000	19000000	24500000	22800000	31200000	0.26:0.41:1.04:1.34:1.24:1.70	13300000	31300000	0.60:1.40	15531	Cystatin-C OS=Mus musculus GN=Cst3 PE=1 SV=2	-1.32515	0.0475159	P21460	13010	cystatin C	Cst3
1883	1247	Q64437|ADH7_MOUSE	1.07	11	4	2		8880000	5470000	8410000	4030000	2.98296e+06	50000000	0.69:0.43:0.66:0.31:0:3.91	7590000	18000000	0.59:1.41	39904	Alcohol dehydrogenase class 4 mu/sigma chain OS=Mus musculus GN=Adh7 PE=2 SV=2	-1.32479	0.538292	Q64437	11529	alcohol dehydrogenase 7 (class IV), mu or sigma polypeptide	Adh7
493	860	P42225|STAT1_MOUSE	1.92	30	19	19		89500000	103000000	92000000	404000000	149000000	159000000	0.54:0.62:0.55:2.43:0.90:0.96	95000000	237000000	0.57:1.43	87197	Signal transducer and activator of transcription 1 OS=Mus musculus GN=Stat1 PE=1 SV=1	-1.32345	0.229355	P42225	NA	NA	NA
1532	1520	P17809|GTR1_MOUSE	1.8	10	6	6		107000000	13200000	32700000	234000000	22400000	125000000	1.20:0.15:0.37:2.63:0.25:1.40	50800000	144000000	0.52:1.48	53985	Solute carrier family 2 facilitated glucose transporter member 1 OS=Mus musculus GN=Slc2a1 PE=1 SV=4	-1.31872	0.34519	P17809	20525	solute carrier family 2 (facilitated glucose transporter), member 1	Slc2a1
2221	29820	Q9D8S9|BOLA1_MOUSE	1.87	39	3	3		4510000	2.98296e+06	2210000	5490000	2.98296e+06	15600000	0.98:0:0.48:1.19:0:3.36	2240000	7010000	0.48:1.52	14379	BolA-like protein 1 OS=Mus musculus GN=Bola1 PE=1 SV=1	-1.31092	0.339565	Q9D8S9	69168	bolA-like 1 (E. coli)	Bola1
1430	1568	Q45VK7|DYHC2_MOUSE	3.72	1	4	4		2170000	2.98296e+06	2.98296e+06	10900000	4550000	4710000	0.58:0:0:2.92:1.23:1.27	722000	6700000	0.19:1.81	492344	Cytoplasmic dynein 2 heavy chain 1 OS=Mus musculus GN=Dync2h1 PE=1 SV=1	-1.30912	0.193472	Q45VK7	110350	dynein cytoplasmic 2 heavy chain 1	Dync2h1
1598	8847	Q8BMP6|GCP60_MOUSE	1.72	11	4	4	Carbamidomethylation	20600000	35800000	39600000	80800000	48800000	107000000	0.37:0.65:0.71:1.46:0.88:1.93	32000000	81000000	0.57:1.43	60181	Golgi resident protein GCP60 OS=Mus musculus GN=Acbd3 PE=1 SV=3	-1.30134	0.0957496	Q8BMP6	170760	acyl-Coenzyme A binding domain containing 3	Acbd3
969	1197	P70441|NHRF1_MOUSE	1.7	30	9	9		45700000	29000000	26800000	93300000	61300000	94300000	0.78:0.50:0.46:1.60:1.05:1.61	36500000	95200000	0.55:1.45	38600	Na(+)/H(+) exchange regulatory cofactor NHE-RF1 OS=Mus musculus GN=Slc9a3r1 PE=1 SV=3	-1.29409	0.0266853	P70441	26941	solute carrier family 9 (sodium/hydrogen exchanger), member 3 regulator 1	Slc9a3r1
661	1676	P53690|MMP14_MOUSE	1.7	18	11	10		10700000	29100000	35200000	88600000	43900000	51400000	0.25:0.68:0.82:2.05:1.02:1.19	31900000	61300000	0.68:1.32	65919	Matrix metalloproteinase-14 OS=Mus musculus GN=Mmp14 PE=2 SV=3	-1.29396	0.10181	P53690	17387	matrix metallopeptidase 14 (membrane-inserted)	Mmp14
2037	1344	Q62393|TPD52_MOUSE	1.49	15	2	2		4640000	13700000	9620000	26400000	39200000	2840000	0.29:0.85:0.60:1.64:2.44:0.18	9320000	22800000	0.58:1.42	24313	Tumor protein D52 OS=Mus musculus GN=Tpd52 PE=1 SV=2	-1.29148	0.331964	Q62393	21985	tumor protein D52	Tpd52
1719	9600	P52431|DPOD1_MOUSE	3.89	3	4	3		2.98296e+06	2.98296e+06	672000	4550000	7940000	3750000	0:0:0.24:1.61:2.82:1.33	224000	5420000	0.08:1.92	123790	DNA polymerase delta catalytic subunit OS=Mus musculus GN=Pold1 PE=1 SV=2	-1.29075	0.114585	P52431	18971	polymerase (DNA directed), delta 1, catalytic subunit	Pold1
559	1580	Q99K41|EMIL1_MOUSE	1.54	17	12	12		18700000	1180000	10500000	20100000	16800000	37400000	1.07:0.07:0.60:1.15:0.97:2.14	10100000	24800000	0.58:1.42	107585	EMILIN-1 OS=Mus musculus GN=Emilin1 PE=1 SV=1	-1.29024	0.150604	Q99K41	100952	elastin microfibril interfacer 1	Emilin1
2212	9531	Q99KR3|LACB2_MOUSE	1.46	13	3	3		2.98296e+06	2180000	5130000	19200000	2.98296e+06	2.98296e+06	0:0.49:1.16:4.34:0:0	2440000	6390000	0.55:1.45	32754	Endoribonuclease LACTB2 OS=Mus musculus GN=Lactb2 PE=1 SV=1	-1.28981	0.456741	Q99KR3	212442	lactamase, beta 2	Lactb2
1644	2096	P20444|KPCA_MOUSE	1.57	6	4	3		24900000	4880000	16400000	74200000	2.98296e+06	35400000	0.96:0.19:0.63:2.86:0:1.36	15400000	36500000	0.59:1.41	76852	Protein kinase C alpha type OS=Mus musculus GN=Prkca PE=1 SV=3	-1.28565	0.396522	P20444	18750	protein kinase C, alpha	Prkca
1398	2637	Q8R502|LRC8C_MOUSE	1.04	10	5	5		8980000	2.98296e+06	7680000	17400000	15000000	15400000	0.70:-:0.60:1.35:1.16:1.19	8330000	15900000	0.69:1.31	92372	Volume-regulated anion channel subunit LRRC8C OS=Mus musculus GN=Lrrc8c PE=1 SV=1	-1.283	0.0231093	Q8R502	100604	leucine rich repeat containing 8 family, member C	Lrrc8c
204	1113	Q9D379|HYEP_MOUSE	1.95	55	28	28	Carbamidomethylation	89000000	271000000	234000000	560000000	353000000	527000000	0.26:0.80:0.69:1.65:1.04:1.55	198000000	480000000	0.58:1.42	52577	Epoxide hydrolase 1 OS=Mus musculus GN=Ephx1 PE=1 SV=2	-1.27753	0.0302511	Q9D379	13849	epoxide hydrolase 1, microsomal	Ephx1
317	822	P11688|ITA5_MOUSE	1.89	22	22	22	Carbamidomethylation	202000000	189000000	211000000	604000000	468000000	371000000	0.59:0.55:0.62:1.77:1.37:1.09	200000000	481000000	0.59:1.41	115043	Integrin alpha-5 OS=Mus musculus GN=Itga5 PE=1 SV=3	-1.26124	0.0523168	P11688	16402	integrin alpha 5 (fibronectin receptor alpha)	Itga5
185	898	P26645|MARCS_MOUSE	1.88	58	20	20		683000000	668000000	528000000	1120000000	1440000000	1930000000	0.64:0.63:0.50:1.06:1.36:1.81	626000000	1500000000	0.59:1.41	29661	Myristoylated alanine-rich C-kinase substrate OS=Mus musculus GN=Marcks PE=1 SV=2	-1.25675	0.0605028	P26645	17118	myristoylated alanine rich protein kinase C substrate	Marcks
1304	9036	Q8R366|IGSF8_MOUSE	1.59	12	5	5		9890000	17300000	17100000	35600000	16400000	53300000	0.40:0.69:0.68:1.43:0.66:2.14	14700000	35100000	0.59:1.41	65011	Immunoglobulin superfamily member 8 OS=Mus musculus GN=Igsf8 PE=1 SV=2	-1.24945	0.191748	Q8R366	140559	immunoglobulin superfamily, member 8	Igsf8
749	1110	P18572|BASI_MOUSE	2.01	32	13	13	Carbamidomethylation	338000000	405000000	339000000	1050000000	556000000	936000000	0.56:0.67:0.56:1.74:0.92:1.55	360000000	847000000	0.60:1.40	42445	Basigin OS=Mus musculus GN=Bsg PE=1 SV=2	-1.23226	0.0796001	P18572	12215	basigin	Bsg
1968	1821	P70202|LXN_MOUSE	1.72	25	5	5	Carbamidomethylation	33600000	52600000	84300000	98400000	126000000	176000000	0.35:0.55:0.89:1.03:1.33:1.85	56800000	151000000	0.55:1.45	25492	Latexin OS=Mus musculus GN=Lxn PE=1 SV=2	-1.23167	0.0565829	P70202	17035	latexin	Lxn
1559	1656	tr|E9Q0F0|E9Q0F0_MOUSE	1.68	1	4	2		90400000	154000000	19600000	369000000	32200000	218000000	0.61:1.05:0.13:2.51:0.22:1.48	88000000	206000000	0.60:1.40	112265	Protein Krt78 OS=Mus musculus GN=Krt78 PE=1 SV=1	-1.22987	0.351512	E9Q0F0	332131	keratin 78	Krt78
1886	1641	P36916|GNL1_MOUSE	1.47	10	5	5		8140000	6830000	17500000	18900000	3530000	53500000	0.45:0.38:0.97:1.05:0.19:2.96	10800000	25300000	0.60:1.40	68771	Guanine nucleotide-binding protein-like 1 OS=Mus musculus GN=Gnl1 PE=1 SV=4	-1.22556	0.431777	P36916	14670	guanine nucleotide binding protein-like 1	Gnl1
172	535	Q64282|IFIT1_MOUSE	1.83	51	28	21	Carbamidomethylation	155000000	225000000	411000000	1080000000	436000000	333000000	0.35:0.51:0.93:2.45:0.99:0.76	264000000	616000000	0.60:1.40	53737	Interferon-induced protein with tetratricopeptide repeats 1 OS=Mus musculus GN=Ifit1 PE=1 SV=2	-1.225	0.267067	Q64282	15957	interferon-induced protein with tetratricopeptide repeats 1	Ifit1
2985	25867	Q91VR8|BRK1_MOUSE	2.06	27	2	2		2.98296e+06	2.98296e+06	2980000	2.98296e+06	2.98296e+06	14900000	0:0:1.00:0:0:5.00	995000	4950000	0.33:1.67	8761	Protein BRICK1 OS=Mus musculus GN=Brk1 PE=1 SV=1	-1.22185	0.422554	Q91VR8	101314	BRICK1, SCAR/WAVE actin-nucleating complex subunit	Brk1
507	1103	P16460|ASSY_MOUSE	1.73	28	9	9	Carbamidomethylation	115000000	27100000	29900000	168000000	112000000	121000000	1.20:0.28:0.31:1.76:1.17:1.27	57300000	134000000	0.60:1.40	46585	Argininosuccinate synthase OS=Mus musculus GN=Ass1 PE=1 SV=1	-1.22119	0.100598	P16460	11898	argininosuccinate synthetase 1	Ass1
1920	1828	P20108|PRDX3_MOUSE	1.5	26	5	5	Carbamidomethylation	32700000	15800000	57000000	13000000	10800000	221000000	0.56:0.27:0.98:0.22:0.18:3.78	35200000	81600000	0.60:1.40	28127	Thioredoxin-dependent peroxide reductase mitochondrial OS=Mus musculus GN=Prdx3 PE=1 SV=1	-1.21436	0.575608	P20108	11757	peroxiredoxin 3	Prdx3
2060	25629	Q3U2P1|SC24A_MOUSE	1.82	5	4	4		3500000	2.98296e+06	8210000	9200000	1550000	23300000	0.46:0:1.08:1.21:0.20:3.05	3910000	11300000	0.51:1.49	118782	Protein transport protein Sec24A OS=Mus musculus GN=Sec24a PE=1 SV=1	-1.21253	0.419631	Q3U2P1	77371	Sec24 related gene family, member A (S. cerevisiae)	Sec24a
1261	2117	P55065|PLTP_MOUSE	1.52	21	7	7		48400000	16400000	18000000	62100000	101000000	28700000	1.06:0.36:0.39:1.36:2.20:0.63	27600000	63900000	0.60:1.40	54453	Phospholipid transfer protein OS=Mus musculus GN=Pltp PE=1 SV=1	-1.2119	0.219383	P55065	18830	phospholipid transfer protein	Pltp
767	788	Q9CS42|PRPS2_MOUSE	1.52	40	11	5	Carbamidomethylation	27300000	16200000	20500000	47700000	36000000	64500000	0.77:0.46:0.58:1.35:1.02:1.82	21300000	49400000	0.60:1.40	34786	Ribose-phosphate pyrophosphokinase 2 OS=Mus musculus GN=Prps2 PE=1 SV=4	-1.2114	0.0618567	Q9CS42	110639	phosphoribosyl pyrophosphate synthetase 2	Prps2
1389	25620	P61620|S61A1_MOUSE	1.48	11	4	4	Carbamidomethylation	9870000	2.98296e+06	15200000	29500000	2.98296e+06	32400000	0.68:0:1.05:2.04:0:2.23	8360000	20600000	0.58:1.42	52265	Protein transport protein Sec61 subunit alpha isoform 1 OS=Mus musculus GN=Sec61a1 PE=1 SV=2	-1.20969	0.320645	P61620	53421	Sec61 alpha 1 subunit (S. cerevisiae)	Sec61a1
1722	42437	P08074|CBR2_MOUSE	3.63	21	4	4		2.98296e+06	2.98296e+06	1190000	5720000	8560000	2150000	0:0:0.40:1.95:2.92:0.73	396000	5590000	0.13:1.87	25958	Carbonyl reductase [NADPH] 2 OS=Mus musculus GN=Cbr2 PE=1 SV=1	-1.19912	0.23219	P08074	12409	carbonyl reductase 2	Cbr2
198	832	Q6Q899|DDX58_MOUSE	1.61	31	25	24		39100000	77000000	109000000	259000000	169000000	88400000	0.32:0.62:0.88:2.09:1.37:0.72	75100000	172000000	0.61:1.39	105975	Probable ATP-dependent RNA helicase DDX58 OS=Mus musculus GN=Ddx58 PE=1 SV=2	-1.19792	0.177629	Q6Q899	230073	DEAD/H box helicase 58	Ddx58
1091	8431	P54763|EPHB2_MOUSE	1.57	11	7	5	Carbamidomethylation	8250000	2.98296e+06	19800000	27000000	12800000	31300000	0.50:0:1.20:1.64:0.77:1.89	9340000	23700000	0.56:1.44	109899	Ephrin type-B receptor 2 OS=Mus musculus GN=Ephb2 PE=1 SV=3	-1.19605	0.149598	P54763	13844	Eph receptor B2	Ephb2
1474	1692	Q61823|PDCD4_MOUSE	0.7	12	4	4		9710000	14400000	2.98296e+06	2.98296e+06	9770000	49300000	0.58:0.87:-:0:0.59:2.96	8310000	19700000	0.59:1.41	51702	Programmed cell death protein 4 OS=Mus musculus GN=Pdcd4 PE=1 SV=1	-1.19558	0.50709	Q61823	18569	programmed cell death 4	Pdcd4
1010	8866	Q8BWZ3|NAA25_MOUSE	0.85	7	6	6		2.98296e+06	8350000	23500000	17300000	4720000	57700000	-:0.37:1.05:0.77:0.21:2.59	12000000	26600000	0.62:1.38	111708	N-alpha-acetyltransferase 25 NatB auxiliary subunit OS=Mus musculus GN=Naa25 PE=1 SV=1	-1.19449	0.455908	Q8BWZ3	231713	N(alpha)-acetyltransferase 25, NatB auxiliary subunit	Naa25
1498	1687	P20352|TF_MOUSE	1.64	22	7	7		22300000	97700000	81300000	151000000	130000000	177000000	0.20:0.89:0.74:1.37:1.18:1.61	67100000	153000000	0.61:1.39	32935	Tissue factor OS=Mus musculus GN=F3 PE=1 SV=2	-1.186	0.0435419	P20352	14066	coagulation factor III	F3
2310	2400	Q91UZ5|IMPA2_MOUSE	2.39	12	2	2		2910000	2.98296e+06	2.98296e+06	9670000	2.98296e+06	7540000	0.87:0:0:2.88:0:2.25	971000	5740000	0.29:1.71	31716	Inositol monophosphatase 2 OS=Mus musculus GN=Impa2 PE=1 SV=1	-1.18588	0.19591	Q91UZ5	114663	inositol monophosphatase 2	Impa2
936	1378	P08556|RASN_MOUSE	1.08	49	10	2	Carbamidomethylation	873000	2.98296e+06	15300000	15700000	2.98296e+06	24800000	0.09:0:1.62:1.66:0:2.63	5380000	13500000	0.57:1.43	21199	GTPase NRas OS=Mus musculus GN=Nras PE=1 SV=1	-1.18266	0.361057	P08556	NA	NA	NA
933	963	Q9CR62|M2OM_MOUSE	1.43	32	10	10		24900000	7840000	14000000	8940000	66600000	30100000	0.98:0.31:0.55:0.35:2.62:1.19	15600000	35200000	0.61:1.39	34155	Mitochondrial 2-oxoglutarate/malate carrier protein OS=Mus musculus GN=Slc25a11 PE=1 SV=3	-1.17643	0.364863	Q9CR62	67863	solute carrier family 25 (mitochondrial carrier oxoglutarate carrier), member 11	Slc25a11
1009	1549	Q7TPV4|MBB1A_MOUSE	0.99	9	8	8		8900000	4310000	2.98296e+06	16500000	2610000	17400000	0.89:0.43:-:1.66:0.26:1.75	6610000	12200000	0.70:1.30	152036	Myb-binding protein 1A OS=Mus musculus GN=Mybbp1a PE=1 SV=2	-1.17292	0.29142	Q7TPV4	18432	MYB binding protein (P160) 1a	Mybbp1a
2213	12472	Q9Z0R9|FADS2_MOUSE	1.97	13	4	4		2.98296e+06	2.98296e+06	15300000	9900000	7010000	31000000	0:0:1.45:0.94:0.67:2.94	5100000	16000000	0.48:1.52	52387	Fatty acid desaturase 2 OS=Mus musculus GN=Fads2 PE=1 SV=1	-1.17178	0.375987	Q9Z0R9	56473	fatty acid desaturase 2	Fads2
1480	47477	O70423|AOC3_MOUSE	1.51	9	5	5		60600000	2.98296e+06	16000000	2480000	144000000	31800000	1.43:0:0.38:0.06:3.39:0.75	25600000	59400000	0.60:1.40	84534	Membrane primary amine oxidase OS=Mus musculus GN=Aoc3 PE=1 SV=3	-1.16361	0.536775	O70423	11754	amine oxidase, copper containing 3	Aoc3
62	170	B2RXS4|PLXB2_MOUSE	1.78	28	41	41	Carbamidomethylation	209000000	322000000	329000000	848000000	542000000	530000000	0.45:0.69:0.71:1.83:1.17:1.14	286000000	640000000	0.62:1.38	206229	Plexin-B2 OS=Mus musculus GN=Plxnb2 PE=1 SV=1	-1.1587	0.0625997	B2RXS4	140570	plexin B2	Plxnb2
2401	2814	Q99LR1|ABD12_MOUSE	2	7	2	2		3920000	2210000	2.98296e+06	4820000	14200000	1320000	0.89:0.50:0:1.09:3.22:0.30	2040000	6790000	0.46:1.54	45270	Monoacylglycerol lipase ABHD12 OS=Mus musculus GN=Abhd12 PE=1 SV=2	-1.15833	0.433425	Q99LR1	76192	abhydrolase domain containing 12	Abhd12
1998	2176	Q80W93|HYDIN_MOUSE	1.02	0	2	2		19400000	8170000	3070000	20000000	2480000	45900000	1.17:0.49:0.19:1.21:0.15:2.78	10200000	22800000	0.62:1.38	581532	Hydrocephalus-inducing protein OS=Mus musculus GN=Hydin PE=1 SV=2	-1.15816	0.430415	Q80W93	244653	HYDIN, axonemal central pair apparatus protein	Hydin
183	222	Q00612|G6PD1_MOUSE	1.68	39	19	13		161000000	122000000	137000000	447000000	198000000	292000000	0.71:0.54:0.60:1.98:0.88:1.29	140000000	312000000	0.62:1.38	59263	Glucose-6-phosphate 1-dehydrogenase X OS=Mus musculus GN=G6pdx PE=1 SV=3	-1.15766	0.137748	Q00612	14381	glucose-6-phosphate dehydrogenase X-linked	G6pdx
1303	2733	P02535|K1C10_MOUSE	1.43	9	5	3		46400000	277000000	68200000	143000000	76900000	652000000	0.22:1.31:0.32:0.68:0.37:3.10	130000000	291000000	0.62:1.38	57770	Keratin type I cytoskeletal 10 OS=Mus musculus GN=Krt10 PE=1 SV=3	-1.15478	0.48124	P02535	16661	keratin 10	Krt10
285	1880	Q91ZU6|DYST_MOUSE	1.41	1	5	3		152000000	145000000	114000000	347000000	246000000	320000000	0.69:0.65:0.52:1.57:1.11:1.45	137000000	305000000	0.62:1.38	834234	Dystonin OS=Mus musculus GN=Dst PE=1 SV=2	-1.15148	0.0200782	Q91ZU6	13518	dystonin	Dst
1575	1393	Q99PG2|OGFR_MOUSE	1.46	12	5	5		12800000	15100000	49600000	78900000	35700000	57000000	0.31:0.36:1.19:1.90:0.86:1.37	25900000	57200000	0.62:1.38	70679	Opioid growth factor receptor OS=Mus musculus GN=Ogfr PE=1 SV=1	-1.14678	0.143114	Q99PG2	72075	opioid growth factor receptor	Ogfr
542	561	P21278|GNA11_MOUSE	1.65	50	17	12	Carbamidomethylation	192000000	119000000	328000000	445000000	506000000	463000000	0.56:0.35:0.96:1.30:1.48:1.35	270000000	471000000	0.73:1.27	42024	Guanine nucleotide-binding protein subunit alpha-11 OS=Mus musculus GN=Gna11 PE=1 SV=1	-1.14589	0.0425735	P21278	14672	guanine nucleotide binding protein, alpha 11	Gna11
1718	8897	Q8BP92|RCN2_MOUSE	1.96	12	2	2		2.98296e+06	9320000	2.98296e+06	17100000	2.98296e+06	13700000	0:1.39:0:2.56:0:2.05	3110000	10300000	0.46:1.54	37271	Reticulocalbin-2 OS=Mus musculus GN=Rcn2 PE=1 SV=1	-1.14409	0.286962	Q8BP92	26611	reticulocalbin 2	Rcn2
2079	1545	Q99M31|HSP7E_MOUSE	2.23	15	4	4		25800000	11500000	47700000	163000000	2.98296e+06	21000000	0.48:0.21:0.89:3.03:-:0.39	28300000	61800000	0.63:1.37	54650	Heat shock 70 kDa protein 14 OS=Mus musculus GN=Hspa14 PE=1 SV=2	-1.13737	0.57357	Q99M31	50497	heat shock protein 14	Hspa14
1360	1735	P59108|CPNE2_MOUSE	1.47	17	7	6		17500000	26500000	40200000	39000000	85600000	60200000	0.39:0.59:0.90:0.87:1.91:1.34	28100000	61600000	0.63:1.37	61036	Copine-2 OS=Mus musculus GN=Cpne2 PE=1 SV=1	-1.13407	0.114241	P59108	234577	copine II	Cpne2
1643	2095	P25976|UBF1_MOUSE	1.41	10	6	6		28700000	4190000	33600000	39300000	16500000	89900000	0.81:0.12:0.95:1.11:0.47:2.54	22200000	48600000	0.63:1.37	89509	Nucleolar transcription factor 1 OS=Mus musculus GN=Ubtf PE=1 SV=1	-1.13179	0.351958	P25976	NA	NA	NA
1457	1931	Q9Z2V5|HDAC6_MOUSE	1.42	6	4	4		6130000	2.98296e+06	6050000	15300000	2.98296e+06	14700000	0.87:0:0.86:2.18:0:2.09	4060000	10000000	0.58:1.42	125787	Histone deacetylase 6 OS=Mus musculus GN=Hdac6 PE=1 SV=3	-1.12117	0.273977	Q9Z2V5	15185	histone deacetylase 6	Hdac6
206	342	O70133|DHX9_MOUSE	1.47	23	25	25	Carbamidomethylation	79000000	19500000	83100000	113000000	149000000	133000000	0.82:0.20:0.87:1.17:1.55:1.39	71000000	131000000	0.70:1.30	149474	ATP-dependent RNA helicase A OS=Mus musculus GN=Dhx9 PE=1 SV=2	-1.12109	0.0546936	O70133	13211	DEAH (Asp-Glu-Ala-His) box polypeptide 9	Dhx9
2753	7075	Q8C4Y3|NELFB_MOUSE	2.96	4	2	2		2.98296e+06	1640000	2.98296e+06	6870000	4650000	4990000	0:0.54:0:2.27:1.54:1.65	546000	5500000	0.18:1.82	65636	Negative elongation factor B OS=Mus musculus GN=Nelfb PE=1 SV=2	-1.11814	0.0293164	Q8C4Y3	58202	negative elongation factor complex member B	Nelfb
1552	42371	Q9QZE7|TSNAX_MOUSE	1.67	11	3	3		2.98296e+06	2.98296e+06	16300000	11000000	2.98296e+06	34200000	0:0:1.59:1.07:0:3.34	5420000	15100000	0.53:1.47	32926	Translin-associated protein X OS=Mus musculus GN=Tsnax PE=1 SV=1	-1.11369	0.4683	Q9QZE7	53424	translin-associated factor X	Tsnax
2084	3238	Q9Z1E4|GYS1_MOUSE	1.58	3	2	2		2.98296e+06	2.98296e+06	10900000	22700000	3830000	9900000	0:0:1.38:2.88:0.48:1.25	3640000	12200000	0.46:1.54	83927	Glycogen [starch] synthase muscle OS=Mus musculus GN=Gys1 PE=1 SV=2	-1.11102	0.370668	Q9Z1E4	14936	glycogen synthase 1, muscle	Gys1
1372	3533	Q64112|IFIT2_MOUSE	1.46	14	6	5		2.98296e+06	9860000	21600000	56200000	9430000	8730000	0:0.56:1.23:3.19:0.53:0.49	10500000	24800000	0.60:1.40	55021	Interferon-induced protein with tetratricopeptide repeats 2 OS=Mus musculus GN=Ifit2 PE=1 SV=1	-1.11032	0.493125	Q64112	15958	interferon-induced protein with tetratricopeptide repeats 2	Ifit2
2028	1652	Q8CG76|ARK72_MOUSE	1.31	14	4	4		18400000	17600000	9640000	33900000	43100000	21500000	0.77:0.73:0.40:1.41:1.79:0.89	15200000	32800000	0.63:1.37	40612	Aflatoxin B1 aldehyde reductase member 2 OS=Mus musculus GN=Akr7a2 PE=1 SV=3	-1.10982	0.0894077	Q8CG76	110198	aldo-keto reductase family 7, member A5 (aflatoxin aldehyde reductase)	Akr7a5
2481	2211	P10639|THIO_MOUSE	1.38	31	3	3		193000000	260000000	450000	403000000	296000000	279000000	0.81:1.09:0.01:1.69:1.24:1.17	183000000	326000000	0.72:1.28	11675	Thioredoxin OS=Mus musculus GN=Txn PE=1 SV=3	-1.10889	0.139761	P10639	22166	thioredoxin 1	Txn1
1911	1425	Q8BH24|TM9S4_MOUSE	1.51	9	5	5		58100000	2.98296e+06	25600000	74400000	41100000	71400000	1.29:0:0.57:1.65:0.91:1.58	27900000	62300000	0.62:1.38	74693	Transmembrane 9 superfamily member 4 OS=Mus musculus GN=Tm9sf4 PE=1 SV=1	-1.10845	0.167636	Q8BH24	99237	transmembrane 9 superfamily member 4	Tm9sf4
1834	42352	tr|Q62293|Q62293_MOUSE	3.93	12	3	3		2.98296e+06	2.98296e+06	2.98296e+06	12900000	2.98296e+06	3250000	0:0:0:4.00:-:1.00	0	6250000	00:00:02	47121	Interferon-gamma-inducible GTPase Ifggb5 protein OS=Mus musculus GN=Tgtp2 PE=1 SV=1	-1.09628	0.407318	Q62293	21822	T cell specific GTPase 1	Tgtp1
687	1565	Q9WVL3|S12A7_MOUSE	1.31	12	11	10		26000000	8790000	42700000	56700000	61900000	47000000	0.64:0.22:1.05:1.40:1.53:1.16	25800000	55200000	0.64:1.36	119481	Solute carrier family 12 member 7 OS=Mus musculus GN=Slc12a7 PE=1 SV=1	-1.09562	0.0780824	Q9WVL3	20499	solute carrier family 12, member 7	Slc12a7
1339	1937	Q8K1X1|WDR11_MOUSE	1.34	7	6	6		23800000	11200000	22500000	81800000	22100000	18700000	0.79:0.37:0.75:2.72:0.74:0.62	19200000	40800000	0.64:1.36	135937	WD repeat-containing protein 11 OS=Mus musculus GN=Wdr11 PE=1 SV=1	-1.09233	0.401111	Q8K1X1	207425	WD repeat domain 11	Wdr11
2276	5005	Q6P5D8|SMHD1_MOUSE	2.88	2	2	2	Carbamidomethylation	2.98296e+06	2.98296e+06	2.98296e+06	5770000	10300000	2.98296e+06	0:0:0:2.15:3.85:0	0	5360000	00:00:02	225646	Structural maintenance of chromosomes flexible hinge domain-containing protein 1 OS=Mus musculus GN=Smchd1 PE=1 SV=2	-1.09024	0.254955	Q6P5D8	74355	SMC hinge domain containing 1	Smchd1
1390	1024	P62204|CALM_MOUSE	1.64	52	6	6		186000000	217000000	368000000	650000000	840000000	149000000	0.46:0.54:0.92:1.62:2.09:0.37	257000000	546000000	0.64:1.36	16838	Calmodulin OS=Mus musculus GN=Calm1 PE=1 SV=2	-1.08801	0.293477	P62204	NA	NA	NA
2232	1980	Q99JW2|ACY1_MOUSE	1.18	13	4	4		7260000	6270000	462000	14400000	8750000	6540000	1.00:0.86:0.06:1.97:1.20:0.90	5370000	9880000	0.70:1.30	45781	Aminoacylase-1 OS=Mus musculus GN=Acy1 PE=1 SV=1	-1.08537	0.173557	Q99JW2	109652	aminoacylase 1	Acy1
2752	6187	Q9DAW6|PRP4_MOUSE	2.36	5	2	2		2.98296e+06	2.98296e+06	3580000	4260000	4580000	11400000	0:0:0.90:1.07:1.15:2.88	1190000	6760000	0.30:1.70	58370	U4/U6 small nuclear ribonucleoprotein Prp4 OS=Mus musculus GN=Prpf4 PE=1 SV=1	-1.08425	0.264958	Q9DAW6	70052	pre-mRNA processing factor 4	Prpf4
777	642	Q9R1T4|SEPT6_MOUSE	0.91	28	9	2		8440000	5250000	6270000	11100000	18600000	12400000	0.82:0.51:0.61:1.07:1.80:1.20	6650000	14000000	0.64:1.36	49620	Septin-6 OS=Mus musculus GN=Sept6 PE=1 SV=4	-1.07671	0.0699445	Q9R1T4	56526	septin 6	Septin6
2136	12073	Q9QZW0|AT11C_MOUSE	1.62	3	2	2		8900000	2.98296e+06	2.98296e+06	16100000	3690000	11500000	1.33:0:0:2.40:0.55:1.72	2970000	10400000	0.44:1.56	129240	Phospholipid-transporting ATPase 11C OS=Mus musculus GN=Atp11c PE=1 SV=2	-1.07369	0.273924	Q9QZW0	320940	ATPase, class VI, type 11C	Atp11c
1397	2352	P07214|SPRC_MOUSE	1.38	28	6	6	Carbamidomethylation	39500000	69600000	68400000	124000000	97500000	152000000	0.43:0.76:0.74:1.35:1.06:1.65	59200000	124000000	0.64:1.36	34450	SPARC OS=Mus musculus GN=Sparc PE=1 SV=1	-1.07329	0.0325087	P07214	20692	secreted acidic cysteine rich glycoprotein	Sparc
2050	42442	Q62165|DAG1_MOUSE	1.63	3	3	3		7130000	2.98296e+06	8340000	11200000	1820000	25800000	0.79:0:0.92:1.24:0.20:2.85	5160000	12900000	0.57:1.43	96905	Dystroglycan OS=Mus musculus GN=Dag1 PE=1 SV=4	-1.07295	0.434803	Q62165	13138	dystroglycan 1	Dag1
800	1986	Q8K4Q8|COL12_MOUSE	1.28	15	7	7		34800000	28500000	23600000	75400000	68700000	37600000	0.78:0.64:0.53:1.68:1.53:0.84	29000000	60600000	0.65:1.35	81304	Collectin-12 OS=Mus musculus GN=Colec12 PE=1 SV=1	-1.06413	0.10406	Q8K4Q8	140792	collectin sub-family member 12	Colec12
2091	42350	tr|E9Q236|E9Q236_MOUSE	4.02	2	3	3		2.98296e+06	2.98296e+06	2.98296e+06	8360000	2.98296e+06	7320000	0:0:0:3.20:0:2.80	0	5230000	00:00:02	148888	Protein Abcc4 OS=Mus musculus GN=Abcc4 PE=1 SV=1	-1.0604	0.188143	E9Q236	239273	ATP-binding cassette, sub-family C (CFTR/MRP), member 4	Abcc4
1123	960	Q62418|DBNL_MOUSE	1.34	29	9	9		67900000	100000000	36700000	76200000	140000000	210000000	0.64:0.95:0.35:0.72:1.33:1.99	68300000	142000000	0.65:1.35	48700	Drebrin-like protein OS=Mus musculus GN=Dbnl PE=1 SV=2	-1.05872	0.187124	Q62418	13169	drebrin-like	Dbnl
2469	1793	tr|Q3UWL8|Q3UWL8_MOUSE	1.29	28	3	3		44400000	2570000	65300000	110000000	44500000	77100000	0.77:0.04:1.14:1.92:0.78:1.34	37400000	77300000	0.65:1.35	15238	Prefoldin subunit 4 OS=Mus musculus GN=Pfdn4 PE=1 SV=1	-1.04466	0.206577	Q3UWL8	109054	prefoldin 4	Pfdn4
1593	1702	P51912|AAAT_MOUSE	1.25	8	4	4		31900000	26000000	30800000	76500000	46900000	59500000	0.70:0.57:0.68:1.69:1.04:1.32	29600000	63200000	0.64:1.36	58483	Neutral amino acid transporter B(0) OS=Mus musculus GN=Slc1a5 PE=1 SV=2	-1.04405	0.0615093	P51912	NA	NA	NA
2541	2627	Q9ESJ0|XPO4_MOUSE	1.31	4	3	3		6470000	2.98296e+06	3210000	20000000	2.98296e+06	3020000	1.19:0:0.59:3.67:0:0.56	3230000	7670000	0.59:1.41	129979	Exportin-4 OS=Mus musculus GN=Xpo4 PE=1 SV=2	-1.03806	0.516794	Q9ESJ0	57258	exportin 4	Xpo4
2597	6979	Q8K0Q5|RHG18_MOUSE	2.89	3	2	2		2.98296e+06	2.98296e+06	2.98296e+06	2.98296e+06	2.98296e+06	12300000	0:0:0:0:0:6.00	0	4100000	00:00:02	74930	Rho GTPase-activating protein 18 OS=Mus musculus GN=Arhgap18 PE=1 SV=1	-1.02937	0.42265	Q8K0Q5	73910	Rho GTPase activating protein 18	Arhgap18
1829	1966	Q9CYI4|LUC7L_MOUSE	0.67	9	3	3		14000000	2.98296e+06	8040000	11400000	30600000	9060000	0.96:-:0.55:0.78:2.09:0.62	9870000	17000000	0.73:1.27	43934	Putative RNA-binding protein Luc7-like 1 OS=Mus musculus GN=Luc7l PE=1 SV=2	-1.02894	0.337022	Q9CYI4	66978	Luc7-like	Luc7l
353	867	Q6PB44|PTN23_MOUSE	1.32	17	18	18	Carbamidomethylation	67900000	56000000	80200000	156000000	77300000	183000000	0.66:0.54:0.78:1.51:0.75:1.77	68100000	139000000	0.66:1.34	185215	Tyrosine-protein phosphatase non-receptor type 23 OS=Mus musculus GN=Ptpn23 PE=1 SV=2	-1.02835	0.149894	Q6PB44	104831	protein tyrosine phosphatase, non-receptor type 23	Ptpn23
2385	1716	Q8K274|KT3K_MOUSE	1.09	6	2	2		4270000	2.98296e+06	2400000	2.98296e+06	2500000	14200000	1.10:0:0.62:0:0.64:3.65	2220000	5570000	0.57:1.43	34468	Ketosamine-3-kinase OS=Mus musculus GN=Fn3krp PE=1 SV=2	-1.0279	0.474716	Q8K274	238024	fructosamine 3 kinase related protein	Fn3krp
551	1453	Q8BK67|RCC2_MOUSE	1.42	34	14	14	Carbamidomethylation	81200000	47400000	44400000	139000000	85500000	128000000	0.93:0.54:0.51:1.59:0.98:1.46	57700000	118000000	0.66:1.34	55983	Protein RCC2 OS=Mus musculus GN=Rcc2 PE=1 SV=1	-1.02685	0.0461873	Q8BK67	108911	regulator of chromosome condensation 2	Rcc2
1415	5843	G5E870|TRIPC_MOUSE	1.22	4	5	5		127000000	36500000	40300000	256000000	58200000	101000000	1.23:0.35:0.39:2.48:0.56:0.98	67900000	138000000	0.66:1.34	224126	E3 ubiquitin-protein ligase TRIP12 OS=Mus musculus GN=Trip12 PE=1 SV=1	-1.02665	0.371951	G5E870	14897	thyroid hormone receptor interactor 12	Trip12
1608	1379	tr|B2RXQ2|B2RXQ2_MOUSE	0.83	3	2	2		2.98296e+06	3370000	8460000	2.98296e+06	2.98296e+06	24200000	0:0.56:1.41:0:0:4.03	3940000	8080000	0.66:1.34	142676	Ppfia1 protein OS=Mus musculus GN=Ppfia1 PE=1 SV=1	-1.02606	0.548234	B2RXQ2	233977	protein tyrosine phosphatase, receptor type, f polypeptide (PTPRF), interacting protein (liprin), alpha 1	Ppfia1
938	603	P61750|ARF4_MOUSE	1.41	61	10	5		230000000	79600000	112000000	310000000	211000000	337000000	1.08:0.37:0.53:1.45:0.99:1.58	141000000	286000000	0.66:1.34	20397	ADP-ribosylation factor 4 OS=Mus musculus GN=Arf4 PE=1 SV=2	-1.0251	0.073182	P61750	11843	ADP-ribosylation factor 4	Arf4
2516	30389	Q9D6Y9|GLGB_MOUSE	1.08	4	2	2		7480000	2.98296e+06	471000	15400000	2.98296e+06	3800000	1.65:0:0.10:3.41:0:0.84	2650000	6410000	0.59:1.41	80364	1 4-alpha-glucan-branching enzyme OS=Mus musculus GN=Gbe1 PE=1 SV=1	-1.02064	0.466545	Q9D6Y9	74185	glucan (1,4-alpha-), branching enzyme 1	Gbe1
1475	1747	Q8BMG7|RBGPR_MOUSE	1.16	4	4	4		8930000	4530000	1100000	11200000	6840000	11400000	1.22:0.62:0.15:1.53:0.93:1.55	4850000	11300000	0.60:1.40	152534	Rab3 GTPase-activating protein non-catalytic subunit OS=Mus musculus GN=Rab3gap2 PE=1 SV=2	-1.01577	0.152505	Q8BMG7	98732	RAB3 GTPase activating protein subunit 2	Rab3gap2
1653	1005	P35276|RAB3D_MOUSE	0.95	30	6	2		7120000	13400000	2.98296e+06	21700000	22800000	2.98296e+06	0.44:0.83:-:1.33:1.40:-	10300000	21400000	0.65:1.35	24416	Ras-related protein Rab-3D OS=Mus musculus GN=Rab3d PE=1 SV=1	-1.01457	0.346592	P35276	19340	RAB3D, member RAS oncogene family	Rab3d
1863	1674	Q9CZU3|SK2L2_MOUSE	0.8	3	2	2		1210000	1370000	7450000	8550000	8190000	3500000	0.24:0.27:1.48:1.70:1.62:0.69	4810000	6750000	0.83:1.17	117636	Superkiller viralicidic activity 2-like 2 OS=Mus musculus GN=Skiv2l2 PE=1 SV=1	-1.01289	0.267146	Q9CZU3	72198	Mtr4 exosome RNA helicase	Mtrex
1739	84687	Q9D1Q6|ERP44_MOUSE	1.28	12	3	3	Carbamidomethylation	5020000	14500000	2.98296e+06	2.98296e+06	10900000	31500000	0.49:1.40:0:0:1.06:3.05	6490000	14200000	0.63:1.37	46853	Endoplasmic reticulum resident protein 44 OS=Mus musculus GN=Erp44 PE=1 SV=1	-1.01204	0.474968	Q9D1Q6	76299	endoplasmic reticulum protein 44	Erp44
831	2016	Q9DBT5|AMPD2_MOUSE	1.3	9	8	8		37500000	29000000	20500000	49600000	50300000	74700000	0.86:0.67:0.47:1.14:1.15:1.71	29000000	58200000	0.66:1.34	92024	AMP deaminase 2 OS=Mus musculus GN=Ampd2 PE=1 SV=1	-1.00497	0.0501529	Q9DBT5	109674	adenosine monophosphate deaminase 2	Ampd2
1008	1484	P47713|PA24A_MOUSE	1.23	12	7	7		2.98296e+06	3850000	48400000	59500000	18900000	31900000	0:0.14:1.79:2.20:0.70:1.18	17400000	36800000	0.64:1.36	85222	Cytosolic phospholipase A2 OS=Mus musculus GN=Pla2g4a PE=1 SV=1	-0.997831	0.395401	P47713	18783	phospholipase A2, group IVA (cytosolic, calcium-dependent)	Pla2g4a
1297	1374	P28667|MRP_MOUSE	1.25	32	4	4		56900000	72900000	39000000	149000000	103000000	84500000	0.68:0.87:0.46:1.77:1.22:1.00	56300000	112000000	0.67:1.33	20165	MARCKS-related protein OS=Mus musculus GN=Marcksl1 PE=1 SV=2	-0.995292	0.0812816	P28667	17357	MARCKS-like 1	Marcksl1
1820	3399	P33609|DPOLA_MOUSE	3.88	3	3	3		2.98296e+06	2.98296e+06	1250000	5090000	4320000	4950000	0:0:0.48:1.96:1.66:1.90	417000	4790000	0.16:1.84	167339	DNA polymerase alpha catalytic subunit OS=Mus musculus GN=Pola1 PE=1 SV=2	-0.9928	0.0391904	P33609	18968	polymerase (DNA directed), alpha 1	Pola1
193	287	P46061|RAGP1_MOUSE	1.34	35	22	21	Carbamidomethylation	146000000	159000000	85800000	352000000	132000000	293000000	0.75:0.82:0.44:1.81:0.68:1.51	130000000	259000000	0.67:1.33	63531	Ran GTPase-activating protein 1 OS=Mus musculus GN=Rangap1 PE=1 SV=2	-0.991484	0.180736	P46061	19387	RAN GTPase activating protein 1	Rangap1
583	785	Q60770|STXB3_MOUSE	1.29	19	10	10		8280000	50300000	63800000	104000000	52600000	86400000	0.14:0.83:1.05:1.71:0.86:1.42	45500000	81000000	0.72:1.28	67943	Syntaxin-binding protein 3 OS=Mus musculus GN=Stxbp3 PE=1 SV=1	-0.989589	0.149434	Q60770	20912	syntaxin binding protein 3	Stxbp3
907	8752	P54754|EPHB3_MOUSE	1.22	12	9	5	Carbamidomethylation	21500000	23000000	26500000	48900000	49000000	42900000	0.61:0.65:0.75:1.39:1.39:1.21	23700000	47000000	0.67:1.33	109662	Ephrin type-B receptor 3 OS=Mus musculus GN=Ephb3 PE=1 SV=2	-0.987756	0.00110794	P54754	13845	Eph receptor B3	Ephb3
1194	3419	Q9ES00|UBE4B_MOUSE	1.1	3	3	3		7620000	4100000	5310000	12700000	14000000	6920000	0.90:0.49:0.63:1.51:1.66:0.82	5680000	11200000	0.67:1.33	133317	Ubiquitin conjugation factor E4 B OS=Mus musculus GN=Ube4b PE=1 SV=3	-0.981241	0.109764	Q9ES00	63958	ubiquitination factor E4B	Ube4b
748	1181	P97434|MPRIP_MOUSE	0.9	13	9	9		6440000	2330000	9050000	12900000	2.98296e+06	19100000	0.78:0.28:1.09:1.56:0:2.30	5940000	10700000	0.72:1.28	116408	Myosin phosphatase Rho-interacting protein OS=Mus musculus GN=Mprip PE=1 SV=2	-0.973155	0.35131	P97434	26936	myosin phosphatase Rho interacting protein	Mprip
2090	28315	Q8VE37|RCC1_MOUSE	3.92	10	3	3		2.98296e+06	2.98296e+06	2.98296e+06	47300	3780000	13700000	0:0:0:0.02:1.29:4.69	0	5860000	00:00:02	44931	Regulator of chromosome condensation OS=Mus musculus GN=Rcc1 PE=1 SV=1	-0.969824	0.555424	Q8VE37	100088	regulator of chromosome condensation 1	Rcc1
2382	1601	Q9R099|TBL2_MOUSE	1.54	6	2	2		3810000	2.98296e+06	5000000	2.98296e+06	5430000	14600000	0.66:0:0.87:-:0.94:2.53	2940000	10000000	0.45:1.55	49584	Transducin beta-like protein 2 OS=Mus musculus GN=Tbl2 PE=1 SV=2	-0.964521	0.401355	Q9R099	27368	transducin (beta)-like 2	Tbl2
2059	9283	Q9Z0P4|PALM_MOUSE	0.64	11	4	4		2.98296e+06	9910000	7320000	23500000	9690000	6200000	-:0.87:0.65:2.08:0.86:0.55	5740000	13100000	0.61:1.39	41614	Paralemmin-1 OS=Mus musculus GN=Palm PE=1 SV=1	-0.962549	0.352613	Q9Z0P4	18483	paralemmin	Palm
1331	538	Q9QYB5|ADDG_MOUSE	1.18	15	8	8		73200000	20100000	17300000	46800000	81600000	86600000	1.35:0.37:0.32:0.86:1.50:1.60	36900000	75800000	0.65:1.35	78777	Gamma-adducin OS=Mus musculus GN=Add3 PE=1 SV=2	-0.958985	0.198983	Q9QYB5	27360	adducin 3 (gamma)	Add3
96	90	O08788|DCTN1_MOUSE	1.3	39	35	34	Carbamidomethylation	61700000	166000000	159000000	152000000	202000000	397000000	0.33:0.87:0.84:0.80:1.07:2.09	129000000	318000000	0.58:1.42	141675	Dynactin subunit 1 OS=Mus musculus GN=Dctn1 PE=1 SV=3	-0.957598	0.241991	O08788	13191	dynactin 1	Dctn1
336	373	Q8BHG1|NRDC_MOUSE	1.32	18	17	17	Carbamidomethylation	180000000	50300000	56400000	202000000	163000000	189000000	1.28:0.36:0.40:1.44:1.17:1.35	95400000	185000000	0.68:1.32	132891	Nardilysin OS=Mus musculus GN=Nrdc PE=1 SV=1	-0.950344	0.162273	Q8BHG1	230598	nardilysin, N-arginine dibasic convertase, NRD convertase 1	Nrd1
371	493	Q6A0A9|F120A_MOUSE	1.2	24	18	18	Carbamidomethylation	55600000	38300000	41500000	146000000	49700000	65900000	0.84:0.58:0.63:2.21:0.75:0.99	45100000	87300000	0.68:1.32	121646	Constitutive coactivator of PPAR-gamma-like protein 1 OS=Mus musculus GN=FAM120A PE=1 SV=2	-0.950135	0.291822	Q6A0A9	218236	family with sequence similarity 120, member A	Fam120a
1936	9190	Q05186|RCN1_MOUSE	1.16	19	4	4		13700000	21100000	27500000	50400000	23700000	46100000	0.45:0.69:0.91:1.66:0.78:1.51	20800000	40100000	0.68:1.32	38113	Reticulocalbin-1 OS=Mus musculus GN=Rcn1 PE=1 SV=1	-0.948133	0.13022	Q05186	19672	reticulocalbin 1	Rcn1
2737	2243	P29391|FRIL1_MOUSE	1.13	21	2	2		40500000	2780000	22600000	72300000	32100000	22500000	1.26:0.09:0.70:2.25:1.00:0.70	21900000	42300000	0.68:1.32	20802	Ferritin light chain 1 OS=Mus musculus GN=Ftl1 PE=1 SV=2	-0.94578	0.344802	P29391	NA	NA	NA
1794	1713	Q6PGC1|DHX29_MOUSE	3.77	4	3	3		79100	2.98296e+06	2.98296e+06	5490000	3140000	2.98296e+06	0.05:0:0:3.78:2.16:0	26400	2880000	0.02:1.98	153975	ATP-dependent RNA helicase Dhx29 OS=Mus musculus GN=Dhx29 PE=1 SV=1	-0.941916	0.217646	Q6PGC1	218629	DEAH (Asp-Glu-Ala-His) box polypeptide 29	Dhx29
2328	9689	Q8CJ12|AGRG2_MOUSE	3.85	3	2	2		2.98296e+06	2.98296e+06	2.98296e+06	4130000	8740000	4260000	0:0:0:1.45:3.06:1.49	0	5710000	00:00:02	110200	Adhesion G-protein coupled receptor G2 OS=Mus musculus GN=Adgrg2 PE=1 SV=1	-0.936746	0.213754	Q8CJ12	237175	adhesion G protein-coupled receptor G2	Adgrg2
1439	8941	O89001|CBPD_MOUSE	1.03	6	6	6	Carbamidomethylation	897000	9310000	3040000	10200000	1450000	13700000	0.14:1.44:0.47:1.59:0.22:2.13	4420000	8470000	0.69:1.31	152405	Carboxypeptidase D OS=Mus musculus GN=Cpd PE=1 SV=2	-0.93632	0.420037	O89001	12874	carboxypeptidase D	Cpd
80	70	Q8VDN2|AT1A1_MOUSE	1.43	40	40	27	Carbamidomethylation	618000000	594000000	660000000	1340000000	870000000	1370000000	0.68:0.65:0.73:1.47:0.96:1.51	624000000	1190000000	0.69:1.31	112982	Sodium/potassium-transporting ATPase subunit alpha-1 OS=Mus musculus GN=Atp1a1 PE=1 SV=1	-0.935379	0.0702411	Q8VDN2	11928	ATPase, Na+/K+ transporting, alpha 1 polypeptide	Atp1a1
2493	2670	Q8BK63|KC1A_MOUSE	2.9	5	2	2		2.98296e+06	2.98296e+06	2.98296e+06	6660000	6370000	4060000	0:0:0:2.34:2.24:1.43	0	5700000	00:00:02	38915	Casein kinase I isoform alpha OS=Mus musculus GN=Csnk1a1 PE=1 SV=2	-0.933373	0.0808944	Q8BK63	NA	NA	NA
758	1244	Q9Z2U1|PSA5_MOUSE	1.39	49	9	9	Carbamidomethylation	441000000	253000000	242000000	674000000	495000000	617000000	0.97:0.56:0.53:1.49:1.09:1.36	312000000	595000000	0.69:1.31	26411	Proteasome subunit alpha type-5 OS=Mus musculus GN=Psma5 PE=1 SV=1	-0.932152	0.029056	Q9Z2U1	26442	proteasome subunit alpha 5	Psma5
2810	9128	P62320|SMD3_MOUSE	1.24	15	2	2		141000000	52900000	65800000	196000000	132000000	167000000	1.12:0.42:0.52:1.56:1.05:1.33	86600000	165000000	0.69:1.31	13916	Small nuclear ribonucleoprotein Sm D3 OS=Mus musculus GN=Snrpd3 PE=1 SV=1	-0.930583	0.086157	P62320	67332	small nuclear ribonucleoprotein D3	Snrpd3
1976	25594	tr|B1AUN2|B1AUN2_MOUSE	1.11	8	3	3		9380000	5350000	17900000	24600000	16300000	21200000	0.59:0.34:1.14:1.56:1.03:1.34	10900000	20700000	0.69:1.31	50489	MCG14442 OS=Mus musculus GN=Eif2b3 PE=1 SV=1	-0.928394	0.10111	B1AUN2	108067	eukaryotic translation initiation factor 2B, subunit 3	Eif2b3
606	996	P24270|CATA_MOUSE	1.13	31	14	14		3930000	36900000	34800000	76400000	35600000	31900000	0.11:1.01:0.95:2.09:0.97:0.87	25200000	48000000	0.69:1.31	59795	Catalase OS=Mus musculus GN=Cat PE=1 SV=4	-0.928036	0.275321	P24270	12359	catalase	Cat
1583	1694	Q9ER73|ELP4_MOUSE	1.09	12	4	4		17100000	42800000	28200000	23800000	8310000	135000000	0.40:1.01:0.66:0.56:0.20:3.17	29400000	57300000	0.68:1.32	46325	Elongator complex protein 4 OS=Mus musculus GN=Elp4 PE=1 SV=2	-0.923584	0.579161	Q9ER73	77766	elongator acetyltransferase complex subunit 4	Elp4
791	747	O35381|AN32A_MOUSE	1.33	36	12	12	Carbamidomethylation	130000000	71400000	94300000	167000000	144000000	247000000	0.92:0.50:0.66:1.17:1.01:1.74	98600000	186000000	0.69:1.31	28538	Acidic leucine-rich nuclear phosphoprotein 32 family member A OS=Mus musculus GN=Anp32a PE=1 SV=1	-0.916131	0.0883727	O35381	11737	acidic (leucine-rich) nuclear phosphoprotein 32 family, member A	Anp32a
970	1287	Q6PAM1|TXLNA_MOUSE	1.09	14	7	7		10300000	14100000	1640000	19400000	24600000	5100000	0.82:1.12:0.13:1.55:1.97:0.41	8670000	21900000	0.57:1.43	62369	Alpha-taxilin OS=Mus musculus GN=Txlna PE=1 SV=1	-0.914994	0.338053	Q6PAM1	109658	taxilin alpha	Txlna
1219	3673	Q9D154|ILEUA_MOUSE	0.42	16	5	4		2.98296e+06	69500000	1810000	69200000	911000	69700000	-:1.65:0.04:1.64:0.02:1.65	35700000	46600000	0.87:1.13	42575	Leukocyte elastase inhibitor A OS=Mus musculus GN=Serpinb1a PE=1 SV=1	-0.91218	0.532124	Q9D154	66222	serine (or cysteine) peptidase inhibitor, clade B, member 1a	Serpinb1a
2225	42505	Q9R002|IFI2_MOUSE	3.77	6	3	3		2.98296e+06	2.98296e+06	2.98296e+06	6670000	7180000	2.98296e+06	0:0:0:2.89:3.11:0	0	4620000	00:00:02	50466	Interferon-activable protein 202 OS=Mus musculus GN=Ifi202 PE=1 SV=3	-0.911509	0.185206	Q9R002	26388	interferon activated gene 202B	Ifi202b
2440	7226	Q9Z138|ROR2_MOUSE	0.55	2	2	2		3360000	7220000	2.98296e+06	13800000	3010000	8670000	0.47:1.00:-:1.92:0.42:1.20	5290000	8500000	0.77:1.23	105005	Tyrosine-protein kinase transmembrane receptor ROR2 OS=Mus musculus GN=Ror2 PE=1 SV=2	-0.909693	0.334238	Q9Z138	NA	NA	NA
995	1850	Q60766|IRGM1_MOUSE	1.17	19	7	7		23400000	59400000	56200000	117000000	69300000	74600000	0.35:0.89:0.84:1.75:1.04:1.12	46300000	86800000	0.70:1.30	46552	Immunity-related GTPase family M protein 1 OS=Mus musculus GN=Irgm1 PE=1 SV=1	-0.908412	0.103801	Q60766	15944	immunity-related GTPase family M member 1	Irgm1
139	116	P80318|TCPG_MOUSE	1.65	63	34	33	Carbamidomethylation	1950000000	1980000000	1370000000	3470000000	1790000000	4670000000	0.77:0.78:0.54:1.37:0.71:1.84	1770000000	3310000000	0.70:1.30	60630	T-complex protein 1 subunit gamma OS=Mus musculus GN=Cct3 PE=1 SV=1	-0.905801	0.201112	P80318	12462	chaperonin containing Tcp1, subunit 3 (gamma)	Cct3
1492	2402	Q5SUF2|LC7L3_MOUSE	1.02	14	6	6		15800000	13900000	9340000	8940000	15100000	49100000	0.85:0.74:0.50:0.48:0.81:2.62	16800000	24400000	0.82:1.18	51450	Luc7-like protein 3 OS=Mus musculus GN=Luc7l3 PE=1 SV=1	-0.905708	0.459526	Q5SUF2	67684	LUC7-like 3 (S. cerevisiae)	Luc7l3
521	577	P28271|ACOC_MOUSE	1.1	19	12	12		30200000	2490000000	1170000000	214000000	4030000000	2650000000	0.02:1.41:0.66:0.12:2.28:1.50	1820000000	2300000000	0.88:1.12	98126	Cytoplasmic aconitate hydratase OS=Mus musculus GN=Aco1 PE=1 SV=3	-0.901642	0.472199	P28271	11428	aconitase 1	Aco1
1084	1647	Q3UMU9|HDGR2_MOUSE	1.01	12	6	5		24000000	9240000	1420000	23700000	5030000	35800000	1.45:0.56:0.09:1.43:0.30:2.17	11500000	21500000	0.70:1.30	74291	Hepatoma-derived growth factor-related protein 2 OS=Mus musculus GN=Hdgfrp2 PE=1 SV=1	-0.896698	0.425675	Q3UMU9	15193	HDGF like 2	Hdgfl2
1078	8838	Q2YDW2|MSTO1_MOUSE	1.05	17	8	8		23800000	14100000	33700000	59800000	35200000	38300000	0.70:0.41:0.99:1.75:1.03:1.12	27600000	44400000	0.77:1.23	61230	Protein misato homolog 1 OS=Mus musculus GN=Msto1 PE=1 SV=1	-0.896645	0.104716	Q2YDW2	229524	misato 1, mitochondrial distribution and morphology regulator	Msto1
1541	42343	Q8R059|GALE_MOUSE	1.83	14	3	3		2.98296e+06	1240000	3370000	11300000	2130000	704000	0:0.39:1.08:3.62:0.68:0.23	1530000	4720000	0.49:1.51	38225	UDP-glucose 4-epimerase OS=Mus musculus GN=Gale PE=1 SV=1	-0.896435	0.581197	Q8R059	74246	galactose-4-epimerase, UDP	Gale
98	315	Q91ZX7|LRP1_MOUSE	1.19	10	35	35		43800000	26000000	48400000	71200000	40500000	108000000	0.78:0.46:0.86:1.27:0.72:1.91	39400000	73100000	0.70:1.30	504745	Prolow-density lipoprotein receptor-related protein 1 OS=Mus musculus GN=Lrp1 PE=1 SV=1	-0.894305	0.218721	Q91ZX7	16971	low density lipoprotein receptor-related protein 1	Lrp1
2854	2640	P11609|CD1D1_MOUSE	0.75	7	2	2		2760000	8450000	4610000	13000000	3380000	13000000	0.37:1.12:0.61:1.73:0.45:1.73	5270000	11100000	0.64:1.36	38554	Antigen-presenting glycoprotein CD1d1 OS=Mus musculus GN=Cd1d1 PE=1 SV=3	-0.893085	0.299724	P11609	12479	CD1d1 antigen	Cd1d1
871	1506	Q9QYR6|MAP1A_MOUSE	1.27	3	6	5		10100000	2.98296e+06	7750000	15000000	4770000	18900000	1.07:0:0.82:1.59:0.51:2.01	5960000	12900000	0.63:1.37	300139	Microtubule-associated protein 1A OS=Mus musculus GN=Map1a PE=1 SV=2	-0.892347	0.297475	Q9QYR6	17754	microtubule-associated protein 1 A	Map1a
1696	2384	Q99JB8|PACN3_MOUSE	0.73	5	2	2		3070000	6150000	1230000	5880000	3100000	10400000	0.62:1.24:0.25:1.18:0.62:2.09	3490000	6450000	0.70:1.30	48585	Protein kinase C and casein kinase II substrate protein 3 OS=Mus musculus GN=Pacsin3 PE=1 SV=1	-0.891066	0.318856	Q99JB8	80708	protein kinase C and casein kinase substrate in neurons 3	Pacsin3
1105	1365	Q9DBZ1|IKIP_MOUSE	1.12	24	8	8		46600000	35200000	28500000	48400000	55800000	100000000	0.89:0.67:0.54:0.92:1.06:1.91	36800000	77200000	0.65:1.35	42532	Inhibitor of nuclear factor kappa-B kinase-interacting protein OS=Mus musculus GN=Ikbip PE=1 SV=2	-0.88855	0.183407	Q9DBZ1	67454	IKBKB interacting protein	Ikbip
1629	1942	P52332|JAK1_MOUSE	0.81	2	3	2		2.98296e+06	2.98296e+06	7300000	14300000	2.98296e+06	7250000	-:0:1.27:2.47:0:1.26	2430000	7170000	0.51:1.49	133367	Tyrosine-protein kinase JAK1 OS=Mus musculus GN=Jak1 PE=1 SV=1	-0.886996	0.38015	P52332	NA	NA	NA
465	697	Q99K01|PDXD1_MOUSE	1.12	20	13	13		37000000	67100000	30400000	127000000	54600000	66300000	0.58:1.05:0.48:1.99:0.86:1.04	44800000	82700000	0.70:1.30	87336	Pyridoxal-dependent decarboxylase domain-containing protein 1 OS=Mus musculus GN=Pdxdc1 PE=1 SV=2	-0.882152	0.230881	Q99K01	94184	pyridoxal-dependent decarboxylase domain containing 1	Pdxdc1
877	1496	Q9EP71|RAI14_MOUSE	1.26	9	8	8		10900000	12600000	2.98296e+06	18500000	15300000	15000000	0.91:1.05:0:1.53:1.27:1.24	7850000	16200000	0.65:1.35	108852	Ankycorbin OS=Mus musculus GN=Rai14 PE=1 SV=1	-0.881817	0.115388	Q9EP71	75646	retinoic acid induced 14	Rai14
152	1785	P28481|CO2A1_MOUSE	1.03	11	7	5		8890000	24000000	53400000	1180000	138000000	19600000	0.22:0.59:1.31:0.03:3.38:0.48	33100000	52900000	0.77:1.23	141974	Collagen alpha-1(II) chain OS=Mus musculus GN=Col2a1 PE=1 SV=2	-0.879764	0.636218	P28481	12824	collagen, type II, alpha 1	Col2a1
1671	1624	Q3V1T4|P3H1_MOUSE	1.97	10	6	6	Carbamidomethylation	7290000	2.98296e+06	2.98296e+06	4260000	14200000	5870000	1.38:0:0:0.81:2.69:1.11	2430000	8110000	0.46:1.54	83651	Prolyl 3-hydroxylase 1 OS=Mus musculus GN=P3h1 PE=1 SV=2	-0.876099	0.361156	Q3V1T4	56401	prolyl 3-hydroxylase 1	P3h1
1333	1406	Q9DBG7|SRPRA_MOUSE	0.77	11	6	6		2190000	8480000	5210000	5640000	2.98296e+06	20500000	0.31:1.21:0.74:0.80:0:2.93	6710000	8720000	0.87:1.13	69623	Signal recognition particle receptor subunit alpha OS=Mus musculus GN=Srpra PE=1 SV=1	-0.874946	0.509731	Q9DBG7	67398	signal recognition particle receptor ('docking protein')	Srpr
1444	1055	Q8BRN9|C2D1B_MOUSE	1.7	12	6	6		20200000	7160000	13400000	40700000	2.98296e+06	30800000	0.90:0.32:0.60:1.81:-:1.37	13600000	27000000	0.67:1.33	93091	Coiled-coil and C2 domain-containing protein 1B OS=Mus musculus GN=Cc2d1b PE=1 SV=1	-0.869756	0.42877	Q8BRN9	319965	coiled-coil and C2 domain containing 1B	Cc2d1b
2973	9227	Q9JK38|GNA1_MOUSE	0.72	16	2	2		2970000	6060000	7490000	20400000	3220000	6560000	0.38:0.78:0.96:2.62:0.41:0.84	7250000	14100000	0.68:1.32	20791	Glucosamine 6-phosphate N-acetyltransferase OS=Mus musculus GN=Gnpnat1 PE=1 SV=1	-0.869379	0.480865	Q9JK38	54342	glucosamine-phosphate N-acetyltransferase 1	Gnpnat1
58	329	P70398|USP9X_MOUSE	1.14	18	38	33	Carbamidomethylation	115000000	48900000	46200000	177000000	47600000	158000000	1.17:0.49:0.47:1.79:0.48:1.60	70100000	128000000	0.71:1.29	290709	Probable ubiquitin carboxyl-terminal hydrolase FAF-X OS=Mus musculus GN=Usp9x PE=1 SV=2	-0.864761	0.298145	P70398	22284	ubiquitin specific peptidase 9, X chromosome	Usp9x
2548	8828	Q3TCN2|PLBL2_MOUSE	0.76	2	2	2		59700000	41100000	2.98296e+06	130000000	56000000	2.98296e+06	1.25:0.86:0:2.71:1.17:0	33600000	61900000	0.70:1.30	66290	Putative phospholipase B-like 2 OS=Mus musculus GN=Plbd2 PE=1 SV=2	-0.864687	0.536583	Q3TCN2	71772	phospholipase B domain containing 2	Plbd2
1772	2047	B1AZI6|THOC2_MOUSE	2.87	2	3	3		3370000	2.98296e+06	2.98296e+06	3980000	7810000	5210000	0.99:0:0:1.17:2.30:1.53	1120000	5660000	0.33:1.67	182772	THO complex subunit 2 OS=Mus musculus GN=Thoc2 PE=1 SV=1	-0.86467	0.150307	B1AZI6	331401	THO complex 2	Thoc2
232	227	Q6P5F9|XPO1_MOUSE	1.25	24	22	22	Carbamidomethylation	313000000	343000000	402000000	706000000	508000000	711000000	0.63:0.69:0.81:1.42:1.02:1.43	368000000	642000000	0.73:1.27	123093	Exportin-1 OS=Mus musculus GN=Xpo1 PE=1 SV=1	-0.863519	0.0358871	Q6P5F9	103573	exportin 1	Xpo1
1330	2181	Q8BKX1|BAIP2_MOUSE	0.98	13	6	6		16400000	4670000	12300000	15500000	14700000	30400000	1.05:0.30:0.79:0.99:0.94:1.94	11100000	20200000	0.71:1.29	59237	Brain-specific angiogenesis inhibitor 1-associated protein 2 OS=Mus musculus GN=Baiap2 PE=1 SV=2	-0.860766	0.223943	Q8BKX1	108100	brain-specific angiogenesis inhibitor 1-associated protein 2	Baiap2
667	509	P48758|CBR1_MOUSE	1.09	52	14	12	Carbamidomethylation	61100000	31300000	72300000	155000000	66600000	76900000	0.79:0.41:0.94:2.00:0.86:1.00	54900000	99300000	0.71:1.29	30641	Carbonyl reductase [NADPH] 1 OS=Mus musculus GN=Cbr1 PE=1 SV=3	-0.85789	0.247649	P48758	12408	carbonyl reductase 1	Cbr1
2561	25897	O35988|SDC4_MOUSE	0.81	17	2	2		2.98296e+06	12400000	4710000	3570000	29800000	2.98296e+06	0:1.47:0.56:0.42:3.54:0	5700000	11100000	0.68:1.32	21482	Syndecan-4 OS=Mus musculus GN=Sdc4 PE=1 SV=1	-0.855383	0.60989	O35988	20971	syndecan 4	Sdc4
1750	3219	Q99MZ6|MYO7B_MOUSE	0.57	1	2	2		6650000	4090000	6610000	7530000	2.98296e+06	20800000	0.87:0.54:0.87:0.99:0:2.73	5780000	9450000	0.76:1.24	240856	Unconventional myosin-VIIb OS=Mus musculus GN=Myo7b PE=1 SV=3	-0.851824	0.476625	Q99MZ6	17922	myosin VIIB	Myo7b
931	455	P10649|GSTM1_MOUSE	1.19	46	12	8		293000000	251000000	79900000	479000000	338000000	308000000	1.01:0.86:0.27:1.64:1.16:1.06	243000000	375000000	0.79:1.21	25970	Glutathione S-transferase Mu 1 OS=Mus musculus GN=Gstm1 PE=1 SV=2	-0.850538	0.120167	P10649	14862	glutathione S-transferase, mu 1	Gstm1
2482	2253	Q9DCT1|AKCL2_MOUSE	0.47	7	2	2		2.98296e+06	740000	1610000	2.98296e+06	3620000	2.98296e+06	0:0.74:1.62:0:3.64:0	782000	1210000	0.79:1.21	34461	1 5-anhydro-D-fructose reductase OS=Mus musculus GN=Akr1e2 PE=1 SV=1	-0.84598	0.152457	Q9DCT1	56043	aldo-keto reductase family 1, member E1	Akr1e1
2470	1829	P62315|SMD1_MOUSE	1.19	37	3	3		115000000	76700000	131000000	211000000	168000000	199000000	0.77:0.51:0.87:1.41:1.12:1.33	108000000	193000000	0.72:1.28	13282	Small nuclear ribonucleoprotein Sm D1 OS=Mus musculus GN=Snrpd1 PE=1 SV=1	-0.840876	0.0159818	P62315	20641	small nuclear ribonucleoprotein D1	Snrpd1
843	1477	Q99MQ4|ASPN_MOUSE	1.05	30	10	10	Carbamidomethylation	37000000	70200000	47900000	49000000	155000000	73500000	0.51:0.97:0.67:0.68:2.15:1.02	51700000	101000000	0.68:1.32	42573	Asporin OS=Mus musculus GN=Aspn PE=1 SV=1	-0.839289	0.330566	Q99MQ4	66695	asporin	Aspn
1564	4490	tr|E9Q2E4|E9Q2E4_MOUSE	0.37	1	2	2		741000	2.98296e+06	911000	2320000	2.98296e+06	2.98296e+06	1.12:0:1.38:3.50:0:0	551000	772000	0.83:1.17	484134	Protein Gm15800 OS=Mus musculus GN=Gm15800 PE=1 SV=2	-0.838105	0.228068	E9Q2E4	269700	HECT domain E3 ubiquitin protein ligase 4	Hectd4
2182	25597	P63073|IF4E_MOUSE	1.18	16	4	4		174000000	240000000	177000000	668000000	196000000	192000000	0.63:0.87:0.65:2.43:0.71:0.70	197000000	352000000	0.72:1.28	25053	Eukaryotic translation initiation factor 4E OS=Mus musculus GN=Eif4e PE=1 SV=1	-0.83738	0.430418	P63073	13684	eukaryotic translation initiation factor 4E	Eif4e
2877	9042	Q6PD03|2A5A_MOUSE	1.47	6	2	2		7020000	2.98296e+06	2.98296e+06	11800000	2930000	8430000	1.40:0:0:2.34:0.58:1.68	2340000	7710000	0.47:1.53	56347	Serine/threonine-protein phosphatase 2A 56 kDa regulatory subunit alpha isoform OS=Mus musculus GN=Ppp2r5a PE=1 SV=1	-0.834687	0.328444	Q6PD03	226849	protein phosphatase 2, regulatory subunit B', alpha	Ppp2r5a
1786	4254	P70227|ITPR3_MOUSE	3.88	2	4	4		2.98296e+06	2.98296e+06	2.98296e+06	9980000	2.98296e+06	2960000	0:0:0:4.63:0:1.37	0	4310000	00:00:02	304273	Inositol 1 4 5-trisphosphate receptor type 3 OS=Mus musculus GN=Itpr3 PE=1 SV=3	-0.831329	0.424547	P70227	16440	inositol 1,4,5-triphosphate receptor 3	Itpr3
1531	1502	tr|Q9Z1A1|Q9Z1A1_MOUSE	0.98	14	6	5		21700000	52200000	32300000	50600000	53200000	84600000	0.44:1.06:0.66:1.03:1.08:1.72	35400000	62800000	0.72:1.28	43020	Protein Tfg OS=Mus musculus GN=Tfg PE=1 SV=1	-0.827015	0.127029	Q9Z1A1	21787	Trk-fused gene	Tfg
1612	8783	P33610|PRI2_MOUSE	0.91	14	6	6		9640000	19500000	21200000	32700000	28900000	27700000	0.41:0.84:0.91:1.40:1.24:1.19	16800000	29800000	0.72:1.28	58408	DNA primase large subunit OS=Mus musculus GN=Prim2 PE=1 SV=1	-0.826955	0.0529425	P33610	19076	DNA primase, p58 subunit	Prim2
994	1126	Q8R5H1|UBP15_MOUSE	0.9	6	4	4		13800000	12400000	20600000	35200000	28800000	19000000	0.64:0.57:0.95:1.63:1.33:0.88	15600000	27700000	0.72:1.28	112325	Ubiquitin carboxyl-terminal hydrolase 15 OS=Mus musculus GN=Usp15 PE=1 SV=1	-0.826603	0.107378	Q8R5H1	14479	ubiquitin specific peptidase 15	Usp15
2243	8957	P61290|PSME3_MOUSE	0.88	12	3	3		2970000	11300000	12100000	7330000	22600000	16800000	0.24:0.93:1.00:0.60:1.85:1.38	8820000	15600000	0.72:1.28	29506	Proteasome activator complex subunit 3 OS=Mus musculus GN=Psme3 PE=1 SV=1	-0.825451	0.281308	P61290	19192	proteaseome (prosome, macropain) activator subunit 3 (PA28 gamma, Ki)	Psme3
2099	2380	Q00623|APOA1_MOUSE	1.28	4	3	3		206000000	457000000	194000000	564000000	380000000	574000000	0.52:1.15:0.49:1.42:0.96:1.45	286000000	506000000	0.72:1.28	30616	Apolipoprotein A-I OS=Mus musculus GN=Apoa1 PE=1 SV=2	-0.824805	0.113381	Q00623	11806	apolipoprotein A-I	Apoa1
1307	1669	O55201|SPT5H_MOUSE	0.93	6	4	4		6970000	5470000	10700000	5000000	18900000	17000000	0.65:0.51:1.00:0.47:1.77:1.60	9280000	13600000	0.81:1.19	120664	Transcription elongation factor SPT5 OS=Mus musculus GN=Supt5h PE=1 SV=1	-0.821712	0.305972	O55201	20924	suppressor of Ty 5, DSIF elongation factor subunit	Supt5
369	775	Q80U72|SCRIB_MOUSE	1.08	14	17	14		67500000	116000000	139000000	285000000	143000000	142000000	0.45:0.78:0.93:1.92:0.96:0.95	108000000	190000000	0.72:1.28	174058	Protein scribble homolog OS=Mus musculus GN=Scrib PE=1 SV=2	-0.821663	0.218396	Q80U72	105782	scribbled planar cell polarity	Scrib
1306	1349	Q80VD1|FA98B_MOUSE	0.98	17	6	5		18300000	21500000	30100000	57700000	20800000	44700000	0.57:0.67:0.94:1.79:0.65:1.39	23300000	41100000	0.72:1.28	45349	Protein FAM98B OS=Mus musculus GN=Fam98b PE=1 SV=1	-0.817638	0.236848	Q80VD1	68215	family with sequence similarity 98, member B	Fam98b
2096	1763	P97390|VPS45_MOUSE	0.99	5	2	2		8700000	2.98296e+06	3820000	10300000	2.98296e+06	13700000	1.43:0:0.63:1.69:0:2.25	4180000	8010000	0.69:1.31	65053	Vacuolar protein sorting-associated protein 45 OS=Mus musculus GN=Vps45 PE=1 SV=1	-0.799505	0.365728	P97390	22365	vacuolar protein sorting 45	Vps45
1273	1472	O54962|BAF_MOUSE	1.16	61	8	8		198000000	197000000	126000000	274000000	572000000	59500000	0.83:0.83:0.53:1.15:2.40:0.25	174000000	302000000	0.73:1.27	10103	Barrier-to-autointegration factor OS=Mus musculus GN=Banf1 PE=1 SV=1	-0.797431	0.48032	O54962	23825	BAF nuclear assembly factor 1	Banf1
1981	59420	tr|E9Q6R1|E9Q6R1_MOUSE	2.86	4	2	2		2.98296e+06	2.98296e+06	2.98296e+06	1730000	10800000	2.98296e+06	0:0:0:0.83:5.17:0	0	4160000	00:00:02	127891	Protein Itga10 OS=Mus musculus GN=Itga10 PE=1 SV=1	-0.793694	0.521301	E9Q6R1	NA	NA	NA
2601	2363	Q6NVE8|WDR44_MOUSE	0.85	3	2	2		4550000	2290000	2.98296e+06	11600000	2390000	2.98296e+06	1.31:0.66:0:3.33:0.69:0	2280000	4650000	0.66:1.34	101555	WD repeat-containing protein 44 OS=Mus musculus GN=Wdr44 PE=1 SV=1	-0.789008	0.509833	Q6NVE8	72404	WD repeat domain 44	Wdr44
1438	1507	Q9QYC0|ADDA_MOUSE	0.9	8	4	4		17300000	3030000	53700000	76400000	31600000	19900000	0.52:0.09:1.59:2.27:0.94:0.59	24700000	42600000	0.73:1.27	80647	Alpha-adducin OS=Mus musculus GN=Add1 PE=1 SV=2	-0.788834	0.477348	Q9QYC0	11518	adducin 1 (alpha)	Add1
199	340	Q501J6|DDX17_MOUSE	1.06	40	27	18	Carbamidomethylation	125000000	179000000	140000000	299000000	207000000	259000000	0.62:0.89:0.70:1.49:1.03:1.28	148000000	255000000	0.74:1.26	72400	Probable ATP-dependent RNA helicase DDX17 OS=Mus musculus GN=Ddx17 PE=1 SV=1	-0.7849	0.0358136	Q501J6	67040	DEAD box helicase 17	Ddx17
967	1310	P11103|PARP1_MOUSE	0.9	10	8	8		25400000	10900000	11000000	34300000	14800000	32300000	1.18:0.51:0.51:1.60:0.69:1.51	15700000	27100000	0.73:1.27	113100	Poly [ADP-ribose] polymerase 1 OS=Mus musculus GN=Parp1 PE=1 SV=3	-0.783189	0.22514	P11103	NA	NA	NA
2563	27799	Q62356|FSTL1_MOUSE	0.95	9	3	3		16300000	26200000	12700000	25800000	38400000	30700000	0.65:1.05:0.51:1.03:1.53:1.23	18400000	31600000	0.74:1.26	34554	Follistatin-related protein 1 OS=Mus musculus GN=Fstl1 PE=1 SV=2	-0.78174	0.0728201	Q62356	14314	follistatin-like 1	Fstl1
1206	1391	Q9CQE8|CN166_MOUSE	0.99	47	8	8		125000000	97500000	99400000	350000000	162000000	40600000	0.86:0.67:0.68:2.40:1.11:0.28	107000000	184000000	0.74:1.26	28152	UPF0568 protein C14orf166 homolog OS=Mus musculus PE=1 SV=1	-0.779623	0.483241	Q9CQE8	68045	RNA transcription, translation and transport factor	Rtraf
2386	1774	Q8BT07|CEP55_MOUSE	0.5	5	2	2		461000	2.98296e+06	6160000	2.98296e+06	2.98296e+06	10500000	0.16:0:2.15:0:0:3.69	2210000	3510000	0.77:1.23	53930	Centrosomal protein of 55 kDa OS=Mus musculus GN=Cep55 PE=1 SV=2	-0.777782	0.494384	Q8BT07	74107	centrosomal protein 55	Cep55
844	1483	Q6P9P6|KIF11_MOUSE	0.9	12	10	10		28900000	14900000	25800000	28800000	18500000	71700000	0.92:0.48:0.82:0.91:0.59:2.28	23200000	39600000	0.74:1.26	118026	Kinesin-like protein KIF11 OS=Mus musculus GN=Kif11 PE=1 SV=1	-0.773802	0.420438	Q6P9P6	16551	kinesin family member 11	Kif11
1828	1908	O35226|PSMD4_MOUSE	0.91	20	5	5	Carbamidomethylation	52500000	33600000	37200000	98600000	65600000	46600000	0.94:0.60:0.67:1.77:1.18:0.84	41100000	70300000	0.74:1.26	40704	26S proteasome non-ATPase regulatory subunit 4 OS=Mus musculus GN=Psmd4 PE=1 SV=1	-0.773702	0.185884	O35226	19185	proteasome (prosome, macropain) 26S subunit, non-ATPase, 4	Psmd4
2926	1971	Q9WUU7|CATZ_MOUSE	0.99	8	2	2	Carbamidomethylation	19700000	2.98296e+06	2.98296e+06	13500000	14400000	15800000	1.87:0:0:1.28:1.36:1.49	6570000	14600000	0.62:1.38	33996	Cathepsin Z OS=Mus musculus GN=Ctsz PE=1 SV=1	-0.767779	0.393555	Q9WUU7	64138	cathepsin Z	Ctsz
2065	1865	tr|E9PWG2|E9PWG2_MOUSE	2.2	3	3	3		5060000	2.98296e+06	2.98296e+06	10400000	2970000	5320000	1.28:0:0:2.62:0.75:1.35	1690000	6220000	0.43:1.57	160910	Protein Trappc8 OS=Mus musculus GN=Trappc8 PE=1 SV=1	-0.761367	0.365541	E9PWG2	75964	trafficking protein particle complex 8	Trappc8
2996	42418	Q9CQX5|CLDN1_MOUSE	0.62	8	2	2		9950000	2050000	1220000	11300000	5540000	5560000	1.68:0.34:0.21:1.90:0.93:0.94	4400000	7460000	0.74:1.26	28572	Claudin domain-containing protein 1 OS=Mus musculus GN=Cldnd1 PE=1 SV=1	-0.760777	0.422293	Q9CQX5	224250	claudin domain containing 1	Cldnd1
1634	1219	P70288|HDAC2_MOUSE	0.71	18	6	2		5610000	2.98296e+06	8330000	18600000	7070000	2.98296e+06	0.85:0:1.26:2.82:1.07:0	4650000	8550000	0.70:1.30	55302	Histone deacetylase 2 OS=Mus musculus GN=Hdac2 PE=1 SV=1	-0.759702	0.497297	P70288	15182	histone deacetylase 2	Hdac2
2421	1298	Q9QUR7|PIN1_MOUSE	0.9	25	3	3		93300000	87600000	42800000	319000000	17800000	40700000	0.93:0.87:0.43:3.19:0.18:0.41	74600000	126000000	0.74:1.26	18370	Peptidyl-prolyl cis-trans isomerase NIMA-interacting 1 OS=Mus musculus GN=Pin1 PE=1 SV=1	-0.754911	0.651053	Q9QUR7	23988	peptidyl-prolyl cis/trans isomerase, NIMA-interacting 1	Pin1
1138	809	P54116|STOM_MOUSE	1.02	28	6	6		74100000	22800000	45500000	90500000	46600000	103000000	1.16:0.36:0.71:1.42:0.73:1.62	47500000	80200000	0.74:1.26	31375	Erythrocyte band 7 integral membrane protein OS=Mus musculus GN=Stom PE=1 SV=3	-0.753686	0.225111	P54116	13830	stomatin	Stom
2549	8856	Q64735|CR1L_MOUSE	0.73	3	2	2		2.98296e+06	12000000	1850000	1270000	2.98296e+06	24100000	0:1.84:0.28:0.19:0:3.69	4620000	8470000	0.71:1.29	53763	Complement component receptor 1-like protein OS=Mus musculus GN=Cr1l PE=1 SV=1	-0.75221	0.667412	Q64735	12946	complement component (3b/4b) receptor 1-like	Cr1l
2228	59512	Q8K0C4|CP51A_MOUSE	1.1	6	2	2		4700000	10000000	2.98296e+06	8310000	5750000	15700000	0.63:1.35:0:1.12:0.78:2.12	4900000	9910000	0.66:1.34	56776	Lanosterol 14-alpha demethylase OS=Mus musculus GN=Cyp51a1 PE=1 SV=1	-0.751015	0.338795	Q8K0C4	13121	cytochrome P450, family 51	Cyp51
2209	8844	Q9CY18|SNX7_MOUSE	0.8	11	3	3		4110000	23500000	22600000	16100000	2.98296e+06	65300000	0.19:1.07:1.03:0.73:0:2.98	16700000	27100000	0.76:1.24	45000	Sorting nexin-7 OS=Mus musculus GN=Snx7 PE=1 SV=1	-0.748977	0.617016	Q9CY18	NA	NA	NA
1493	2685	P51855|GSHB_MOUSE	0.89	16	4	4		67800000	63600000	2.98296e+06	91800000	73200000	60400000	1.14:1.07:0:1.54:1.23:1.02	43800000	75100000	0.74:1.26	52247	Glutathione synthetase OS=Mus musculus GN=Gss PE=1 SV=1	-0.746137	0.284119	P51855	14854	glutathione synthetase	Gss
488	1392	Q9D0F9|PGM1_MOUSE	0.99	25	13	13		79600000	56300000	55400000	130000000	83700000	107000000	0.93:0.66:0.65:1.53:0.98:1.25	63800000	107000000	0.75:1.25	61418	Phosphoglucomutase-1 OS=Mus musculus GN=Pgm1 PE=1 SV=4	-0.745387	0.0631945	Q9D0F9	72157	phosphoglucomutase 1	Pgm1
2070	2128	Q6NVF9|CPSF6_MOUSE	0.81	5	2	2	Carbamidomethylation	28600000	4430000	50900000	19600000	13800000	107000000	0.76:0.12:1.36:0.52:0.37:2.86	28000000	46800000	0.75:1.25	59153	Cleavage and polyadenylation specificity factor subunit 6 OS=Mus musculus GN=Cpsf6 PE=1 SV=1	-0.742284	0.611449	Q6NVF9	432508	cleavage and polyadenylation specific factor 6	Cpsf6
2311	2515	Q91VE0|S27A4_MOUSE	0.56	4	2	2		9120000	2420000	2350000	11100000	2.98296e+06	9150000	1.60:0.43:0.41:1.95:0:1.61	4630000	6750000	0.81:1.19	72319	Long-chain fatty acid transport protein 4 OS=Mus musculus GN=Slc27a4 PE=1 SV=1	-0.742126	0.401741	Q91VE0	26569	solute carrier family 27 (fatty acid transporter), member 4	Slc27a4
2092	42419	Q9ESL4|MLTK_MOUSE	3.85	5	3	3		2.98296e+06	2.98296e+06	2.98296e+06	9090000	702000	5140000	0:0:0:3.65:0.28:2.06	0	4980000	00:00:02	91720	Mitogen-activated protein kinase kinase kinase MLT OS=Mus musculus GN=Zak PE=1 SV=1	-0.738628	0.496941	Q9ESL4	65964	mitogen-activated protein kinase kinase kinase 20	Map3k20
900	581	O35737|HNRH1_MOUSE	0.82	37	11	3	Carbamidomethylation	36800000	20000000	5110000	38800000	16000000	48300000	1.34:0.73:0.19:1.41:0.58:1.75	20600000	34400000	0.75:1.25	49199	Heterogeneous nuclear ribonucleoprotein H OS=Mus musculus GN=Hnrnph1 PE=1 SV=3	-0.7358	0.358842	O35737	59013	heterogeneous nuclear ribonucleoprotein H1	Hnrnph1
2754	7751	Q01721|GAS1_MOUSE	2.87	9	2	2		2.98296e+06	2.98296e+06	2.98296e+06	2.98296e+06	9380000	2500000	0:0:0:0:4.74:1.26	0	3960000	00:00:02	35694	Growth arrest-specific protein 1 OS=Mus musculus GN=Gas1 PE=2 SV=2	-0.731942	0.467753	Q01721	14451	growth arrest specific 1	Gas1
1966	1529	P52760|UK114_MOUSE	0.91	40	4	4		31400000	44500000	46400000	81600000	58800000	62600000	0.58:0.82:0.86:1.50:1.08:1.16	40800000	67700000	0.75:1.25	14255	Ribonuclease UK114 OS=Mus musculus GN=Hrsp12 PE=1 SV=3	-0.731055	0.0409136	P52760	15473	reactive intermediate imine deaminase A homolog	Rida
1060	1130	P61255|RL26_MOUSE	0.99	39	10	10		180000000	155000000	112000000	129000000	167000000	445000000	0.91:0.78:0.57:0.65:0.85:2.25	169000000	247000000	0.81:1.19	17258	60S ribosomal protein L26 OS=Mus musculus GN=Rpl26 PE=1 SV=1	-0.729199	0.429919	P61255	19941	ribosomal protein L26	Rpl26
374	877	Q99NB9|SF3B1_MOUSE	0.9	19	15	15	Carbamidomethylation	33700000	30800000	36300000	46600000	76900000	43300000	0.76:0.69:0.81:1.04:1.72:0.97	39700000	55600000	0.83:1.17	145816	Splicing factor 3B subunit 1 OS=Mus musculus GN=Sf3b1 PE=1 SV=1	-0.726624	0.173385	Q99NB9	NA	NA	NA
2796	4904	Q62077|PLCG1_MOUSE	1.26	3	2	2		2.98296e+06	2.98296e+06	3340000	2.98296e+06	9390000	2.98296e+06	0:0:1.57:0:4.43:0	1110000	3130000	0.52:1.48	149668	1-phosphatidylinositol 4 5-bisphosphate phosphodiesterase gamma-1 OS=Mus musculus GN=Plcg1 PE=1 SV=2	-0.722574	0.444772	Q62077	18803	phospholipase C, gamma 1	Plcg1
519	475	Q9CZ44|NSF1C_MOUSE	0.91	46	14	14		117000000	68100000	69500000	178000000	207000000	35100000	1.04:0.61:0.62:1.58:1.84:0.31	131000000	147000000	0.94:1.06	40710	NSFL1 cofactor p47 OS=Mus musculus GN=Nsfl1c PE=1 SV=1	-0.7225	0.41093	Q9CZ44	386649	NSFL1 (p97) cofactor (p47)	Nsfl1c
2160	2495	Q9Z277|BAZ1B_MOUSE	3.88	5	4	4		2.98296e+06	2.98296e+06	2.98296e+06	2.98296e+06	10200000	1580000	0:0:0:0:5.19:0.81	0	3920000	00:00:02	170650	Tyrosine-protein kinase BAZ1B OS=Mus musculus GN=Baz1b PE=1 SV=2	-0.722202	0.543431	Q9Z277	22385	bromodomain adjacent to zinc finger domain, 1B	Baz1b
2101	2585	Q8VCW8|ACSF2_MOUSE	0.68	6	3	2		9770000	7910000	2.98296e+06	19600000	2.98296e+06	11500000	1.20:0.97:0:2.41:0:1.42	5890000	10400000	0.72:1.28	67951	Acyl-CoA synthetase family member 2 mitochondrial OS=Mus musculus GN=Acsf2 PE=1 SV=1	-0.722004	0.460008	Q8VCW8	264895	acyl-CoA synthetase family member 2	Acsf2
656	354	Q6PDM2|SRSF1_MOUSE	1.01	54	16	15	Carbamidomethylation	848000000	384000000	428000000	1380000000	506000000	852000000	1.16:0.52:0.58:1.88:0.69:1.16	553000000	911000000	0.76:1.24	27745	Serine/arginine-rich splicing factor 1 OS=Mus musculus GN=Srsf1 PE=1 SV=3	-0.721939	0.303618	Q6PDM2	110809	serine and arginine-rich splicing factor 1	Srsf1
2856	2695	P59326|YTHD1_MOUSE	0.66	4	2	2		20400000	2.98296e+06	6800000	5800000	2.98296e+06	41000000	1.65:0:0.55:0.47:0:3.33	9070000	15600000	0.73:1.27	60879	YTH domain-containing family protein 1 OS=Mus musculus GN=Ythdf1 PE=1 SV=1	-0.721918	0.660647	P59326	228994	YTH N6-methyladenosine RNA binding protein 1	Ythdf1
708	629	Q80SW1|SAHH2_MOUSE	0.81	28	12	5	Carbamidomethylation	12700000	28100000	53000000	70700000	12600000	71400000	0.31:0.68:1.28:1.71:0.31:1.72	39500000	51600000	0.87:1.13	58952	Putative adenosylhomocysteinase 2 OS=Mus musculus GN=Ahcyl1 PE=1 SV=1	-0.721813	0.432742	Q80SW1	229709	S-adenosylhomocysteine hydrolase-like 1	Ahcyl1
401	587	Q921M3|SF3B3_MOUSE	0.94	18	15	15		104000000	39500000	57700000	114000000	126000000	91000000	1.17:0.45:0.65:1.29:1.42:1.03	67000000	111000000	0.75:1.25	135550	Splicing factor 3B subunit 3 OS=Mus musculus GN=Sf3b3 PE=1 SV=1	-0.718201	0.139342	Q921M3	101943	splicing factor 3b, subunit 3	Sf3b3
2329	26155	Q8BHK9|ERC6L_MOUSE	1.36	2	2	2		2.98296e+06	2.98296e+06	11100000	22100000	2.98296e+06	2.98296e+06	0:0:1.67:3.33:0:-	3700000	11000000	0.50:1.50	138854	DNA excision repair protein ERCC-6-like OS=Mus musculus GN=Ercc6l PE=1 SV=1	-0.717701	0.636808	Q8BHK9	236930	excision repair cross-complementing rodent repair deficiency complementation group 6 like	Ercc6l
1101	1198	Q62376|RU17_MOUSE	0.89	26	9	9		54700000	110000000	107000000	146000000	124000000	174000000	0.46:0.92:0.90:1.23:1.04:1.46	90600000	148000000	0.76:1.24	51992	U1 small nuclear ribonucleoprotein 70 kDa OS=Mus musculus GN=Snrnp70 PE=1 SV=2	-0.708545	0.0702497	Q62376	20637	small nuclear ribonucleoprotein 70 (U1)	Snrnp70
1600	1225	P35550|FBRL_MOUSE	0.89	30	6	4		39800000	2.98296e+06	37200000	28600000	71000000	30900000	1.15:0:1.08:0.83:2.05:0.89	25700000	43500000	0.74:1.26	34307	rRNA 2'-O-methyltransferase fibrillarin OS=Mus musculus GN=Fbl PE=1 SV=2	-0.706285	0.407629	P35550	14113	fibrillarin	Fbl
1710	1447	O08603|RAE1B_MOUSE	0.79	18	5	3		20500000	12400000	4510000	11100000	9290000	40600000	1.25:0.75:0.27:0.68:0.57:2.48	12500000	20300000	0.76:1.24	28625	Retinoic acid early-inducible protein 1-beta OS=Mus musculus GN=Raet1b PE=1 SV=1	-0.705149	0.535037	O08603	19369	retinoic acid early transcript beta	Raet1b
1566	1531	L0N7N1|KIF14_MOUSE	0.72	2	3	3		5650000	2240000	1980000	6520000	1780000	7780000	1.31:0.52:0.46:1.51:0.41:1.80	3290000	5360000	0.76:1.24	186444	Kinesin-like protein KIF14 OS=Mus musculus GN=Kif14 PE=1 SV=1	-0.704145	0.403609	L0N7N1	381293	kinesin family member 14	Kif14
2164	4328	Q6VN19|RBP10_MOUSE	0.88	4	2	2		2.98296e+06	5370000	4930000	3800000	11300000	6510000	0:1.01:0.93:0.72:2.12:1.22	3430000	8490000	0.58:1.42	67188	Ran-binding protein 10 OS=Mus musculus GN=Ranbp10 PE=1 SV=2	-0.702122	0.333377	Q6VN19	74334	RAN binding protein 10	Ranbp10
1486	1741	Q9D071|MMS19_MOUSE	1.51	3	3	3		6300000	2.98296e+06	2.98296e+06	12700000	4260000	2.98296e+06	1.63:0:0:3.27:1.10:0	2100000	5640000	0.54:1.46	113089	MMS19 nucleotide excision repair protein homolog OS=Mus musculus GN=Mms19 PE=1 SV=1	-0.701224	0.497566	Q9D071	72199	MMS19 cytosolic iron-sulfur assembly component	Mms19
949	3909	P54320|ELN_MOUSE	2.89	3	2	2		2.98296e+06	2.98296e+06	2.98296e+06	2.98296e+06	8560000	3000000	0:0:0:0:4.44:1.56	0	3850000	00:00:02	71938	Elastin OS=Mus musculus GN=Eln PE=1 SV=2	-0.700541	0.420889	P54320	13717	elastin	Eln
121	136	Q62009|POSTN_MOUSE	0.96	44	32	32	Carbamidomethylation	274000000	466000000	314000000	97500000	1360000000	252000000	0.59:1.01:0.68:0.21:2.96:0.55	351000000	571000000	0.76:1.24	93144	Periostin OS=Mus musculus GN=Postn PE=1 SV=2	-0.6977	0.639152	Q62009	50706	periostin, osteoblast specific factor	Postn
421	1168	Q61584|FXR1_MOUSE	0.87	29	16	15		78200000	65500000	84800000	105000000	52200000	213000000	0.78:0.66:0.85:1.05:0.52:2.13	76900000	123000000	0.77:1.23	76222	Fragile X mental retardation syndrome-related protein 1 OS=Mus musculus GN=Fxr1 PE=1 SV=2	-0.696111	0.42361	Q61584	14359	fragile X mental retardation gene 1, autosomal homolog	Fxr1
2920	1845	P49769|PSN1_MOUSE	1.33	6	2	2		7770000	2.98296e+06	2.98296e+06	10400000	9610000	2190000	1.56:0:0:2.08:1.92:0.44	2590000	7410000	0.52:1.48	52640	Presenilin-1 OS=Mus musculus GN=Psen1 PE=1 SV=1	-0.692606	0.41918	P49769	NA	NA	NA
2013	5133	B1AY13|UBP24_MOUSE	1.71	1	2	2		4490000	2.98296e+06	2.98296e+06	8890000	5620000	2360000	1.26:0:0:2.50:1.58:0.66	1500000	5620000	0.42:1.58	293999	Ubiquitin carboxyl-terminal hydrolase 24 OS=Mus musculus GN=Usp24 PE=1 SV=1	-0.69014	0.375153	B1AY13	329908	ubiquitin specific peptidase 24	Usp24
216	519	P43277|H13_MOUSE	0.64	48	28	2		5450000	2.98296e+06	8600000	2020000	22400000	2.98296e+06	0.85:0:1.34:0.32:3.49:0	4680000	8130000	0.73:1.27	22100	Histone H1.3 OS=Mus musculus GN=Hist1h1d PE=1 SV=2	-0.686003	0.658481	P43277	14957	H1.3 linker histone, cluster member	H1f3
2489	2506	O08573|LEG9_MOUSE	0.33	7	2	2	Carbamidomethylation	2.98296e+06	4740000	7060000	12300000	8860000	2590000	-:0.67:0.99:1.73:1.25:0.36	5900000	11900000	0.66:1.34	40036	Galectin-9 OS=Mus musculus GN=Lgals9 PE=1 SV=1	-0.683992	0.411028	O08573	16859	lectin, galactose binding, soluble 9	Lgals9
2274	2496	Q61704|ITIH3_MOUSE	0.79	3	3	3		6860000	50200000	39800000	81400000	20000000	53900000	0.16:1.19:0.95:1.94:0.48:1.28	32300000	51800000	0.77:1.23	99358	Inter-alpha-trypsin inhibitor heavy chain H3 OS=Mus musculus GN=Itih3 PE=1 SV=3	-0.681085	0.430886	Q61704	16426	inter-alpha trypsin inhibitor, heavy chain 3	Itih3
207	506	P97927|LAMA4_MOUSE	0.84	20	24	24	Carbamidomethylation	70100000	52900000	49300000	54800000	186000000	35300000	0.94:0.71:0.66:0.73:2.49:0.47	57500000	92100000	0.77:1.23	201818	Laminin subunit alpha-4 OS=Mus musculus GN=Lama4 PE=1 SV=2	-0.680268	0.541683	P97927	16775	laminin, alpha 4	Lama4
1395	2018	Q9CQW1|YKT6_MOUSE	0.81	37	6	6		9170000	14500000	56900000	32800000	28200000	68100000	0.26:0.42:1.63:0.94:0.81:1.95	26800000	43000000	0.77:1.23	22314	Synaptobrevin homolog YKT6 OS=Mus musculus GN=Ykt6 PE=1 SV=1	-0.680174	0.458401	Q9CQW1	56418	YKT6 v-SNARE homolog (S. cerevisiae)	Ykt6
1027	1707	O88952|LIN7C_MOUSE	0.83	34	7	7		87100000	31100000	30200000	75000000	64900000	97800000	1.35:0.48:0.47:1.17:1.01:1.52	49400000	79200000	0.77:1.23	21834	Protein lin-7 homolog C OS=Mus musculus GN=Lin7c PE=1 SV=2	-0.679651	0.254704	O88952	22343	lin-7 homolog C, crumbs cell polarity complex component	Lin7c
2237	2530	Q9CWM4|PFD1_MOUSE	0.57	15	2	2		41000000	9460000	35500000	80700000	6430000	50100000	1.10:0.25:0.95:2.17:0.17:1.35	28700000	65100000	0.61:1.39	14255	Prefoldin subunit 1 OS=Mus musculus GN=Pfdn1 PE=1 SV=1	-0.674859	0.525768	Q9CWM4	NA	NA	NA
1906	42367	Q99K30|ES8L2_MOUSE	0.75	11	5	5		14700000	12100000	27900000	23100000	26600000	37500000	0.62:0.51:1.18:0.98:1.12:1.59	18200000	31200000	0.74:1.26	82229	Epidermal growth factor receptor kinase substrate 8-like protein 2 OS=Mus musculus GN=Eps8l2 PE=1 SV=1	-0.672787	0.17381	Q99K30	98845	EPS8-like 2	Eps8l2
903	794	Q6GQT9|NOMO1_MOUSE	0.79	10	8	8		37000000	9920000	8000000	28500000	17300000	41700000	1.56:0.42:0.34:1.20:0.73:1.76	18300000	29200000	0.77:1.23	133420	Nodal modulator 1 OS=Mus musculus GN=Nomo1 PE=1 SV=1	-0.671951	0.41033	Q6GQT9	211548	nodal modulator 1	Nomo1
1615	1146	P47740|AL3A2_MOUSE	0.36	10	4	3		1910000	5980000	1750000	2670000	2.98296e+06	9640000	0.52:1.63:0.48:0.73:0:2.63	3210000	4110000	0.88:1.12	53971	Fatty aldehyde dehydrogenase OS=Mus musculus GN=Aldh3a2 PE=1 SV=2	-0.665763	0.525617	P47740	11671	aldehyde dehydrogenase family 3, subfamily A2	Aldh3a2
1627	1756	Q8BWY9|CIP2A_MOUSE	1.01	5	3	3		7220000	2.98296e+06	5700000	10200000	5460000	9520000	1.14:0:0.90:1.60:0.86:1.50	4310000	8390000	0.68:1.32	102043	Protein CIP2A OS=Mus musculus GN=Kiaa1524 PE=1 SV=3	-0.662983	0.186564	Q8BWY9	224171	cell proliferation regulating inhibitor of protein phosphatase 2A	Cip2a
459	343	P97384|ANX11_MOUSE	0.87	35	17	17	Carbamidomethylation	142000000	147000000	126000000	289000000	155000000	209000000	0.80:0.83:0.71:1.62:0.87:1.17	139000000	217000000	0.78:1.22	54079	Annexin A11 OS=Mus musculus GN=Anxa11 PE=1 SV=2	-0.653972	0.175478	P97384	11744	annexin A11	Anxa11
2706	5817	Q8BNV1|TRM2A_MOUSE	0.72	4	2	2		2.98296e+06	1240000	4490000	5850000	2.98296e+06	4810000	0:0.45:1.64:2.14:0:1.76	1910000	3550000	0.70:1.30	63302	tRNA (uracil-5-)-methyltransferase homolog A OS=Mus musculus GN=Trmt2a PE=1 SV=1	-0.646922	0.262509	Q8BNV1	15547	TRM2 tRNA methyltransferase 2A	Trmt2a
75	114	Q78PY7|SND1_MOUSE	0.82	49	41	39	Carbamidomethylation	330000000	212000000	213000000	329000000	217000000	629000000	1.03:0.66:0.66:1.02:0.67:1.95	252000000	392000000	0.78:1.22	102088	Staphylococcal nuclease domain-containing protein 1 OS=Mus musculus GN=Snd1 PE=1 SV=1	-0.638112	0.374853	Q78PY7	56463	staphylococcal nuclease and tudor domain containing 1	Snd1
1717	3262	Q9R0M6|RAB9A_MOUSE	0.68	34	4	4		6590000	17000000	34200000	32000000	30700000	27200000	0.27:0.69:1.39:1.30:1.25:1.10	19300000	29900000	0.78:1.22	22910	Ras-related protein Rab-9A OS=Mus musculus GN=Rab9a PE=1 SV=1	-0.637501	0.314074	Q9R0M6	56382	RAB9, member RAS oncogene family	Rab9
1039	1289	Q9QUM9|PSA6_MOUSE	0.9	39	9	9	Carbamidomethylation	237000000	198000000	245000000	381000000	231000000	445000000	0.82:0.68:0.85:1.32:0.80:1.54	259000000	352000000	0.85:1.15	27372	Proteasome subunit alpha type-6 OS=Mus musculus GN=Psma6 PE=1 SV=1	-0.636369	0.180952	Q9QUM9	26443	proteasome subunit alpha 6	Psma6
2062	27054	Q9R1R2|TRIM3_MOUSE	3.65	3	2	2		2.98296e+06	2.98296e+06	2.98296e+06	5310000	4350000	4210000	0:0:0:2.30:1.88:1.82	0	4620000	00:00:02	80775	Tripartite motif-containing protein 3 OS=Mus musculus GN=Trim3 PE=1 SV=1	-0.632188	0.0416587	Q9R1R2	55992	tripartite motif-containing 3	Trim3
1029	8755	Q9CQF9|PCYOX_MOUSE	0.75	20	8	8		8240000	31700000	34600000	48100000	21100000	46300000	0.26:1.00:1.09:1.52:0.67:1.46	24800000	38500000	0.78:1.22	56495	Prenylcysteine oxidase OS=Mus musculus GN=Pcyox1 PE=1 SV=1	-0.631806	0.321199	Q9CQF9	66881	prenylcysteine oxidase 1	Pcyox1
591	384	Q9WUA2|SYFB_MOUSE	0.82	27	13	13	Carbamidomethylation	105000000	79500000	136000000	254000000	132000000	110000000	0.77:0.58:1.00:1.87:0.97:0.81	107000000	166000000	0.79:1.21	65697	Phenylalanine--tRNA ligase beta subunit OS=Mus musculus GN=Farsb PE=1 SV=2	-0.630016	0.321886	Q9WUA2	23874	phenylalanyl-tRNA synthetase, beta subunit	Farsb
762	1956	tr|F8VPK0|F8VPK0_MOUSE	0.7	11	10	10		14900000	10100000	4860000	12400000	12100000	21700000	1.17:0.80:0.38:0.98:0.96:1.71	9940000	15400000	0.78:1.22	173941	Protein Ttc37 OS=Mus musculus GN=Ttc37 PE=1 SV=1	-0.629679	0.272737	F8VPK0	218343	tetratricopeptide repeat domain 37	Ttc37
2961	9105	O88531|PPT1_MOUSE	0.59	9	2	2		2.98296e+06	2490000	11600000	13600000	2.98296e+06	9760000	0:0.40:1.86:2.18:0:1.56	4690000	7790000	0.75:1.25	34490	Palmitoyl-protein thioesterase 1 OS=Mus musculus GN=Ppt1 PE=1 SV=2	-0.625704	0.511049	O88531	19063	palmitoyl-protein thioesterase 1	Ppt1
1296	4120	Q6VH22|IF172_MOUSE	1.21	4	5	5		2.98296e+06	2.98296e+06	15300000	27400000	1490000	3690000	0:0:1.91:3.44:0.19:0.46	5090000	10900000	0.64:1.36	197547	Intraflagellar transport protein 172 homolog OS=Mus musculus GN=Ift172 PE=1 SV=1	-0.615443	0.711628	Q6VH22	67661	intraflagellar transport 172	Ift172
2053	1493	Q8K124|PKHO2_MOUSE	0.73	5	2	2		45100000	31000000	11000000	67300000	24400000	41700000	1.23:0.84:0.30:1.83:0.66:1.14	29000000	44500000	0.79:1.21	53872	Pleckstrin homology domain-containing family O member 2 OS=Mus musculus GN=Plekho2 PE=1 SV=1	-0.615014	0.389594	Q8K124	102595	pleckstrin homology domain containing, family O member 2	Plekho2
955	1419	Q02788|CO6A2_MOUSE	0.78	11	9	9		30500000	22500000	39600000	48200000	69000000	24500000	0.78:0.58:1.01:1.23:1.77:0.63	30800000	47200000	0.79:1.21	110334	Collagen alpha-2(VI) chain OS=Mus musculus GN=Col6a2 PE=1 SV=3	-0.613756	0.332547	Q02788	12834	collagen, type VI, alpha 2	Col6a2
539	614	P07742|RIR1_MOUSE	0.74	30	18	18	Carbamidomethylation	57400000	99800000	151000000	63400000	137000000	271000000	0.44:0.77:1.16:0.49:1.06:2.09	103000000	157000000	0.79:1.21	90210	Ribonucleoside-diphosphate reductase large subunit OS=Mus musculus GN=Rrm1 PE=1 SV=2	-0.613085	0.478033	P07742	20133	ribonucleotide reductase M1	Rrm1
484	557	tr|Q3UJB0|Q3UJB0_MOUSE	0.74	17	15	15		101000000	32800000	14300000	40300000	93000000	93000000	1.62:0.53:0.23:0.64:1.49:1.49	54500000	85500000	0.78:1.22	98199	Protein Sf3b2 OS=Mus musculus GN=Sf3b2 PE=1 SV=1	-0.611665	0.463183	Q3UJB0	319322	splicing factor 3b, subunit 2	Sf3b2
703	533	O54734|OST48_MOUSE	0.78	38	13	13		110000000	141000000	215000000	249000000	137000000	324000000	0.56:0.72:1.10:1.27:0.70:1.66	155000000	237000000	0.79:1.21	49028	Dolichyl-diphosphooligosaccharide--protein glycosyltransferase 48 kDa subunit OS=Mus musculus GN=Ddost PE=1 SV=2	-0.607489	0.280051	O54734	13200	dolichyl-di-phosphooligosaccharide-protein glycotransferase	Ddost
2117	1426	Q63829|COMD3_MOUSE	1.44	12	2	2		2.98296e+06	1750000	2.98296e+06	5790000	2.98296e+06	2.98296e+06	0:1.39:0:4.61:0:0	583000	1930000	0.46:1.54	22037	COMM domain-containing protein 3 OS=Mus musculus GN=Commd3 PE=1 SV=1	-0.607477	0.286809	Q63829	12238	COMM domain containing 3	Commd3
1098	978	P61027|RAB10_MOUSE	0.66	40	7	4		17300000	5450000	44200000	48700000	33300000	19700000	0.62:0.19:1.57:1.73:1.18:0.70	22300000	33900000	0.79:1.21	22541	Ras-related protein Rab-10 OS=Mus musculus GN=Rab10 PE=1 SV=1	-0.603164	0.464329	P61027	19325	RAB10, member RAS oncogene family	Rab10
1268	908	P84096|RHOG_MOUSE	0.81	46	8	8	Carbamidomethylation	151000000	83100000	119000000	213000000	178000000	145000000	1.02:0.56:0.80:1.44:1.20:0.98	118000000	179000000	0.79:1.21	21308	Rho-related GTP-binding protein RhoG OS=Mus musculus GN=Rhog PE=1 SV=1	-0.602156	0.0929643	P84096	56212	ras homolog family member G	Rhog
1361	1810	Q8C7X2|EMC1_MOUSE	0.69	7	4	4		18200000	12600000	14800000	41000000	13400000	14700000	0.95:0.66:0.77:2.15:0.70:0.77	15200000	23000000	0.79:1.21	111605	ER membrane protein complex subunit 1 OS=Mus musculus GN=Emc1 PE=1 SV=1	-0.599652	0.476787	Q8C7X2	230866	ER membrane protein complex subunit 1	Emc1
341	578	Q60710|SAMH1_MOUSE	0.79	44	18	18	Carbamidomethylation	135000000	174000000	100000000	239000000	173000000	206000000	0.79:1.02:0.58:1.40:1.01:1.20	136000000	206000000	0.80:1.20	72650	Deoxynucleoside triphosphate triphosphohydrolase SAMHD1 OS=Mus musculus GN=Samhd1 PE=1 SV=2	-0.595506	0.0725647	Q60710	56045	SAM domain and HD domain, 1	Samhd1
2821	25865	P49442|INPP_MOUSE	0.5	8	2	2		1540000	10800000	18200000	25900000	5840000	14400000	0.12:0.85:1.42:2.03:0.46:1.12	10200000	15400000	0.80:1.20	43346	Inositol polyphosphate 1-phosphatase OS=Mus musculus GN=Inpp1 PE=1 SV=2	-0.595318	0.53006	P49442	16329	inositol polyphosphate-1-phosphatase	Inpp1
496	364	Q9DC51|GNAI3_MOUSE	0.66	46	16	9	Carbamidomethylation	176000000	191000000	275000000	336000000	319000000	312000000	0.66:0.71:1.03:1.25:1.19:1.16	214000000	322000000	0.80:1.20	40538	Guanine nucleotide-binding protein G(k) subunit alpha OS=Mus musculus GN=Gnai3 PE=1 SV=3	-0.590943	0.0654844	Q9DC51	14679	guanine nucleotide binding protein (G protein), alpha inhibiting 3	Gnai3
2990	25996	Q8BG60|TXNIP_MOUSE	2.89	7	2	2		2.98296e+06	2.98296e+06	427000	721000	3620000	5280000	0:0:0.26:0.43:2.16:3.15	142000	3210000	0.09:1.91	44363	Thioredoxin-interacting protein OS=Mus musculus GN=Txnip PE=1 SV=1	-0.589711	0.539674	Q8BG60	56338	thioredoxin interacting protein	Txnip
2975	9515	Q9CRB0|SNX24_MOUSE	1.52	15	2	2	Carbamidomethylation	2.98296e+06	258000	475000	1900000	2.98296e+06	697000	0:0.46:0.85:3.43:0:1.26	244000	867000	0.44:1.56	19653	Sorting nexin-24 OS=Mus musculus GN=Snx24 PE=1 SV=1	-0.58652	0.6031	Q9CRB0	69226	sorting nexing 24	Snx24
569	1214	Q8JZZ7|AGRL2_MOUSE	0.71	11	11	10	Carbamidomethylation	24100000	43800000	59400000	67600000	61000000	62500000	0.45:0.83:1.12:1.27:1.15:1.18	42400000	63700000	0.80:1.20	166577	Adhesion G protein-coupled receptor L2 OS=Mus musculus GN=Adgrl2 PE=1 SV=3	-0.586095	0.168577	Q8JZZ7	NA	NA	NA
2522	84705	P97930|KTHY_MOUSE	2.86	10	2	2	Carbamidomethylation	2.98296e+06	2.98296e+06	2.98296e+06	2170000	2.98296e+06	8280000	0:0:0:1.25:0:4.75	0	3480000	00:00:02	23915	Thymidylate kinase OS=Mus musculus GN=Dtymk PE=1 SV=2	-0.585998	0.516915	P97930	21915	deoxythymidylate kinase	Dtymk
2039	2251	Q80WQ2|VAC14_MOUSE	0.66	8	4	4		27700000	22700000	27200000	45300000	12000000	58800000	0.86:0.70:0.84:1.40:0.37:1.82	25900000	38700000	0.80:1.20	88048	Protein VAC14 homolog OS=Mus musculus GN=Vac14 PE=1 SV=1	-0.581239	0.453899	Q80WQ2	234729	Vac14 homolog (S. cerevisiae)	Vac14
1642	2029	Q9D7H3|RTCA_MOUSE	0.64	20	5	5	Carbamidomethylation	1370000	11700000	19100000	18800000	11500000	17800000	0.10:0.88:1.43:1.41:0.86:1.33	10700000	16000000	0.80:1.20	39254	RNA 3'-terminal phosphate cyclase OS=Mus musculus GN=RtcA PE=1 SV=2	-0.580321	0.420342	Q9D7H3	66368	RNA 3'-terminal phosphate cyclase	Rtca
1641	1744	Q9CX00|IST1_MOUSE	0.6	16	6	6		10500000	24100000	19000000	27100000	2.98296e+06	50000000	0.48:1.11:0.87:1.24:0:2.30	17900000	25700000	0.82:1.18	39468	IST1 homolog OS=Mus musculus GN=Ist1 PE=1 SV=1	-0.579262	0.58795	Q9CX00	71955	increased sodium tolerance 1 homolog (yeast)	Ist1
522	856	O08532|CA2D1_MOUSE	0.68	18	14	14	Carbamidomethylation	55800000	52000000	48600000	62700000	104000000	66900000	0.86:0.80:0.75:0.96:1.60:1.03	52100000	77900000	0.80:1.20	124630	Voltage-dependent calcium channel subunit alpha-2/delta-1 OS=Mus musculus GN=Cacna2d1 PE=1 SV=1	-0.5788	0.186265	O08532	12293	calcium channel, voltage-dependent, alpha2/delta subunit 1	Cacna2d1
781	522	P70372|ELAV1_MOUSE	0.8	37	13	13		998000000	205000000	177000000	866000000	369000000	825000000	1.74:0.36:0.31:1.51:0.64:1.44	460000000	687000000	0.80:1.20	36169	ELAV-like protein 1 OS=Mus musculus GN=Elavl1 PE=1 SV=2	-0.577976	0.517287	P70372	15568	ELAV (embryonic lethal, abnormal vision)-like 1 (Hu antigen R)	Elavl1
1291	2006	Q9QY06|MYO9B_MOUSE	1.3	4	5	5		11300000	2.98296e+06	2.98296e+06	18400000	2370000	5000000	1.83:0:0:2.97:0.38:0.81	3780000	8590000	0.61:1.39	238832	Unconventional myosin-IXb OS=Mus musculus GN=Myo9b PE=1 SV=2	-0.577765	0.650927	Q9QY06	NA	NA	NA
998	751	Q60972|RBBP4_MOUSE	0.74	22	7	2		164000000	127000000	64400000	166000000	242000000	122000000	1.11:0.86:0.44:1.12:1.64:0.82	118000000	177000000	0.80:1.20	47656	Histone-binding protein RBBP4 OS=Mus musculus GN=Rbbp4 PE=1 SV=5	-0.576549	0.272506	Q60972	19646	retinoblastoma binding protein 4, chromatin remodeling factor	Rbbp4
913	555	Q8VDW0|DX39A_MOUSE	0.55	23	12	2		2.98296e+06	6050000	9880000	11200000	2.98296e+06	14000000	0:0.88:1.44:1.64:0:2.04	5310000	8430000	0.77:1.23	49067	ATP-dependent RNA helicase DDX39A OS=Mus musculus GN=Ddx39a PE=1 SV=1	-0.575448	0.47739	Q8VDW0	68278	DEAD box helicase 39a	Ddx39a
333	1070	P35441|TSP1_MOUSE	0.77	17	19	18	Carbamidomethylation	408000000	327000000	179000000	141000000	775000000	445000000	1.08:0.86:0.47:0.37:2.04:1.17	387000000	524000000	0.85:1.15	129647	Thrombospondin-1 OS=Mus musculus GN=Thbs1 PE=1 SV=1	-0.574401	0.509681	P35441	NA	NA	NA
1053	1099	Q9WU28|PFD5_MOUSE	0.7	54	10	10		38100000	39200000	28100000	69100000	21900000	65800000	0.87:0.90:0.64:1.58:0.50:1.51	35100000	52300000	0.80:1.20	17356	Prefoldin subunit 5 OS=Mus musculus GN=Pfdn5 PE=1 SV=1	-0.573051	0.377466	Q9WU28	56612	prefoldin 5	Pfdn5
1370	1525	Q9Z2Q6|SEPT5_MOUSE	0.69	20	7	7		41100000	71000000	51000000	105000000	66900000	70500000	0.61:1.05:0.75:1.56:0.99:1.04	54400000	80900000	0.80:1.20	42748	Septin-5 OS=Mus musculus GN=Sept5 PE=1 SV=2	-0.571633	0.159637	Q9Z2Q6	18951	septin 5	Septin5
1125	1109	P63323|RS12_MOUSE	0.8	27	6	6	Carbamidomethylation	476000000	125000000	152000000	485000000	244000000	388000000	1.53:0.40:0.49:1.56:0.78:1.24	251000000	372000000	0.81:1.19	14525	40S ribosomal protein S12 OS=Mus musculus GN=Rps12 PE=1 SV=2	-0.568907	0.421733	P63323	NA	NA	NA
960	1559	O88487|DC1I2_MOUSE	0.59	24	7	7		37400000	26500000	41900000	76500000	7650000	72700000	0.85:0.60:0.96:1.75:0.17:1.66	35200000	52300000	0.81:1.19	68394	Cytoplasmic dynein 1 intermediate chain 2 OS=Mus musculus GN=Dync1i2 PE=1 SV=1	-0.568046	0.528101	O88487	13427	dynein cytoplasmic 1 intermediate chain 2	Dync1i2
2240	8892	Q61500|ITM2A_MOUSE	0.61	6	2	2		2.98296e+06	7290000	5060000	2.98296e+06	14100000	5640000	0:1.36:0.95:0:2.64:1.05	4120000	6580000	0.77:1.23	29691	Integral membrane protein 2A OS=Mus musculus GN=Itm2a PE=2 SV=2	-0.567515	0.548395	Q61500	16431	integral membrane protein 2A	Itm2a
1877	42472	Q6ZQA6|IGSF3_MOUSE	0.94	3	4	4		1070000	11000000	2.98296e+06	1720000	11600000	8960000	0.19:1.93:0:0.30:2.02:1.57	4030000	7410000	0.70:1.30	134710	Immunoglobulin superfamily member 3 OS=Mus musculus GN=Igsf3 PE=1 SV=2	-0.565702	0.600293	Q6ZQA6	78908	immunoglobulin superfamily, member 3	Igsf3
415	458	Q9EQU5|SET_MOUSE	0.83	49	18	18		1760000000	516000000	642000000	1900000000	1090000000	1320000000	1.46:0.43:0.53:1.57:0.91:1.10	972000000	1440000000	0.81:1.19	33378	Protein SET OS=Mus musculus GN=Set PE=1 SV=1	-0.562708	0.383873	Q9EQU5	56086	SET nuclear oncogene	Set
515	1096	Q9JLN9|MTOR_MOUSE	0.6	5	8	8		8320000	2390000	10100000	11400000	13600000	5670000	0.97:0.28:1.17:1.33:1.59:0.66	8430000	10200000	0.90:1.10	288788	Serine/threonine-protein kinase mTOR OS=Mus musculus GN=Mtor PE=1 SV=2	-0.559551	0.37817	Q9JLN9	56717	mechanistic target of rapamycin kinase	Mtor
1341	4470	A2A8Z1|OSBL9_MOUSE	0.6	12	7	7		13000000	2920000	25600000	23000000	12200000	25900000	0.76:0.17:1.50:1.34:0.71:1.51	13900000	20400000	0.81:1.19	83109	Oxysterol-binding protein-related protein 9 OS=Mus musculus GN=Osbpl9 PE=1 SV=1	-0.557366	0.456218	A2A8Z1	100273	oxysterol binding protein-like 9	Osbpl9
2531	1920	P62305|RUXE_MOUSE	0.67	29	3	3		65200000	2290000	72100000	71700000	76700000	56700000	1.14:0.04:1.25:1.25:1.34:0.99	46500000	68400000	0.81:1.19	10804	Small nuclear ribonucleoprotein E OS=Mus musculus GN=Snrpe PE=1 SV=1	-0.555132	0.431618	P62305	20643	small nuclear ribonucleoprotein E	Snrpe
1378	1020	Q9JIW9|RALB_MOUSE	0.71	27	6	3		102000000	97100000	186000000	209000000	121000000	235000000	0.65:0.61:1.17:1.32:0.76:1.49	128000000	188000000	0.81:1.19	23349	Ras-related protein Ral-B OS=Mus musculus GN=Ralb PE=1 SV=1	-0.553018	0.255279	Q9JIW9	64143	v-ral simian leukemia viral oncogene B	Ralb
1134	1606	Q923D2|BLVRB_MOUSE	0.71	33	6	6		194000000	83400000	65100000	211000000	111000000	179000000	1.38:0.59:0.46:1.50:0.79:1.27	114000000	167000000	0.81:1.19	22197	Flavin reductase (NADPH) OS=Mus musculus GN=Blvrb PE=1 SV=3	-0.548707	0.354464	Q923D2	233016	biliverdin reductase B (flavin reductase (NADPH))	Blvrb
1173	1147	Q7TT50|MRCKB_MOUSE	0.61	6	7	7		39100000	6960000	7910000	36500000	19400000	22800000	1.77:0.31:0.36:1.65:0.88:1.03	25000000	26300000	0.98:1.02	194751	Serine/threonine-protein kinase MRCK beta OS=Mus musculus GN=Cdc42bpb PE=1 SV=2	-0.544206	0.53568	Q7TT50	217866	CDC42 binding protein kinase beta	Cdc42bpb
1117	1449	P97379|G3BP2_MOUSE	0.6	30	9	8		2450000	48700000	49500000	53600000	15800000	77200000	0.06:1.18:1.20:1.30:0.38:1.87	33600000	48900000	0.81:1.19	54088	Ras GTPase-activating protein-binding protein 2 OS=Mus musculus GN=G3bp2 PE=1 SV=2	-0.542538	0.553927	P97379	23881	GTPase activating protein (SH3 domain) binding protein 2	G3bp2
2007	1618	Q5SVR0|TBC9B_MOUSE	0.59	5	4	4	Carbamidomethylation	4980000	32800000	25600000	19000000	60600000	12700000	0.19:1.26:0.99:0.73:2.33:0.49	21100000	30800000	0.81:1.19	141779	TBC1 domain family member 9B OS=Mus musculus GN=Tbc1d9b PE=1 SV=1	-0.542303	0.612547	Q5SVR0	76795	TBC1 domain family, member 9B	Tbc1d9b
2628	2036	Q6PFR5|TRA2A_MOUSE	0.55	8	2	2		14100000	8510000	15700000	25300000	7030000	23400000	0.90:0.54:1.00:1.61:0.45:1.49	12800000	18600000	0.82:1.18	32316	Transformer-2 protein homolog alpha OS=Mus musculus GN=Tra2a PE=1 SV=1	-0.540733	0.428527	Q6PFR5	NA	NA	NA
2686	25876	Q8VCA8|SCRN2_MOUSE	1.09	8	2	2		2.98296e+06	2.98296e+06	9130000	8790000	10100000	2.98296e+06	0:0:1.95:1.88:2.17:0	3040000	6300000	0.65:1.35	46601	Secernin-2 OS=Mus musculus GN=Scrn2 PE=1 SV=1	-0.53499	0.493083	Q8VCA8	217140	secernin 2	Scrn2
1387	2172	Q64442|DHSO_MOUSE	0.59	25	7	7		8920000	11900000	34000000	21200000	33500000	24700000	0.40:0.53:1.52:0.95:1.50:1.10	18300000	26500000	0.82:1.18	38249	Sorbitol dehydrogenase OS=Mus musculus GN=Sord PE=1 SV=3	-0.534437	0.420551	Q64442	20322	sorbitol dehydrogenase	Sord
2073	3405	tr|F8VPN4|F8VPN4_MOUSE	1.15	3	3	3		4520000	2.98296e+06	1950000	6470000	1040000	6170000	1.35:0:0.58:1.93:0.31:1.84	2160000	4560000	0.64:1.36	174286	Protein Agl OS=Mus musculus GN=Agl PE=1 SV=1	-0.53323	0.520383	F8VPN4	77559	amylo-1,6-glucosidase, 4-alpha-glucanotransferase	Agl
345	289	Q8QZY1|EIF3L_MOUSE	0.75	43	21	21	Carbamidomethylation	259000000	257000000	267000000	392000000	409000000	332000000	0.81:0.80:0.84:1.23:1.28:1.04	261000000	378000000	0.82:1.18	66613	Eukaryotic translation initiation factor 3 subunit L OS=Mus musculus GN=Eif3l PE=1 SV=1	-0.533064	0.0358847	Q8QZY1	223691	eukaryotic translation initiation factor 3, subunit L	Eif3l
1374	9203	Q6PIP5|NUDC1_MOUSE	0.56	13	5	5		6230000	7800000	21600000	18100000	10100000	23300000	0.43:0.54:1.49:1.24:0.70:1.60	11900000	17100000	0.82:1.18	66705	NudC domain-containing protein 1 OS=Mus musculus GN=Nudcd1 PE=1 SV=2	-0.53148	0.444863	Q6PIP5	67429	NudC domain containing 1	Nudcd1
532	604	P09055|ITB1_MOUSE	0.88	28	18	18	Carbamidomethylation	1070000000	1170000000	1070000000	2070000000	1430000000	1280000000	0.79:0.87:0.79:1.54:1.06:0.95	1100000000	1590000000	0.82:1.18	88231	Integrin beta-1 OS=Mus musculus GN=Itgb1 PE=1 SV=1	-0.530179	0.178298	P09055	16412	integrin beta 1 (fibronectin receptor beta)	Itgb1
1202	1367	Q921J2|RHEB_MOUSE	0.65	34	7	7		64100000	48800000	87200000	64800000	72800000	151000000	0.79:0.60:1.07:0.80:0.89:1.86	66700000	109000000	0.76:1.24	20451	GTP-binding protein Rheb OS=Mus musculus GN=Rheb PE=1 SV=1	-0.52835	0.402331	Q921J2	19744	Ras homolog enriched in brain	Rheb
2860	3043	Q9CQA1|TPPC5_MOUSE	1.92	9	2	2		2930000	2.98296e+06	2.98296e+06	1400000	2380000	8980000	1.12:0:0:0.53:0.91:3.43	978000	4260000	0.37:1.63	20795	Trafficking protein particle complex subunit 5 OS=Mus musculus GN=Trappc5 PE=1 SV=1	-0.520412	0.642629	Q9CQA1	66682	trafficking protein particle complex 5	Trappc5
1500	1960	Q922H4|GMPPA_MOUSE	0.59	18	6	6		26100000	12100000	11300000	22700000	11100000	37000000	1.30:0.60:0.56:1.13:0.55:1.84	16500000	23600000	0.82:1.18	46244	Mannose-1-phosphate guanyltransferase alpha OS=Mus musculus GN=Gmppa PE=1 SV=1	-0.516321	0.476842	Q922H4	69080	GDP-mannose pyrophosphorylase A	Gmppa
630	590	tr|Q6PHQ9|Q6PHQ9_MOUSE	0.57	16	10	3	Carbamidomethylation	22800000	20200000	26500000	32600000	14300000	52400000	0.81:0.72:0.94:1.16:0.51:1.86	23200000	33100000	0.82:1.18	72242	Polyadenylate-binding protein OS=Mus musculus GN=Pabpc4 PE=1 SV=1	-0.514781	0.462808	Q6PHQ9	230721	poly(A) binding protein, cytoplasmic 4	Pabpc4
308	219	P35700|PRDX1_MOUSE	0.79	64	24	23	Carbamidomethylation	3340000000	2350000000	1500000000	2750000000	5830000000	1690000000	1.15:0.81:0.52:0.95:2.00:0.58	2680000000	3420000000	0.88:1.12	22176	Peroxiredoxin-1 OS=Mus musculus GN=Prdx1 PE=1 SV=1	-0.514373	0.50783	P35700	18477	peroxiredoxin 1	Prdx1
1502	8858	O70252|HMOX2_MOUSE	0.6	27	6	6		41100000	31900000	39900000	81400000	23100000	56700000	0.90:0.70:0.87:1.78:0.51:1.24	41800000	53700000	0.88:1.12	35739	Heme oxygenase 2 OS=Mus musculus GN=Hmox2 PE=1 SV=1	-0.513806	0.441992	O70252	15369	heme oxygenase 2	Hmox2
498	861	P51655|GPC4_MOUSE	0.66	35	17	15	Carbamidomethylation	24800000	226000000	225000000	207000000	284000000	188000000	0.13:1.17:1.17:1.07:1.48:0.98	158000000	226000000	0.82:1.18	62586	Glypican-4 OS=Mus musculus GN=Gpc4 PE=1 SV=2	-0.513056	0.428011	P51655	14735	glypican 4	Gpc4
291	276	P49717|MCM4_MOUSE	0.62	29	22	21	Carbamidomethylation	68700000	93000000	84400000	85500000	167000000	98700000	0.69:0.93:0.85:0.86:1.68:0.99	82000000	117000000	0.82:1.18	96736	DNA replication licensing factor MCM4 OS=Mus musculus GN=Mcm4 PE=1 SV=1	-0.513048	0.297912	P49717	17217	minichromosome maintenance complex component 4	Mcm4
836	339	Q9JIF0|ANM1_MOUSE	0.66	44	13	13	Carbamidomethylation	180000000	71400000	175000000	191000000	217000000	200000000	1.04:0.41:1.02:1.11:1.26:1.16	142000000	202000000	0.82:1.18	42436	Protein arginine N-methyltransferase 1 OS=Mus musculus GN=Prmt1 PE=1 SV=1	-0.511864	0.225898	Q9JIF0	15469	protein arginine N-methyltransferase 1	Prmt1
2872	8896	P62313|LSM6_MOUSE	0.62	22	2	2		8380000	8880000	2.98296e+06	9380000	16600000	2870000	1.09:1.16:0:1.22:2.16:0.37	5750000	9610000	0.75:1.25	9128	U6 snRNA-associated Sm-like protein LSm6 OS=Mus musculus GN=Lsm6 PE=1 SV=1	-0.511151	0.562233	P62313	78651	LSM6 homolog, U6 small nuclear RNA and mRNA degradation associated	Lsm6
1649	25623	Q9JLV1|BAG3_MOUSE	0.54	13	5	5	Carbamidomethylation	13100000	14500000	18400000	22600000	15500000	27400000	0.71:0.78:0.99:1.22:0.83:1.48	15300000	21800000	0.82:1.18	61860	BAG family molecular chaperone regulator 3 OS=Mus musculus GN=Bag3 PE=1 SV=2	-0.509861	0.192217	Q9JLV1	29810	BCL2-associated athanogene 3	Bag3
2889	25642	O35245|PKD2_MOUSE	1.16	3	2	2		2.98296e+06	2.98296e+06	2060000	5460000	2.98296e+06	2.98296e+06	0:0:1.65:4.35:0:0	687000	1820000	0.55:1.45	108982	Polycystin-2 OS=Mus musculus GN=Pkd2 PE=1 SV=2	-0.509572	0.302906	O35245	18764	polycystin 2, transient receptor potential cation channel	Pkd2
1169	1361	P55937|GOGA3_MOUSE	0.91	3	3	3		2870000	2.98296e+06	7420000	7130000	5700000	6060000	0.59:0:1.53:1.47:1.17:1.25	3430000	6300000	0.71:1.29	167219	Golgin subfamily A member 3 OS=Mus musculus GN=Golga3 PE=1 SV=3	-0.509132	0.337585	P55937	269682	golgi autoantigen, golgin subfamily a, 3	Golga3
1434	8760	P70460|VASP_MOUSE	0.61	16	5	5		64400000	39400000	85400000	76100000	44700000	148000000	0.84:0.52:1.12:1.00:0.58:1.94	63100000	89800000	0.83:1.17	39667	Vasodilator-stimulated phosphoprotein OS=Mus musculus GN=Vasp PE=1 SV=4	-0.506621	0.48948	P70460	22323	vasodilator-stimulated phosphoprotein	Vasp
329	348	Q62318|TIF1B_MOUSE	0.88	24	16	16		6610000000	4720000000	486000000	4450000000	7070000000	5230000000	1.39:0.99:0.10:0.93:1.48:1.10	3950000000	5590000000	0.83:1.17	88847	Transcription intermediary factor 1-beta OS=Mus musculus GN=Trim28 PE=1 SV=3	-0.503419	0.470941	Q62318	21849	tripartite motif-containing 28	Trim28
1509	1518	P46978|STT3A_MOUSE	0.6	4	3	3		86300000	55400000	56600000	46600000	94500000	140000000	1.08:0.69:0.71:0.58:1.18:1.75	66100000	93800000	0.83:1.17	80598	Dolichyl-diphosphooligosaccharide--protein glycosyltransferase subunit STT3A OS=Mus musculus GN=Stt3a PE=1 SV=1	-0.503399	0.419623	P46978	16430	STT3, subunit of the oligosaccharyltransferase complex, homolog A (S. cerevisiae)	Stt3a
1974	3006	Q8R395|COMD5_MOUSE	0.56	27	4	4		37200000	15600000	24700000	14000000	94600000	1210000	1.19:0.50:0.79:0.45:3.03:0.04	25800000	36600000	0.83:1.17	24493	COMM domain-containing protein 5 OS=Mus musculus GN=Commd5 PE=1 SV=1	-0.502741	0.750559	Q8R395	66398	COMM domain containing 5	Commd5
2605	2271	B9EJ86|OSBL8_MOUSE	0.42	2	2	2		11600000	4580000	9480000	14500000	7120000	14700000	1.12:0.44:0.92:1.41:0.69:1.42	8540000	12100000	0.83:1.17	101269	Oxysterol-binding protein-related protein 8 OS=Mus musculus GN=Osbpl8 PE=1 SV=1	-0.501243	0.337095	B9EJ86	237542	oxysterol binding protein-like 8	Osbpl8
1776	1605	tr|A2AIX1|A2AIX1_MOUSE	0.4	1	2	2		461000	3490000	5100000	6170000	2530000	4100000	0.13:0.96:1.40:1.69:0.69:1.13	3020000	4260000	0.83:1.17	256470	Protein Sec16a OS=Mus musculus GN=Sec16a PE=1 SV=1	-0.499995	0.510212	A2AIX1	227648	SEC16 homolog A, endoplasmic reticulum export factor	Sec16a
823	2171	Q9JLI8|SART3_MOUSE	0.55	12	8	8		33400000	3250000	6880000	5730000	37400000	18300000	1.91:0.19:0.39:0.33:2.14:1.05	14500000	24200000	0.75:1.25	109619	Squamous cell carcinoma antigen recognized by T-cells 3 OS=Mus musculus GN=Sart3 PE=1 SV=1	-0.496933	0.675417	Q9JLI8	53890	squamous cell carcinoma antigen recognized by T cells 3	Sart3
1190	749	Q9CQD1|RAB5A_MOUSE	0.6	48	7	5		71100000	42700000	81600000	131000000	55700000	88800000	0.91:0.54:1.04:1.67:0.71:1.13	65100000	91700000	0.83:1.17	23599	Ras-related protein Rab-5A OS=Mus musculus GN=Rab5a PE=1 SV=1	-0.495622	0.357537	Q9CQD1	271457	RAB5A, member RAS oncogene family	Rab5a
1413	1583	P98203|ARVC_MOUSE	0.14	4	3	3		2180000	3370000	4440000	8230000	2810000	2.98296e+06	0.62:0.96:1.27:2.35:0.80:0	3330000	3680000	0.95:1.05	105066	Armadillo repeat protein deleted in velo-cardio-facial syndrome homolog OS=Mus musculus GN=Arvcf PE=1 SV=2	-0.489234	0.537731	P98203	11877	armadillo repeat gene deleted in velocardiofacial syndrome	Arvcf
894	885	Q505F5|LRC47_MOUSE	0.59	22	9	9		49100000	20100000	35700000	59500000	36200000	51200000	1.17:0.48:0.85:1.42:0.86:1.22	35000000	48900000	0.83:1.17	63590	Leucine-rich repeat-containing protein 47 OS=Mus musculus GN=Lrrc47 PE=1 SV=1	-0.48582	0.267381	Q505F5	72946	leucine rich repeat containing 47	Lrrc47
1605	1819	O70591|PFD2_MOUSE	0.6	27	3	3		84300000	156000000	147000000	211000000	136000000	195000000	0.54:1.01:0.95:1.36:0.88:1.26	129000000	181000000	0.83:1.17	16534	Prefoldin subunit 2 OS=Mus musculus GN=Pfdn2 PE=1 SV=2	-0.484841	0.18316	O70591	18637	prefoldin 2	Pfdn2
2995	42415	P0C7N9|PSMG4_MOUSE	2.87	25	2	2		2.98296e+06	2.98296e+06	2.98296e+06	7670000	1870000	2.98296e+06	0:0:0:4.82:1.18:0	0	3180000	00:00:02	13974	Proteasome assembly chaperone 4 OS=Mus musculus GN=Psmg4 PE=1 SV=1	-0.484796	0.571655	P0C7N9	69666	proteasome (prosome, macropain) assembly chaperone 4	Psmg4
2449	12539	Q8C3X8|LMF2_MOUSE	2.86	4	2	2		2.98296e+06	2.98296e+06	2.98296e+06	6540000	2.98296e+06	2.98296e+06	0:0:0:6.00:0:0	0	2180000	00:00:02	79997	Lipase maturation factor 2 OS=Mus musculus GN=Lmf2 PE=1 SV=1	-0.482832	0.42265	Q8C3X8	105847	lipase maturation factor 2	Lmf2
815	1107	P46664|PURA2_MOUSE	0.58	31	11	11	Carbamidomethylation	115000000	99600000	104000000	148000000	135000000	161000000	0.90:0.78:0.82:1.16:1.06:1.27	106000000	170000000	0.77:1.23	50021	Adenylosuccinate synthetase isozyme 2 OS=Mus musculus GN=Adss PE=1 SV=2	-0.478813	0.0141097	P46664	11566	adenylosuccinate synthetase, non muscle	Adss
2174	9132	Q9ES74|NEK7_MOUSE	0.54	17	4	3		6680000	18600000	36100000	33900000	28100000	23500000	0.27:0.76:1.47:1.38:1.15:0.96	20400000	31000000	0.79:1.21	34537	Serine/threonine-protein kinase Nek7 OS=Mus musculus GN=Nek7 PE=1 SV=1	-0.478156	0.452092	Q9ES74	59125	NIMA (never in mitosis gene a)-related expressed kinase 7	Nek7
516	463	Q9D281|NXP20_MOUSE	0.58	33	13	13		49900000	166000000	128000000	96400000	234000000	148000000	0.36:1.21:0.93:0.70:1.71:1.08	114000000	160000000	0.84:1.16	61013	Protein Noxp20 OS=Mus musculus GN=Fam114a1 PE=1 SV=1	-0.476228	0.444086	Q9D281	68303	family with sequence similarity 114, member A1	Fam114a1
2914	84717	Q9D023|MPC2_MOUSE	2.86	19	2	2		2.98296e+06	2.98296e+06	2.98296e+06	2.98296e+06	2.98296e+06	6470000	0:0:0:0:0:6.00	0	2160000	00:00:02	14286	Mitochondrial pyruvate carrier 2 OS=Mus musculus GN=Mpc2 PE=1 SV=1	-0.474734	0.42265	Q9D023	70456	mitochondrial pyruvate carrier 2	Mpc2
833	2418	Q01514|GBP1_MOUSE	0.52	22	11	8		74900000	21600000	16100000	92600000	42900000	20900000	1.67:0.48:0.36:2.07:0.96:0.47	37500000	52100000	0.84:1.16	67712	Guanylate-binding protein 1 OS=Mus musculus GN=Gbp1 PE=1 SV=1	-0.474034	0.633601	Q01514	NA	NA	NA
884	1736	Q8VHK9|DHX36_MOUSE	0.63	4	3	3		2.98296e+06	12800000	19100000	15400000	9050000	24000000	0:0.95:1.43:1.15:0.68:1.79	10600000	16100000	0.79:1.21	113883	ATP-dependent RNA helicase DHX36 OS=Mus musculus GN=Dhx36 PE=1 SV=2	-0.473974	0.518036	Q8VHK9	72162	DEAH (Asp-Glu-Ala-His) box polypeptide 36	Dhx36
215	295	Q9CU62|SMC1A_MOUSE	0.58	20	23	23		43300000	29100000	34300000	36700000	48400000	62900000	1.02:0.69:0.81:0.86:1.14:1.48	35600000	49300000	0.84:1.16	143235	Structural maintenance of chromosomes protein 1A OS=Mus musculus GN=Smc1a PE=1 SV=4	-0.472037	0.206372	Q9CU62	24061	structural maintenance of chromosomes 1A	Smc1a
1822	42369	P39749|FEN1_MOUSE	0.55	14	5	4		19200000	14800000	23400000	18400000	21000000	40200000	0.84:0.65:1.03:0.81:0.92:1.76	24500000	26500000	0.96:1.04	42315	Flap endonuclease 1 OS=Mus musculus GN=Fen1 PE=1 SV=1	-0.471718	0.398692	P39749	NA	NA	NA
1367	1012	Q9WVA3|BUB3_MOUSE	0.61	18	4	4		36600000	2.98296e+06	16700000	21900000	41200000	14700000	1.68:0:0.77:1.00:1.88:0.67	17800000	25900000	0.81:1.19	36955	Mitotic checkpoint protein BUB3 OS=Mus musculus GN=Bub3 PE=1 SV=2	-0.467072	0.599832	Q9WVA3	12237	BUB3 mitotic checkpoint protein	Bub3
550	241	Q93092|TALDO_MOUSE	0.55	45	15	15	Carbamidomethylation	194000000	56600000	30300000	197000000	85300000	105000000	1.74:0.51:0.27:1.77:0.77:0.94	98000000	151000000	0.79:1.21	37387	Transaldolase OS=Mus musculus GN=Taldo1 PE=1 SV=2	-0.463395	0.598016	Q93092	21351	transaldolase 1	Taldo1
1650	25679	Q8CJG0|AGO2_MOUSE	0.49	4	3	3		25200000	4270000	3270000	17700000	17100000	10300000	1.94:0.33:0.25:1.36:1.32:0.80	10900000	15000000	0.84:1.16	97304	Protein argonaute-2 OS=Mus musculus GN=Ago2 PE=1 SV=3	-0.462073	0.630457	Q8CJG0	239528	argonaute RISC catalytic subunit 2	Ago2
2674	2588	P70257|NFIX_MOUSE	0.38	5	2	2		15200000	6890000	8970000	17700000	22100000	2.98296e+06	1.29:0.58:0.76:1.50:1.87:0	10300000	13300000	0.88:1.12	53394	Nuclear factor 1 X-type OS=Mus musculus GN=Nfix PE=1 SV=2	-0.461979	0.58292	P70257	18032	nuclear factor I/X	Nfix
1064	1131	Q61191|HCFC1_MOUSE	0.5	3	4	4		22600000	14300000	220000000	80600000	242000000	30000000	0.22:0.14:2.17:0.79:2.38:0.30	85700000	118000000	0.84:1.16	210435	Host cell factor 1 OS=Mus musculus GN=Hcfc1 PE=1 SV=2	-0.456826	0.748299	Q61191	15161	host cell factor C1	Hcfc1
1083	988	Q9CYG7|TOM34_MOUSE	0.54	31	8	8		82400000	47100000	35800000	90000000	28600000	108000000	1.26:0.72:0.55:1.38:0.44:1.66	55100000	75600000	0.84:1.16	34278	Mitochondrial import receptor subunit TOM34 OS=Mus musculus GN=Tomm34 PE=1 SV=1	-0.455061	0.512656	Q9CYG7	67145	translocase of outer mitochondrial membrane 34	Tomm34
594	403	P05132|KAPCA_MOUSE	0.57	39	14	7	Carbamidomethylation	84300000	71900000	97100000	119000000	125000000	103000000	0.84:0.72:0.97:1.19:1.25:1.03	84400000	115000000	0.84:1.16	40571	cAMP-dependent protein kinase catalytic subunit alpha OS=Mus musculus GN=Prkaca PE=1 SV=3	-0.454089	0.0337974	P05132	18747	protein kinase, cAMP dependent, catalytic, alpha	Prkaca
1489	1615	Q63961|EGLN_MOUSE	0.98	10	6	5		16500000	2.98296e+06	2.98296e+06	9620000	13100000	8030000	2.10:0:0:1.22:1.66:1.02	5500000	10200000	0.70:1.30	70021	Endoglin OS=Mus musculus GN=Eng PE=1 SV=2	-0.452848	0.61019	Q63961	13805	endoglin	Eng
604	732	P37913|DNLI1_MOUSE	0.52	17	12	12		51200000	17000000	25000000	52200000	19400000	55800000	1.39:0.46:0.68:1.42:0.53:1.52	31000000	42400000	0.84:1.16	102290	DNA ligase 1 OS=Mus musculus GN=Lig1 PE=1 SV=2	-0.450963	0.503771	P37913	16881	ligase I, DNA, ATP-dependent	Lig1
1893	2156	Q6NV83|SR140_MOUSE	2.79	1	2	2		2.98296e+06	2.98296e+06	2.98296e+06	2.98296e+06	2730000	6510000	0:0:0:0:1.77:4.23	0	3080000	00:00:02	118261	U2 snRNP-associated SURP motif-containing protein OS=Mus musculus GN=U2surp PE=1 SV=3	-0.449814	0.465431	Q6NV83	67958	U2 snRNP-associated SURP domain containing	U2surp
2368	2315	Q8BZM1|GLMN_MOUSE	1.38	4	2	2		1200000	2.98296e+06	2.98296e+06	3810000	2.98296e+06	2.98296e+06	1.43:0:0:4.57:0:0	399000	1270000	0.48:1.52	67756	Glomulin OS=Mus musculus GN=Glmn PE=1 SV=1	-0.44808	0.281366	Q8BZM1	170823	glomulin, FKBP associated protein	Glmn
2064	1700	Q9CRC8|LRC40_MOUSE	0.54	5	2	2		3460000	339000	4930000	2.98296e+06	2.98296e+06	5940000	1.42:0.14:2.02:0:0:2.43	2910000	1980000	1.19:0.81	68076	Leucine-rich repeat-containing protein 40 OS=Mus musculus GN=Lrrc40 PE=1 SV=2	-0.447791	0.564481	Q9CRC8	67144	leucine rich repeat containing 40	Lrrc40
400	894	Q8BUR4|DOCK1_MOUSE	0.51	9	14	13		25700000	7590000	31100000	17800000	19400000	50600000	1.01:0.30:1.23:0.70:0.76:2.00	21500000	29200000	0.85:1.15	215083	Dedicator of cytokinesis protein 1 OS=Mus musculus GN=Dock1 PE=1 SV=3	-0.447384	0.580379	Q8BUR4	330662	dedicator of cytokinesis 1	Dock1
2533	2131	Q9QXK7|CPSF3_MOUSE	2.74	4	2	2		1170000	2.98296e+06	2410000	2.98296e+06	2.98296e+06	2.98296e+06	1.96:0:4.04:0:0:0	1200000	0	2.00:0	77505	Cleavage and polyadenylation specificity factor subunit 3 OS=Mus musculus GN=Cpsf3 PE=1 SV=2	-0.447361	0.275506	Q9QXK7	54451	cleavage and polyadenylation specificity factor 3	Cpsf3
1922	1940	O35114|SCRB2_MOUSE	1.19	11	4	4		26200000	16000000	32300000	2.98296e+06	26500000	72100000	0.76:0.46:0.93:-:0.77:2.08	24800000	44900000	0.71:1.29	54044	Lysosome membrane protein 2 OS=Mus musculus GN=Scarb2 PE=1 SV=3	-0.447346	0.703377	O35114	12492	scavenger receptor class B, member 2	Scarb2
1553	84686	tr|Q8K469|Q8K469_MOUSE	0.48	18	4	4	Carbamidomethylation	40600000	39300000	30200000	46300000	16900000	86800000	0.94:0.91:0.70:1.07:0.39:2.00	36700000	50000000	0.85:1.15	42482	2'-5'olygoadenylate synthetase 1G OS=Mus musculus GN=Oas1g PE=2 SV=1	-0.446148	0.580559	Q8K469	23960	2'-5' oligoadenylate synthetase 1G	Oas1g
298	393	Q61656|DDX5_MOUSE	0.54	41	24	15	Carbamidomethylation	24000000	114000000	116000000	93100000	83500000	169000000	0.24:1.14:1.16:0.93:0.83:1.69	95400000	115000000	0.91:1.09	69290	Probable ATP-dependent RNA helicase DDX5 OS=Mus musculus GN=Ddx5 PE=1 SV=2	-0.444275	0.494781	Q61656	NA	NA	NA
149	317	P47856|GFPT1_MOUSE	0.55	50	32	22	Carbamidomethylation	124000000	90400000	62700000	113000000	126000000	138000000	1.14:0.83:0.57:1.03:1.16:1.27	92500000	126000000	0.85:1.15	78539	Glutamine--fructose-6-phosphate aminotransferase [isomerizing] 1 OS=Mus musculus GN=Gfpt1 PE=1 SV=3	-0.444158	0.192335	P47856	14583	glutamine fructose-6-phosphate transaminase 1	Gfpt1
2085	5591	Q9D1M0|SEC13_MOUSE	0.47	13	3	3	Carbamidomethylation	7880000	6930000	16200000	10100000	9170000	22900000	0.65:0.57:1.33:0.83:0.75:1.88	10300000	17000000	0.76:1.24	35566	Protein SEC13 homolog OS=Mus musculus GN=Sec13 PE=1 SV=3	-0.443483	0.528236	Q9D1M0	110379	SEC13 homolog, nuclear pore and COPII coat complex component	Sec13
2102	2775	tr|B1AVD2|B1AVD2_MOUSE	1.47	4	2	2		2700000	2.98296e+06	2.98296e+06	2160000	6630000	2.98296e+06	1.41:0:0:1.13:3.46:0	900000	2930000	0.47:1.53	83733	Protein Xpnpep2 OS=Mus musculus GN=Xpnpep2 PE=1 SV=1	-0.442052	0.529746	B1AVD2	170745	X-prolyl aminopeptidase (aminopeptidase P) 2, membrane-bound	Xpnpep2
1379	1068	P84099|RL19_MOUSE	0.52	28	7	7		129000000	152000000	142000000	130000000	72700000	371000000	0.78:0.91:0.85:0.78:0.44:2.23	141000000	191000000	0.85:1.15	23466	60S ribosomal protein L19 OS=Mus musculus GN=Rpl19 PE=1 SV=1	-0.439639	0.638066	P84099	19921	ribosomal protein L19	Rpl19
1913	1511	P24668|MPRD_MOUSE	0.52	14	3	3		13900000	36000000	38700000	49400000	27100000	43600000	0.40:1.03:1.11:1.42:0.78:1.25	29500000	40000000	0.85:1.15	31172	Cation-dependent mannose-6-phosphate receptor OS=Mus musculus GN=M6pr PE=1 SV=1	-0.438858	0.367507	P24668	17113	mannose-6-phosphate receptor, cation dependent	M6pr
1163	1228	P99027|RLA2_MOUSE	0.55	81	7	7		324000000	366000000	768000000	651000000	1150000000	174000000	0.57:0.64:1.34:1.14:2.01:0.30	486000000	658000000	0.85:1.15	11651	60S acidic ribosomal protein P2 OS=Mus musculus GN=Rplp2 PE=1 SV=3	-0.437862	0.623328	P99027	67186	ribosomal protein, large P2	Rplp2
1357	1226	Q9Z130|HNRDL_MOUSE	0.05	17	5	3	Carbamidomethylation	817000	8080000	9630000	2.98296e+06	2.98296e+06	19100000	0.13:1.29:1.53:0:0:3.05	6180000	6380000	0.98:1.02	33559	Heterogeneous nuclear ribonucleoprotein D-like OS=Mus musculus GN=Hnrnpdl PE=1 SV=1	-0.436098	0.741608	Q9Z130	NA	NA	NA
432	325	Q9WVJ2|PSD13_MOUSE	0.55	53	15	15	Carbamidomethylation	363000000	129000000	230000000	277000000	243000000	456000000	1.28:0.46:0.81:0.98:0.86:1.61	241000000	325000000	0.85:1.15	42809	26S proteasome non-ATPase regulatory subunit 13 OS=Mus musculus GN=Psmd13 PE=1 SV=1	-0.434882	0.421576	Q9WVJ2	23997	proteasome (prosome, macropain) 26S subunit, non-ATPase, 13	Psmd13
506	530	P63085|MK01_MOUSE	0.58	57	16	10	Carbamidomethylation	209000000	209000000	291000000	408000000	222000000	327000000	0.75:0.75:1.05:1.47:0.80:1.18	237000000	319000000	0.85:1.15	41276	Mitogen-activated protein kinase 1 OS=Mus musculus GN=Mapk1 PE=1 SV=3	-0.432733	0.265428	P63085	26413	mitogen-activated protein kinase 1	Mapk1
287	480	Q6P4T2|U520_MOUSE	0.47	14	20	19		46400000	1460000	47800000	44800000	59200000	24900000	1.24:0.04:1.28:1.20:1.58:0.66	32700000	43000000	0.86:1.14	244544	U5 small nuclear ribonucleoprotein 200 kDa helicase OS=Mus musculus GN=Snrnp200 PE=1 SV=1	-0.430265	0.580087	Q6P4T2	320632	small nuclear ribonucleoprotein 200 (U5)	Snrnp200
2016	3003	O88783|FA5_MOUSE	0.74	1	2	2		11200000	10100000	7080000	19200000	16000000	2.98296e+06	0.88:0.80:0.56:1.51:1.25:-	9480000	17600000	0.70:1.30	247228	Coagulation factor V OS=Mus musculus GN=F5 PE=1 SV=1	-0.428054	0.58162	O88783	14067	coagulation factor V	F5
533	792	P49718|MCM5_MOUSE	0.5	27	14	14		86600000	59500000	46100000	105000000	112000000	41500000	1.15:0.79:0.62:1.40:1.49:0.55	64100000	85900000	0.85:1.15	82343	DNA replication licensing factor MCM5 OS=Mus musculus GN=Mcm5 PE=1 SV=1	-0.427556	0.447284	P49718	NA	NA	NA
2025	1577	Q8R326|PSPC1_MOUSE	0.1	9	4	4		36600000	2.98296e+06	26900000	32700000	29200000	27500000	1.20:-:0.88:1.07:0.95:0.90	29100000	29800000	0.99:1.01	58758	Paraspeckle component 1 OS=Mus musculus GN=Pspc1 PE=1 SV=1	-0.42729	0.52553	Q8R326	66645	paraspeckle protein 1	Pspc1
664	487	Q9Z1N5|DX39B_MOUSE	0.49	29	14	4	Carbamidomethylation	119000000	94900000	129000000	199000000	95400000	166000000	0.89:0.71:0.97:1.49:0.71:1.24	114000000	153000000	0.85:1.15	49035	Spliceosome RNA helicase Ddx39b OS=Mus musculus GN=Ddx39b PE=1 SV=1	-0.4251	0.328456	Q9Z1N5	53817	DEAD box helicase 39b	Ddx39b
1418	1600	Q9Z0H8|CLIP2_MOUSE	2.7	5	3	2		3240000	464000	2.98296e+06	2.98296e+06	2.98296e+06	2.98296e+06	5.25:0.75:0:0:0:0	1240000	0	2.00:0	115910	CAP-Gly domain-containing linker protein 2 OS=Mus musculus GN=Clip2 PE=1 SV=2	-0.420357	0.484242	Q9Z0H8	269713	CAP-GLY domain containing linker protein 2	Clip2
180	125	P60843|IF4A1_MOUSE	0.59	66	28	16		496000000	811000000	756000000	854000000	486000000	1420000000	0.62:1.01:0.94:1.06:0.60:1.76	688000000	918000000	0.86:1.14	46154	Eukaryotic initiation factor 4A-I OS=Mus musculus GN=Eif4a1 PE=1 SV=1	-0.419924	0.489992	P60843	13681	eukaryotic translation initiation factor 4A1	Eif4a1
754	1179	Q9JMH6|TRXR1_MOUSE	0.52	25	11	11	Carbamidomethylation	88600000	63000000	141000000	96500000	152000000	142000000	0.78:0.55:1.24:0.85:1.33:1.25	97600000	130000000	0.86:1.14	67084	Thioredoxin reductase 1 cytoplasmic OS=Mus musculus GN=Txnrd1 PE=1 SV=3	-0.416393	0.322551	Q9JMH6	50493	thioredoxin reductase 1	Txnrd1
2667	1581	Q9D7V9|NAAA_MOUSE	0.69	8	2	2		10500000	6570000	2.98296e+06	21100000	5180000	454000	1.44:0.90:0:2.89:0.71:0.06	5700000	8930000	0.78:1.22	40075	N-acylethanolamine-hydrolyzing acid amidase OS=Mus musculus GN=Naaa PE=1 SV=2	-0.41486	0.762712	Q9D7V9	67111	N-acylethanolamine acid amidase	Naaa
1590	1149	Q8K0U4|HS12A_MOUSE	0.41	9	5	4		3100000	1740000	3660000	4170000	2830000	4330000	0.94:0.53:1.11:1.26:0.86:1.31	2830000	3770000	0.86:1.14	74871	Heat shock 70 kDa protein 12A OS=Mus musculus GN=Hspa12a PE=1 SV=1	-0.414613	0.27477	Q8K0U4	73442	heat shock protein 12A	Hspa12a
1932	8823	Q9D0J4|ARL2_MOUSE	0.41	18	3	3		3650000	10800000	12100000	15200000	5260000	14900000	0.35:1.04:1.17:1.47:0.51:1.45	8830000	14700000	0.75:1.25	20864	ADP-ribosylation factor-like protein 2 OS=Mus musculus GN=Arl2 PE=1 SV=1	-0.413406	0.523684	Q9D0J4	56327	ADP-ribosylation factor-like 2	Arl2
1052	920	P61358|RL27_MOUSE	0.58	52	11	11		279000000	176000000	492000000	493000000	311000000	457000000	0.76:0.48:1.34:1.34:0.84:1.24	378000000	420000000	0.95:1.05	15798	60S ribosomal protein L27 OS=Mus musculus GN=Rpl27 PE=1 SV=2	-0.413132	0.400206	P61358	19942	ribosomal protein L27	Rpl27
2510	11457	Q9ER00|STX12_MOUSE	0	17	3	3		2210000	2.98296e+06	3920000	2.98296e+06	2.98296e+06	6140000	1.08:0:1.92:0:0:3.00	2040000	2050000	1.00:1.00	31195	Syntaxin-12 OS=Mus musculus GN=Stx12 PE=1 SV=1	-0.409721	0.457128	Q9ER00	100226	syntaxin 12	Stx12
2247	25648	Q91W53|GOGA7_MOUSE	0.47	25	3	3		15600000	43900000	53200000	40600000	41500000	67500000	0.36:1.00:1.22:0.93:0.95:1.54	37600000	49900000	0.86:1.14	15792	Golgin subfamily A member 7 OS=Mus musculus GN=Golga7 PE=1 SV=1	-0.408623	0.442061	Q91W53	57437	golgi autoantigen, golgin subfamily a, 7	Golga7
2324	4542	tr|A0A0J9YUD5|A0A0J9YUD5_MOUSE	0.5	1	2	2		2.98296e+06	3500000	188000	2550000	2.98296e+06	3320000	0:2.20:0.12:1.60:0:2.08	1230000	1960000	0.77:1.23	233096	Protein Nup205 OS=Mus musculus GN=Nup205 PE=1 SV=1	-0.408265	0.555595	A0A0J9YUD5	NA	NA	NA
56	216	B2RQC6|PYR1_MOUSE	0.52	26	43	43		199000000	64500000	65500000	187000000	89400000	160000000	1.56:0.50:0.51:1.47:0.70:1.26	110000000	146000000	0.86:1.14	243236	CAD protein OS=Mus musculus GN=Cad PE=1 SV=1	-0.407564	0.544253	B2RQC6	69719	carbamoyl-phosphate synthetase 2, aspartate transcarbamylase, and dihydroorotase	Cad
1127	1368	P55302|AMRP_MOUSE	0.45	19	7	7		20200000	28800000	19400000	44000000	9310000	37400000	0.76:1.09:0.73:1.66:0.35:1.41	22800000	30200000	0.86:1.14	42215	Alpha-2-macroglobulin receptor-associated protein OS=Mus musculus GN=Lrpap1 PE=1 SV=1	-0.407265	0.56192	P55302	16976	low density lipoprotein receptor-related protein associated protein 1	Lrpap1
1257	1315	Q9EST5|AN32B_MOUSE	0.5	18	5	5	Carbamidomethylation	106000000	148000000	130000000	194000000	117000000	198000000	0.71:0.99:0.88:1.30:0.79:1.33	128000000	170000000	0.86:1.14	31079	Acidic leucine-rich nuclear phosphoprotein 32 family member B OS=Mus musculus GN=Anp32b PE=1 SV=1	-0.406559	0.252346	Q9EST5	67628	acidic (leucine-rich) nuclear phosphoprotein 32 family, member B	Anp32b
1956	25655	Q9CZ52|ANTR1_MOUSE	0.57	9	4	4		2.98296e+06	24400000	20300000	19500000	29100000	14600000	0:1.36:1.13:1.09:1.62:0.81	14900000	21100000	0.83:1.17	62309	Anthrax toxin receptor 1 OS=Mus musculus GN=Antxr1 PE=1 SV=2	-0.406451	0.550271	Q9CZ52	69538	anthrax toxin receptor 1	Antxr1
1574	9825	Q99ME2|WDR6_MOUSE	0.22	4	3	3		4520000	2650000	11400000	2.98296e+06	8280000	13300000	0.67:0.40:1.70:0:1.24:1.99	6180000	7210000	0.92:1.08	121898	WD repeat-containing protein 6 OS=Mus musculus GN=Wdr6 PE=1 SV=1	-0.403511	0.643515	Q99ME2	83669	WD repeat domain 6	Wdr6
1790	2229	Q8CHG7|RPGF2_MOUSE	0.76	3	3	3		3720000	8330000	2.98296e+06	12100000	4680000	3090000	0.70:1.57:0:2.27:0.88:0.58	4020000	6610000	0.76:1.24	166414	Rap guanine nucleotide exchange factor 2 OS=Mus musculus GN=Rapgef2 PE=1 SV=2	-0.402463	0.650342	Q8CHG7	NA	NA	NA
2412	9130	Q8R3V5|SHLB2_MOUSE	0.73	8	3	3		1460000	5850000	6840000	7840000	2.98296e+06	7750000	0.25:0.98:1.15:1.32:-:1.30	4720000	6580000	0.83:1.17	44504	Endophilin-B2 OS=Mus musculus GN=Sh3glb2 PE=1 SV=2	-0.392402	0.557021	Q8R3V5	227700	SH3-domain GRB2-like endophilin B2	Sh3glb2
647	352	Q8R5C5|ACTY_MOUSE	0.49	40	11	4	Carbamidomethylation	160000000	111000000	126000000	138000000	164000000	218000000	1.04:0.73:0.82:0.90:1.08:1.42	132000000	173000000	0.87:1.13	42281	Beta-centractin OS=Mus musculus GN=Actr1b PE=1 SV=1	-0.389373	0.226279	Q8R5C5	226977	ARP1 actin-related protein 1B, centractin beta	Actr1b
1451	1358	P45952|ACADM_MOUSE	0.44	15	5	5		19400000	16500000	14900000	21000000	20600000	24900000	0.99:0.85:0.76:1.07:1.06:1.27	16900000	23300000	0.84:1.16	46481	Medium-chain specific acyl-CoA dehydrogenase mitochondrial OS=Mus musculus GN=Acadm PE=1 SV=1	-0.388526	0.0513479	P45952	11364	acyl-Coenzyme A dehydrogenase, medium chain	Acadm
2729	1682	Q91YR7|PRP6_MOUSE	0.13	2	2	2		5190000	6260000	2.98296e+06	12900000	2.98296e+06	2.98296e+06	1.28:1.54:0:3.18:0:0	3820000	4290000	0.94:1.06	106722	Pre-mRNA-processing factor 6 OS=Mus musculus GN=Prpf6 PE=1 SV=1	-0.386415	0.70421	Q91YR7	68879	pre-mRNA splicing factor 6	Prpf6
1035	833	P53994|RAB2A_MOUSE	0.53	40	9	5		212000000	215000000	338000000	360000000	283000000	354000000	0.72:0.73:1.15:1.23:0.96:1.21	255000000	332000000	0.87:1.13	23548	Ras-related protein Rab-2A OS=Mus musculus GN=Rab2a PE=1 SV=1	-0.382134	0.200527	P53994	59021	RAB2A, member RAS oncogene family	Rab2a
2546	8791	P70182|PI51A_MOUSE	0.34	9	3	2		2.98296e+06	11200000	21100000	24700000	2.98296e+06	18300000	0:0.90:1.68:1.97:0:1.46	10800000	14300000	0.86:1.14	60485	Phosphatidylinositol 4-phosphate 5-kinase type-1 alpha OS=Mus musculus GN=Pip5k1a PE=1 SV=2	-0.382128	0.690519	P70182	18720	phosphatidylinositol-4-phosphate 5-kinase, type 1 alpha	Pip5k1a
22	2	P11499|HS90B_MOUSE	0.6	73	80	53	Carbamidomethylation	5890000000	3240000000	4160000000	5560000000	5660000000	6070000000	1.16:0.64:0.82:1.09:1.11:1.19	4430000000	5760000000	0.87:1.13	83281	Heat shock protein HSP 90-beta OS=Mus musculus GN=Hsp90ab1 PE=1 SV=3	-0.379597	0.225092	P11499	15516	heat shock protein 90 alpha (cytosolic), class B member 1	Hsp90ab1
504	681	P08228|SODC_MOUSE	0.54	82	15	15	Carbamidomethylation	611000000	901000000	1090000000	1230000000	832000000	1310000000	0.61:0.90:1.09:1.24:0.84:1.32	867000000	1120000000	0.87:1.13	15943	Superoxide dismutase [Cu-Zn] OS=Mus musculus GN=Sod1 PE=1 SV=2	-0.373984	0.275193	P08228	20655	superoxide dismutase 1, soluble	Sod1
197	165	Q3U1J4|DDB1_MOUSE	0.47	28	26	26	Carbamidomethylation	146000000	39200000	81400000	156000000	108000000	81400000	1.43:0.38:0.80:1.53:1.06:0.80	88900000	115000000	0.87:1.13	126853	DNA damage-binding protein 1 OS=Mus musculus GN=Ddb1 PE=1 SV=2	-0.373591	0.531107	Q3U1J4	13194	damage specific DNA binding protein 1	Ddb1
61	129	Q5SWU9|ACACA_MOUSE	0.45	24	37	33		138000000	31500000	44600000	128000000	67200000	82000000	1.69:0.38:0.55:1.56:0.82:1.00	71300000	92300000	0.87:1.13	265254	Acetyl-CoA carboxylase 1 OS=Mus musculus GN=Acaca PE=1 SV=1	-0.372642	0.619178	Q5SWU9	107476	acetyl-Coenzyme A carboxylase alpha	Acaca
2395	2334	Q9DBZ5|EIF3K_MOUSE	0.43	13	3	3		66800000	88600000	21800000	44000000	39400000	146000000	0.99:1.31:0.32:0.65:0.58:2.15	59000000	76400000	0.87:1.13	25087	Eukaryotic translation initiation factor 3 subunit K OS=Mus musculus GN=Eif3k PE=1 SV=1	-0.372487	0.691331	Q9DBZ5	73830	eukaryotic translation initiation factor 3, subunit K	Eif3k
1768	1578	Q9DBY8|NVL_MOUSE	0.37	7	4	4		3630000	7250000	5240000	6500000	2850000	11500000	0.59:1.18:0.85:1.06:0.46:1.86	5380000	6940000	0.87:1.13	94476	Nuclear valosin-containing protein-like OS=Mus musculus GN=Nvl PE=1 SV=1	-0.371196	0.606914	Q9DBY8	67459	nuclear VCP-like	Nvl
761	1034	Q9D2R0|AACS_MOUSE	0.46	18	10	10		126000000	55700000	120000000	214000000	85600000	88900000	1.10:0.48:1.04:1.86:0.74:0.77	100000000	152000000	0.80:1.20	75200	Acetoacetyl-CoA synthetase OS=Mus musculus GN=Aacs PE=1 SV=1	-0.3648	0.587632	Q9D2R0	78894	acetoacetyl-CoA synthetase	Aacs
1314	987	Q8BGD9|IF4B_MOUSE	0.41	14	7	7	Carbamidomethylation	105000000	52800000	4130000	94100000	68900000	45400000	1.70:0.85:0.07:1.52:1.12:0.73	54000000	69500000	0.88:1.12	68840	Eukaryotic translation initiation factor 4B OS=Mus musculus GN=Eif4b PE=1 SV=1	-0.363985	0.665927	Q8BGD9	75705	eukaryotic translation initiation factor 4B	Eif4b
48	12	P68372|TBB4B_MOUSE	0.45	80	53	2	Carbamidomethylation	442000000	517000000	474000000	733000000	387000000	724000000	0.81:0.95:0.87:1.34:0.71:1.33	477000000	615000000	0.87:1.13	49831	Tubulin beta-4B chain OS=Mus musculus GN=Tubb4b PE=1 SV=1	-0.3638	0.351665	P68372	227613	tubulin, beta 4B class IVB	Tubb4b
1912	1450	Q64152|BTF3_MOUSE	0.43	34	5	5		118000000	159000000	126000000	202000000	110000000	206000000	0.77:1.04:0.82:1.31:0.72:1.34	135000000	173000000	0.88:1.12	22031	Transcription factor BTF3 OS=Mus musculus GN=Btf3 PE=1 SV=3	-0.362172	0.349304	Q64152	218490	basic transcription factor 3	Btf3
2938	2555	P63166|SUMO1_MOUSE	0.3	21	2	2		22600000	34500000	27800000	19400000	68800000	20900000	0.70:1.07:0.86:0.60:2.13:0.65	28300000	44900000	0.77:1.23	11557	Small ubiquitin-related modifier 1 OS=Mus musculus GN=Sumo1 PE=1 SV=1	-0.361815	0.671222	P63166	22218	small ubiquitin-like modifier 1	Sumo1
684	1303	Q7TNP2|2AAB_MOUSE	0.37	15	7	2	Carbamidomethylation	30600000	31700000	30900000	58000000	27000000	34700000	0.86:0.89:0.87:1.63:0.76:0.98	31100000	39900000	0.88:1.12	65934	Serine/threonine-protein phosphatase 2A 65 kDa regulatory subunit A beta isoform OS=Mus musculus GN=Ppp2r1b PE=1 SV=2	-0.361021	0.443263	Q7TNP2	73699	protein phosphatase 2, regulatory subunit A, beta	Ppp2r1b
1755	1777	Q8K4L3|SVIL_MOUSE	0.54	1	2	2		5360000	2.98296e+06	2.98296e+06	2.98296e+06	2.98296e+06	8580000	2.31:0:0:0:0:3.69	1790000	2860000	0.77:1.23	243159	Supervillin OS=Mus musculus GN=Svil PE=1 SV=1	-0.360986	0.63687	Q8K4L3	225115	supervillin	Svil
66	294	tr|E9PWQ3|E9PWQ3_MOUSE	0.41	14	31	29		57700000	47900000	38500000	85400000	84900000	14500000	1.05:0.87:0.70:1.56:1.55:0.26	48000000	61600000	0.88:1.12	353932	Protein Col6a3 OS=Mus musculus GN=Col6a3 PE=1 SV=2	-0.358894	0.626415	E9PWQ3	NA	NA	NA
1640	1670	O88712|CTBP1_MOUSE	0.4	16	5	5		14000000	17500000	27400000	12000000	33200000	30300000	0.63:0.78:1.22:0.54:1.48:1.35	21400000	26900000	0.89:1.11	47745	C-terminal-binding protein 1 OS=Mus musculus GN=Ctbp1 PE=1 SV=2	-0.358209	0.522836	O88712	13016	C-terminal binding protein 1	Ctbp1
1652	957	O35609|SCAM3_MOUSE	0.43	19	5	5		88000000	51100000	96400000	116000000	60800000	125000000	0.98:0.57:1.08:1.29:0.68:1.40	78500000	100000000	0.88:1.12	38458	Secretory carrier-associated membrane protein 3 OS=Mus musculus GN=Scamp3 PE=1 SV=3	-0.357866	0.422469	O35609	24045	secretory carrier membrane protein 3	Scamp3
1535	1842	Q6ZWV7|RL35_MOUSE	0.46	36	7	6		319000000	162000000	259000000	420000000	142000000	386000000	1.14:0.57:0.92:1.49:0.50:1.37	247000000	346000000	0.83:1.17	14553	60S ribosomal protein L35 OS=Mus musculus GN=Rpl35 PE=1 SV=1	-0.357362	0.53305	Q6ZWV7	66489	ribosomal protein L35	Rpl35
2316	1498	Q6P6L0|FIL1L_MOUSE	0.58	2	2	2	Carbamidomethylation	1370000	2.98296e+06	1790000	1880000	2.98296e+06	2.98296e+06	1.63:0:2.13:2.24:0:0	1060000	627000	1.25:0.75	129772	Filamin A-interacting protein 1-like OS=Mus musculus GN=Filip1l PE=1 SV=2	-0.353009	0.406195	Q6P6L0	NA	NA	NA
2031	1417	Q8VD65|PI3R4_MOUSE	0.38	4	4	4		11900000	5020000	7700000	9560000	12400000	9460000	1.27:0.54:0.82:1.02:1.33:1.01	11500000	10500000	1.05:0.95	152598	Phosphoinositide 3-kinase regulatory subunit 4 OS=Mus musculus GN=Pik3r4 PE=1 SV=3	-0.351852	0.38561	Q8VD65	75669	phosphoinositide-3-kinase regulatory subunit 4	Pik3r4
1205	984	Q8CGA0|PPM1F_MOUSE	0.38	28	7	7		59200000	13700000	18200000	47300000	45100000	23700000	1.71:0.40:0.53:1.37:1.30:0.69	35900000	38700000	0.96:1.04	49611	Protein phosphatase 1F OS=Mus musculus GN=Ppm1f PE=1 SV=1	-0.349845	0.644636	Q8CGA0	68606	protein phosphatase 1F (PP2C domain containing)	Ppm1f
2808	9107	Q8VI36|PAXI_MOUSE	0.77	4	2	2		2.98296e+06	2390000	2.98296e+06	2.98296e+06	2.98296e+06	4680000	0:2.03:0:0:0:3.97	798000	1560000	0.68:1.32	64476	Paxillin OS=Mus musculus GN=Pxn PE=1 SV=1	-0.34943	0.308954	Q8VI36	19303	paxillin	Pxn
2168	8903	P62748|HPCL1_MOUSE	0.58	16	3	2		2.98296e+06	8050000	13100000	10700000	6890000	13100000	0:0.93:1.52:1.24:0.80:1.52	7050000	10200000	0.82:1.18	22338	Hippocalcin-like protein 1 OS=Mus musculus GN=Hpcal1 PE=1 SV=2	-0.346764	0.565559	P62748	53602	hippocalcin-like 1	Hpcal1
2814	9352	Q8VBV3|EXOS2_MOUSE	0.33	11	2	2		1480000	4570000	2510000	5140000	2590000	3150000	0.46:1.41:0.78:1.59:0.80:0.97	2850000	3620000	0.88:1.12	32632	Exosome complex component RRP4 OS=Mus musculus GN=Exosc2 PE=1 SV=1	-0.345996	0.553088	Q8VBV3	227715	exosome component 2	Exosc2
806	1048	tr|F8VQ29|F8VQ29_MOUSE	0.21	6	7	5		14800000	2840000	6360000	14900000	2.98296e+06	12600000	1.72:0.33:0.74:1.74:0:1.47	7990000	9190000	0.93:1.07	185352	Protein Iqgap3 OS=Mus musculus GN=Iqgap3 PE=1 SV=1	-0.344969	0.693052	F8VQ29	404710	IQ motif containing GTPase activating protein 3	Iqgap3
250	126	O88342|WDR1_MOUSE	0.51	56	25	25	Carbamidomethylation	1270000000	775000000	1300000000	1490000000	1330000000	1420000000	1.01:0.61:1.03:1.18:1.05:1.12	1120000000	1420000000	0.88:1.12	66407	WD repeat-containing protein 1 OS=Mus musculus GN=Wdr1 PE=1 SV=3	-0.342058	0.216632	O88342	22388	WD repeat domain 1	Wdr1
1933	8902	Q9QZB7|ARP10_MOUSE	0.37	5	2	2		2.98296e+06	1420000	2570000	2.98296e+06	2.98296e+06	2860000	0:1.24:2.26:0:0:2.50	1330000	952000	1.17:0.83	46208	Actin-related protein 10 OS=Mus musculus GN=Actr10 PE=1 SV=2	-0.339976	0.317136	Q9QZB7	56444	ARP10 actin-related protein 10	Actr10
1715	1779	Q8VH51|RBM39_MOUSE	0.38	13	5	5		35100000	38000000	46100000	13100000	58000000	79600000	0.78:0.85:1.03:0.29:1.29:1.77	39700000	63700000	0.77:1.23	59407	RNA-binding protein 39 OS=Mus musculus GN=Rbm39 PE=1 SV=2	-0.338295	0.647331	Q8VH51	170791	RNA binding motif protein 39	Rbm39
2957	8900	Q9D1F4|AKTS1_MOUSE	3.52	12	2	2		2.98296e+06	2810000	1300000	2.98296e+06	2.98296e+06	2.98296e+06	0:4.10:1.90:0:0:0	1370000	0	2.00:0	27483	Proline-rich AKT1 substrate 1 OS=Mus musculus GN=Akt1s1 PE=1 SV=1	-0.33532	0.36665	Q9D1F4	67605	AKT1 substrate 1 (proline-rich)	Akt1s1
2081	1967	Q8BU33|ILVBL_MOUSE	0.17	9	3	3		3520000	2810000	18600000	3600000	2.98296e+06	24600000	0.40:0.32:2.10:0.41:0:2.77	8320000	9390000	0.94:1.06	68156	Acetolactate synthase-like protein OS=Mus musculus GN=Ilvbl PE=1 SV=1	-0.322875	0.82498	Q8BU33	216136	ilvB (bacterial acetolactate synthase)-like	Ilvbl
1276	1010	P08207|S10AA_MOUSE	0.53	53	6	6		7150000000	4150000000	3270000000	8470000000	6230000000	3480000000	1.31:0.76:0.60:1.55:1.14:0.64	4860000000	6060000000	0.89:1.11	11186	Protein S100-A10 OS=Mus musculus GN=S100a10 PE=1 SV=2	-0.319351	0.55439	P08207	20194	S100 calcium binding protein A10 (calpactin)	S100a10
774	655	P28474|ADHX_MOUSE	0.38	27	10	8	Carbamidomethylation	94000000	42800000	79500000	73700000	120000000	76100000	1.16:0.53:0.98:0.91:1.48:0.94	80000000	90000000	0.94:1.06	39548	Alcohol dehydrogenase class-3 OS=Mus musculus GN=Adh5 PE=1 SV=3	-0.318857	0.451835	P28474	11532	alcohol dehydrogenase 5 (class III), chi polypeptide	Adh5
1318	1461	Q6VVW5|ANPRB_MOUSE	0.22	7	5	5		24800000	3220000	7080000	27200000	13500000	2.98296e+06	1.97:0.26:0.56:2.15:1.07:0	11700000	13500000	0.93:1.07	117060	Atrial natriuretic peptide receptor 2 OS=Mus musculus GN=Npr2 PE=1 SV=2	-0.3156	0.781862	Q6VVW5	230103	natriuretic peptide receptor 2	Npr2
1182	1603	Q9JIK5|DDX21_MOUSE	0.32	7	5	5		11600000	2390000	4650000	7690000	4700000	10800000	1.67:0.34:0.67:1.10:0.67:1.55	6220000	7730000	0.89:1.11	93551	Nucleolar RNA helicase 2 OS=Mus musculus GN=Ddx21 PE=1 SV=3	-0.315101	0.672206	Q9JIK5	56200	DExD box helicase 21	Ddx21
2970	9170	Q9CZH3|PSMG3_MOUSE	0.26	23	2	2		8010000	15900000	13800000	16200000	13700000	17000000	0.57:1.13:0.98:1.15:0.97:1.21	12600000	15700000	0.89:1.11	13331	Proteasome assembly chaperone 3 OS=Mus musculus GN=Psmg3 PE=1 SV=1	-0.314641	0.326266	Q9CZH3	66506	proteasome (prosome, macropain) assembly chaperone 3	Psmg3
2450	13629	O35654|DPOD2_MOUSE	2.83	6	2	2		2.98296e+06	2.98296e+06	2.98296e+06	5130000	2.98296e+06	2.98296e+06	0:0:0:6.00:0:0	0	1710000	00:00:02	51355	DNA polymerase delta subunit 2 OS=Mus musculus GN=Pold2 PE=1 SV=2	-0.31025	0.42265	O35654	18972	polymerase (DNA directed), delta 2, regulatory subunit	Pold2
24	36	P11276|FINC_MOUSE	0.44	41	77	77	Carbamidomethylation	1330000000	593000000	448000000	2120000000	144000000	667000000	1.50:0.67:0.51:2.40:0.16:0.75	790000000	977000000	0.89:1.11	272536	Fibronectin OS=Mus musculus GN=Fn1 PE=1 SV=4	-0.305897	0.794139	P11276	14268	fibronectin 1	Fn1
1661	2281	P97346|NXN_MOUSE	0.35	11	4	4		18800000	37100000	50600000	52100000	34400000	45100000	0.47:0.93:1.28:1.31:0.87:1.14	35500000	43800000	0.89:1.11	48344	Nucleoredoxin OS=Mus musculus GN=Nxn PE=1 SV=1	-0.305306	0.483529	P97346	18230	nucleoredoxin	Nxn
1183	2612	tr|Q61635|Q61635_MOUSE	0.34	13	4	4		15700000	24400000	27600000	39700000	4710000	39200000	0.62:0.97:1.09:1.57:0.19:1.56	22600000	33100000	0.81:1.19	46785	GTP-binding protein OS=Mus musculus GN=Ifi47 PE=1 SV=1	-0.30452	0.698231	Q61635	15953	interferon gamma inducible protein 47	Ifi47
1902	8835	Q9QYF9|NDRG3_MOUSE	0.34	14	4	4		14400000	22800000	51300000	31200000	44200000	33700000	0.44:0.69:1.56:0.95:1.34:1.02	29500000	36400000	0.90:1.10	41555	Protein NDRG3 OS=Mus musculus GN=Ndrg3 PE=1 SV=1	-0.301902	0.610431	Q9QYF9	29812	N-myc downstream regulated gene 3	Ndrg3
1071	1501	Q8BWT5|DIP2A_MOUSE	0.82	3	4	3		2650000	2.98296e+06	2.98296e+06	4650000	2.98296e+06	2.98296e+06	2.18:0:0:3.82:0:0	883000	1550000	0.73:1.27	165254	Disco-interacting protein 2 homolog A OS=Mus musculus GN=Dip2a PE=1 SV=3	-0.301153	0.352783	Q8BWT5	64451	disco interacting protein 2 homolog A	Dip2a
1778	1760	Q52KI8|SRRM1_MOUSE	0.55	3	2	2		12800000	2.98296e+06	4860000	3700000	13200000	8520000	1.78:0:0.68:0.52:1.84:1.19	5890000	8460000	0.82:1.18	106862	Serine/arginine repetitive matrix protein 1 OS=Mus musculus GN=Srrm1 PE=1 SV=2	-0.300314	0.715798	Q52KI8	51796	serine/arginine repetitive matrix 1	Srrm1
2716	9142	P35831|PTN12_MOUSE	0.42	3	2	2	Carbamidomethylation	2.98296e+06	1460000	1300000	2140000	1910000	2.98296e+06	0:1.29:1.15:1.88:1.68:0	921000	1350000	0.81:1.19	86526	Tyrosine-protein phosphatase non-receptor type 12 OS=Mus musculus GN=Ptpn12 PE=1 SV=3	-0.292337	0.538344	P35831	19248	protein tyrosine phosphatase, non-receptor type 12	Ptpn12
2665	28300	P29699|FETUA_MOUSE	0.6	3	2	2		2.98296e+06	2460000	2.98296e+06	2.98296e+06	4290000	2.98296e+06	0:2.19:0:0:3.81:0	819000	1430000	0.73:1.27	37326	Alpha-2-HS-glycoprotein OS=Mus musculus GN=Ahsg PE=1 SV=1	-0.283551	0.296026	P29699	11625	alpha-2-HS-glycoprotein	Ahsg
370	369	Q8VEK3|HNRPU_MOUSE	0.4	23	17	17	Carbamidomethylation	849000000	378000000	216000000	530000000	447000000	779000000	1.59:0.71:0.41:0.99:0.84:1.46	481000000	586000000	0.90:1.10	87918	Heterogeneous nuclear ribonucleoprotein U OS=Mus musculus GN=Hnrnpu PE=1 SV=1	-0.283222	0.659679	Q8VEK3	51810	heterogeneous nuclear ribonucleoprotein U	Hnrnpu
1144	921	Q99J99|THTM_MOUSE	0.32	41	10	10		64700000	19800000	18400000	49400000	15200000	60600000	1.70:0.52:0.48:1.30:0.40:1.59	34300000	41700000	0.90:1.10	33023	3-mercaptopyruvate sulfurtransferase OS=Mus musculus GN=Mpst PE=1 SV=3	-0.282992	0.734674	Q99J99	NA	NA	NA
241	269	Q02248|CTNB1_MOUSE	0.33	34	20	17	Carbamidomethylation	99000000	88600000	117000000	112000000	65600000	193000000	0.88:0.79:1.04:0.99:0.58:1.72	102000000	123000000	0.90:1.10	85471	Catenin beta-1 OS=Mus musculus GN=Ctnnb1 PE=1 SV=1	-0.282947	0.617665	Q02248	12387	catenin (cadherin associated protein), beta 1	Ctnnb1
242	142	Q9DCD0|6PGD_MOUSE	0.38	51	23	22	Carbamidomethylation	449000000	274000000	563000000	656000000	358000000	548000000	0.95:0.58:1.19:1.38:0.75:1.15	488000000	521000000	0.97:1.03	53247	6-phosphogluconate dehydrogenase decarboxylating OS=Mus musculus GN=Pgd PE=1 SV=3	-0.280504	0.489591	Q9DCD0	110208	phosphogluconate dehydrogenase	Pgd
273	192	Q62167|DDX3X_MOUSE	0.33	49	26	8	Carbamidomethylation	44000000	135000000	115000000	152000000	39200000	165000000	0.41:1.25:1.06:1.40:0.36:1.52	119000000	119000000	1.00:1.00	73102	ATP-dependent RNA helicase DDX3X OS=Mus musculus GN=Ddx3x PE=1 SV=3	-0.276871	0.693952	Q62167	13205	DEAD box helicase 3, X-linked	Ddx3x
115	64	P19324|SERPH_MOUSE	0.44	65	32	32		1640000000	2960000000	2440000000	2960000000	1960000000	3600000000	0.63:1.14:0.94:1.14:0.75:1.39	2350000000	2840000000	0.90:1.10	46534	Serpin H1 OS=Mus musculus GN=Serpinh1 PE=1 SV=3	-0.275278	0.467627	P19324	12406	serine (or cysteine) peptidase inhibitor, clade H, member 1	Serpinh1
2827	42430	Q9EPJ9|ARFG1_MOUSE	2.85	6	2	2		2.98296e+06	2.98296e+06	2.98296e+06	6830000	2.98296e+06	1000000	0:0:0:5.23:0:0.77	0	2610000	00:00:02	45288	ADP-ribosylation factor GTPase-activating protein 1 OS=Mus musculus GN=Arfgap1 PE=1 SV=2	-0.272982	0.751336	Q9EPJ9	228998	ADP-ribosylation factor GTPase activating protein 1	Arfgap1
1000	1001	O55023|IMPA1_MOUSE	0.34	31	8	8	Carbamidomethylation	161000000	114000000	168000000	43500000	410000000	81200000	0.99:0.70:1.03:0.27:2.52:0.50	148000000	245000000	0.75:1.25	30436	Inositol monophosphatase 1 OS=Mus musculus GN=Impa1 PE=1 SV=1	-0.271423	0.818388	O55023	NA	NA	NA
1910	1243	Q60692|PSB6_MOUSE	0.35	13	3	3		237000000	147000000	158000000	200000000	207000000	246000000	1.19:0.74:0.79:1.00:1.04:1.23	202000000	218000000	0.96:1.04	25379	Proteasome subunit beta type-6 OS=Mus musculus GN=Psmb6 PE=1 SV=3	-0.26879	0.329234	Q60692	19175	proteasome (prosome, macropain) subunit, beta type 6	Psmb6
2459	42447	O09110|MP2K3_MOUSE	1.13	7	2	2		2.98296e+06	2.98296e+06	5480000	3740000	4470000	5570000	0:0:1.71:1.17:1.39:1.74	1830000	4590000	0.57:1.43	39296	Dual specificity mitogen-activated protein kinase kinase 3 OS=Mus musculus GN=Map2k3 PE=1 SV=2	-0.267742	0.482145	O09110	26397	mitogen-activated protein kinase kinase 3	Map2k3
1882	1229	P62267|RS23_MOUSE	0.33	29	4	4		174000000	145000000	284000000	292000000	222000000	211000000	0.79:0.66:1.28:1.32:1.00:0.95	201000000	242000000	0.91:1.09	15808	40S ribosomal protein S23 OS=Mus musculus GN=Rps23 PE=1 SV=3	-0.265823	0.465732	P62267	66475	ribosomal protein S23	Rps23
676	838	Q9R1P4|PSA1_MOUSE	0.37	53	14	14		327000000	249000000	317000000	403000000	285000000	385000000	1.00:0.76:0.97:1.23:0.87:1.18	297000000	358000000	0.91:1.09	29547	Proteasome subunit alpha type-1 OS=Mus musculus GN=Psma1 PE=1 SV=1	-0.264918	0.255207	Q9R1P4	26440	proteasome subunit alpha 1	Psma1
892	512	P63037|DNJA1_MOUSE	0.34	37	9	9		117000000	142000000	153000000	185000000	76700000	233000000	0.77:0.94:1.01:1.22:0.51:1.54	137000000	165000000	0.91:1.09	44868	DnaJ homolog subfamily A member 1 OS=Mus musculus GN=Dnaja1 PE=1 SV=1	-0.26391	0.614923	P63037	15502	DnaJ heat shock protein family (Hsp40) member A1	Dnaja1
1819	2374	Q91XD6|VPS36_MOUSE	0.12	10	3	3		8060000	6870000	12900000	6780000	2.98296e+06	23600000	0.83:0.71:1.33:0.70:0:2.43	9280000	10100000	0.96:1.04	43736	Vacuolar protein-sorting-associated protein 36 OS=Mus musculus GN=Vps36 PE=1 SV=1	-0.261606	0.802684	Q91XD6	70160	vacuolar protein sorting 36	Vps36
145	567	P70670|NACAM_MOUSE	0.34	8	13	13		388000000	460000000	338000000	453000000	465000000	500000000	0.89:1.06:0.78:1.04:1.07:1.15	445000000	473000000	0.97:1.03	220497	Nascent polypeptide-associated complex subunit alpha muscle-specific form OS=Mus musculus GN=Naca PE=1 SV=2	-0.257754	0.148644	P70670	17938	nascent polypeptide-associated complex alpha polypeptide	Naca
466	257	Q61937|NPM_MOUSE	0.39	59	17	8		3540000000	1840000000	1750000000	2840000000	3500000000	2180000000	1.36:0.70:0.67:1.09:1.34:0.84	2370000000	2840000000	0.91:1.09	32560	Nucleophosmin OS=Mus musculus GN=Npm1 PE=1 SV=1	-0.256951	0.547381	Q61937	18148	nucleophosmin 1	Npm1
2669	1930	Q61510|TRI25_MOUSE	0.21	4	2	2		8660000	20100000	21200000	28900000	15400000	15300000	0.47:1.10:1.16:1.58:0.85:0.84	18500000	19900000	0.96:1.04	71726	E3 ubiquitin/ISG15 ligase TRIM25 OS=Mus musculus GN=Trim25 PE=1 SV=2	-0.254539	0.623242	Q61510	217069	tripartite motif-containing 25	Trim25
500	379	P27659|RL3_MOUSE	0.34	36	15	15	Carbamidomethylation	815000000	505000000	467000000	812000000	577000000	739000000	1.25:0.77:0.72:1.24:0.88:1.13	596000000	709000000	0.91:1.09	46110	60S ribosomal protein L3 OS=Mus musculus GN=Rpl3 PE=1 SV=3	-0.251959	0.440602	P27659	27367	ribosomal protein L3	Rpl3
179	347	Q9D0R2|SYTC_MOUSE	0.33	40	26	25	Carbamidomethylation	217000000	248000000	170000000	241000000	234000000	281000000	0.93:1.07:0.73:1.04:1.01:1.21	212000000	252000000	0.91:1.09	83356	Threonine--tRNA ligase cytoplasmic OS=Mus musculus GN=Tars PE=1 SV=2	-0.25163	0.220982	Q9D0R2	110960	threonyl-tRNA synthetase	Tars
2360	59743	Q8BWW4|LARP4_MOUSE	0.03	4	2	2		3760000	4590000	5690000	2.98296e+06	2620000	11100000	0.81:0.99:1.23:0:0.57:2.40	4680000	4570000	1.01:0.99	79763	La-related protein 4 OS=Mus musculus GN=Larp4 PE=1 SV=2	-0.250561	0.781034	Q8BWW4	207214	La ribonucleoprotein domain family, member 4	Larp4
1016	2511	tr|E9PV48|E9PV48_MOUSE	0.28	22	7	7		10700000	53800000	22800000	63000000	25200000	15500000	0.34:1.69:0.72:1.98:0.79:0.49	29100000	34600000	0.91:1.09	47220	Protein Ifit3b OS=Mus musculus GN=Ifit3b PE=1 SV=1	-0.248362	0.791827	E9PV48	667370	interferon-induced protein with tetratricopeptide repeats 3B	Ifit3b
382	270	Q9WTM5|RUVB2_MOUSE	0.3	47	21	21		167000000	142000000	125000000	210000000	93600000	211000000	1.06:0.90:0.79:1.33:0.59:1.33	145000000	171000000	0.92:1.08	51113	RuvB-like 2 OS=Mus musculus GN=Ruvbl2 PE=1 SV=3	-0.245756	0.568344	Q9WTM5	20174	RuvB-like protein 2	Ruvbl2
2157	1984	Q62186|SSRD_MOUSE	0.28	25	3	3		43500000	51500000	85600000	40100000	30900000	143000000	0.66:0.78:1.30:0.61:0.47:2.17	60200000	71300000	0.92:1.08	18937	Translocon-associated protein subunit delta OS=Mus musculus GN=Ssr4 PE=1 SV=1	-0.244813	0.793001	Q62186	20832	signal sequence receptor, delta	Ssr4
2788	2485	Q9QYA2|TOM40_MOUSE	0.19	8	2	2		7550000	3270000	7410000	2330000	3830000	15400000	1.14:0.49:1.12:0.35:0.58:2.33	6080000	7200000	0.92:1.08	37895	Mitochondrial import receptor subunit TOM40 homolog OS=Mus musculus GN=Tomm40 PE=1 SV=3	-0.242043	0.818883	Q9QYA2	53333	translocase of outer mitochondrial membrane 40	Tomm40
2159	2440	Q8R2Q8|BST2_MOUSE	0.29	11	3	3		215000000	144000000	19300000	313000000	96000000	37600000	1.57:1.05:0.14:2.27:0.70:0.27	126000000	149000000	0.92:1.08	19152	Bone marrow stromal antigen 2 OS=Mus musculus GN=Bst2 PE=1 SV=1	-0.239452	0.834799	Q8R2Q8	69550	bone marrow stromal cell antigen 2	Bst2
1383	1257	Q8VCM8|NCLN_MOUSE	0.26	15	6	6		24900000	7450000	10700000	20800000	8400000	21600000	1.59:0.48:0.68:1.33:0.54:1.38	14300000	16900000	0.92:1.08	62908	Nicalin OS=Mus musculus GN=Ncln PE=1 SV=2	-0.238815	0.726243	Q8VCM8	103425	nicalin	Ncln
1097	848	P10518|HEM2_MOUSE	0.29	31	8	8	Carbamidomethylation	111000000	64200000	110000000	92200000	140000000	104000000	1.07:0.62:1.06:0.89:1.35:1.01	94800000	112000000	0.92:1.08	36024	Delta-aminolevulinic acid dehydratase OS=Mus musculus GN=Alad PE=1 SV=1	-0.237346	0.46568	P10518	17025	aminolevulinate, delta-, dehydratase	Alad
437	291	Q9D1G1|RAB1B_MOUSE	0.28	75	15	9		329000000	144000000	328000000	375000000	166000000	403000000	1.13:0.50:1.13:1.29:0.57:1.38	267000000	362000000	0.85:1.15	22187	Ras-related protein Rab-1B OS=Mus musculus GN=Rab1b PE=1 SV=1	-0.236985	0.64918	Q9D1G1	76308	RAB1B, member RAS oncogene family	Rab1b
1815	1609	Q6ZQI3|MLEC_MOUSE	0.27	17	4	4		66300000	99400000	113000000	71000000	55000000	202000000	0.66:0.98:1.12:0.70:0.54:1.99	93100000	109000000	0.92:1.08	32342	Malectin OS=Mus musculus GN=Mlec PE=1 SV=2	-0.234983	0.763038	Q6ZQI3	109154	malectin	Mlec
808	2710	P48722|HS74L_MOUSE	0.25	12	8	4	Carbamidomethylation	20500000	14500000	50400000	38200000	20700000	41600000	0.66:0.47:1.63:1.23:0.67:1.34	32000000	36100000	0.94:1.06	94382	Heat shock 70 kDa protein 4L OS=Mus musculus GN=Hspa4l PE=1 SV=2	-0.234888	0.719838	P48722	18415	heat shock protein 4 like	Hspa4l
1698	8738	Q8VDL4|ADPGK_MOUSE	0.25	13	4	4		6640000	15800000	31500000	24500000	5140000	33500000	0.34:0.81:1.61:1.26:0.26:1.72	18000000	21000000	0.92:1.08	53903	ADP-dependent glucokinase OS=Mus musculus GN=Adpgk PE=1 SV=2	-0.227199	0.795868	Q8VDL4	72141	ADP-dependent glucokinase	Adpgk
1491	1778	Q9QUJ7|ACSL4_MOUSE	0.32	8	4	4		47400000	2.98296e+06	25800000	47900000	5150000	36100000	1.46:-:0.79:1.47:0.16:1.11	34200000	29700000	1.07:0.93	79077	Long-chain-fatty-acid--CoA ligase 4 OS=Mus musculus GN=Acsl4 PE=1 SV=2	-0.226766	0.822815	Q9QUJ7	50790	acyl-CoA synthetase long-chain family member 4	Acsl4
867	720	P34022|RANG_MOUSE	0.31	67	10	10	Carbamidomethylation	918000000	860000000	789000000	1210000000	759000000	1030000000	0.99:0.93:0.85:1.30:0.82:1.11	856000000	1000000000	0.92:1.08	23596	Ran-specific GTPase-activating protein OS=Mus musculus GN=Ranbp1 PE=1 SV=2	-0.224398	0.388061	P34022	19385	RAN binding protein 1	Ranbp1
2614	4449	Q9Z0R4|ITSN1_MOUSE	2.76	2	2	2		2.98296e+06	2.98296e+06	1720000	2.98296e+06	2.98296e+06	2.98296e+06	0:0:6.00:0:0:0	575000	0	2.00:0	194296	Intersectin-1 OS=Mus musculus GN=Itsn1 PE=1 SV=2	-0.219489	0.42265	Q9Z0R4	16443	intersectin 1 (SH3 domain protein 1A)	Itsn1
1865	1762	O35682|MYADM_MOUSE	0.24	9	4	3		304000000	161000000	172000000	279000000	219000000	243000000	1.32:0.70:0.75:1.22:0.95:1.06	212000000	247000000	0.92:1.08	35285	Myeloid-associated differentiation marker OS=Mus musculus GN=Myadm PE=1 SV=2	-0.21818	0.539165	O35682	50918	myeloid-associated differentiation marker	Myadm
912	1555	Q61210|ARHG1_MOUSE	0.23	10	6	6		28100000	27000000	29200000	56800000	28300000	12600000	0.93:0.89:0.96:1.87:0.93:0.41	28100000	32600000	0.93:1.07	102804	Rho guanine nucleotide exchange factor 1 OS=Mus musculus GN=Arhgef1 PE=1 SV=2	-0.212826	0.76295	Q61210	16801	Rho guanine nucleotide exchange factor (GEF) 1	Arhgef1
2562	25950	Q8R349|CDC16_MOUSE	0.61	3	2	2		2.98296e+06	527	4350000	2.98296e+06	2530000	2.98296e+06	0:0.01:3.79:0:2.20:0	1450000	842000	1.27:0.73	71460	Cell division cycle protein 16 homolog OS=Mus musculus GN=Cdc16 PE=1 SV=1	-0.212271	0.792022	Q8R349	69957	CDC16 cell division cycle 16	Cdc16
268	128	Q91YQ5|RPN1_MOUSE	0.28	54	25	25	Carbamidomethylation	312000000	205000000	320000000	400000000	204000000	365000000	1.04:0.68:1.06:1.33:0.68:1.21	279000000	323000000	0.93:1.07	68528	Dolichyl-diphosphooligosaccharide--protein glycosyltransferase subunit 1 OS=Mus musculus GN=Rpn1 PE=1 SV=1	-0.211269	0.574508	Q91YQ5	103963	ribophorin I	Rpn1
2483	2322	Q3UKJ7|SMU1_MOUSE	0.22	5	2	2		12600000	8110000	4900000	11100000	8930000	9590000	1.37:0.88:0.53:1.20:0.97:1.04	8540000	9870000	0.93:1.07	57544	WD40 repeat-containing protein SMU1 OS=Mus musculus GN=Smu1 PE=2 SV=2	-0.209864	0.61587	Q3UKJ7	74255	smu-1 suppressor of mec-8 and unc-52 homolog (C. elegans)	Smu1
1580	1220	O88448|KLC2_MOUSE	0.28	15	5	2		24800000	2050000	2.98296e+06	19100000	13400000	1970000	2.42:0.20:0:1.87:1.31:0.19	8930000	11500000	0.87:1.13	66662	Kinesin light chain 2 OS=Mus musculus GN=Klc2 PE=1 SV=1	-0.208434	0.872757	O88448	NA	NA	NA
164	131	Q8R1B4|EIF3C_MOUSE	0.29	34	30	30	Carbamidomethylation	469000000	246000000	323000000	425000000	353000000	421000000	1.26:0.66:0.87:1.14:0.95:1.13	346000000	399000000	0.93:1.07	105531	Eukaryotic translation initiation factor 3 subunit C OS=Mus musculus GN=Eif3c PE=1 SV=1	-0.208025	0.505971	Q8R1B4	56347	eukaryotic translation initiation factor 3, subunit C	Eif3c
1126	1144	P53810|PIPNA_MOUSE	0.24	35	8	6	Carbamidomethylation	38700000	47800000	108000000	110000000	64800000	49500000	0.56:0.69:1.55:1.57:0.93:0.71	64700000	74600000	0.93:1.07	31893	Phosphatidylinositol transfer protein alpha isoform OS=Mus musculus GN=Pitpna PE=1 SV=2	-0.205659	0.744085	P53810	18738	phosphatidylinositol transfer protein, alpha	Pitpna
2998	42424	P62274|RS29_MOUSE	0.16	34	2	2		34100000	39600000	34700000	67200000	23700000	33800000	0.88:1.02:0.89:1.73:0.61:0.87	36200000	41500000	0.93:1.07	6677	40S ribosomal protein S29 OS=Mus musculus GN=Rps29 PE=3 SV=2	-0.202097	0.720493	P62274	20090	ribosomal protein S29	Rps29
755	615	Q64674|SPEE_MOUSE	0.25	41	12	12	Carbamidomethylation	176000000	149000000	154000000	258000000	101000000	192000000	1.03:0.87:0.90:1.50:0.59:1.12	160000000	183000000	0.93:1.07	33995	Spermidine synthase OS=Mus musculus GN=Srm PE=1 SV=1	-0.202027	0.652757	Q64674	20810	spermidine synthase	Srm
929	932	P35279|RAB6A_MOUSE	0.21	44	10	5		45800000	17400000	24300000	28200000	15700000	56700000	1.46:0.55:0.78:0.90:0.50:1.81	29200000	33500000	0.93:1.07	23590	Ras-related protein Rab-6A OS=Mus musculus GN=Rab6a PE=1 SV=4	-0.201275	0.784815	P35279	19346	RAB6A, member RAS oncogene family	Rab6a
323	234	P63158|HMGB1_MOUSE	0.29	49	24	18	Carbamidomethylation	2990000000	1030000000	1400000000	1350000000	2160000000	2710000000	1.54:0.53:0.72:0.70:1.11:1.40	1810000000	2070000000	0.93:1.07	24894	High mobility group protein B1 OS=Mus musculus GN=Hmgb1 PE=1 SV=2	-0.198622	0.732447	P63158	15289	high mobility group box 1	Hmgb1
337	259	O08810|U5S1_MOUSE	0.22	30	20	19		89700000	110000000	73300000	90200000	104000000	119000000	0.92:1.13:0.75:0.92:1.06:1.22	90900000	104000000	0.93:1.07	109361	116 kDa U5 small nuclear ribonucleoprotein component OS=Mus musculus GN=Eftud2 PE=1 SV=1	-0.198183	0.379572	O08810	20624	elongation factor Tu GTP binding domain containing 2	Eftud2
1282	1415	P97352|S10AD_MOUSE	0.24	55	9	9		110000000	77200000	94900000	130000000	86600000	107000000	1.09:0.76:0.94:1.29:0.86:1.06	93900000	108000000	0.93:1.07	11158	Protein S100-A13 OS=Mus musculus GN=S100a13 PE=1 SV=1	-0.198005	0.431883	P97352	NA	NA	NA
565	247	Q9DCH4|EIF3F_MOUSE	0.25	50	14	14		286000000	553000000	353000000	215000000	553000000	598000000	0.67:1.30:0.83:0.50:1.30:1.40	397000000	509000000	0.88:1.12	37984	Eukaryotic translation initiation factor 3 subunit F OS=Mus musculus GN=Eif3f PE=1 SV=2	-0.196573	0.712602	Q9DCH4	66085	eukaryotic translation initiation factor 3, subunit F	Eif3f
393	456	P60229|EIF3E_MOUSE	0.26	44	19	19		38300000	192000000	194000000	102000000	188000000	196000000	0.25:1.27:1.28:0.67:1.24:1.29	160000000	162000000	0.99:1.01	52221	Eukaryotic translation initiation factor 3 subunit E OS=Mus musculus GN=Eif3e PE=1 SV=1	-0.195872	0.751777	P60229	16341	eukaryotic translation initiation factor 3, subunit E	Eif3e
1214	1114	P60670|NPL4_MOUSE	0.21	20	7	7		44500000	10300000	28200000	38400000	22500000	33900000	1.50:0.35:0.95:1.30:0.76:1.14	27700000	31600000	0.93:1.07	68017	Nuclear protein localization protein 4 homolog OS=Mus musculus GN=Nploc4 PE=1 SV=3	-0.191776	0.744242	P60670	217365	NPL4 homolog, ubiquitin recognition factor	Nploc4
10	37	P11087|CO1A1_MOUSE	0.28	64	72	69	Carbamidomethylation	1000000000	1240000000	1020000000	924000000	1190000000	1600000000	0.86:1.07:0.88:0.79:1.03:1.38	1090000000	1420000000	0.87:1.13	138033	Collagen alpha-1(I) chain OS=Mus musculus GN=Col1a1 PE=1 SV=4	-0.188102	0.532488	P11087	12842	collagen, type I, alpha 1	Col1a1
1466	3251	Q9WVB4|SLIT3_MOUSE	0.18	4	4	4		801000	25300000	37700000	45000000	3180000	24500000	0.04:1.11:1.66:1.98:0.14:1.08	21300000	24200000	0.93:1.07	167726	Slit homolog 3 protein OS=Mus musculus GN=Slit3 PE=2 SV=2	-0.187979	0.864236	Q9WVB4	20564	slit guidance ligand 3	Slit3
1417	1352	Q6ZPJ3|UBE2O_MOUSE	0.19	3	3	3		2230000	8130000	3620000	6260000	4050000	5610000	0.45:1.63:0.73:1.26:0.81:1.13	4660000	5310000	0.93:1.07	140834	(E3-independent) E2 ubiquitin-conjugating enzyme UBE2O OS=Mus musculus GN=Ube2o PE=1 SV=3	-0.187476	0.75954	Q6ZPJ3	217342	ubiquitin-conjugating enzyme E2O	Ube2o
2191	1437	P42230|STA5A_MOUSE	0.2	3	2	2		2530000	2.98296e+06	4540000	4410000	4030000	2.98296e+06	0.98:0:1.76:1.71:1.56:0	2360000	2810000	0.91:1.09	90831	Signal transducer and activator of transcription 5A OS=Mus musculus GN=Stat5a PE=1 SV=1	-0.184316	0.575845	P42230	20850	signal transducer and activator of transcription 5A	Stat5a
2715	9111	Q9R059|FHL3_MOUSE	0.15	10	2	2		7400000	15400000	19800000	11400000	13800000	23200000	0.49:1.02:1.30:0.75:0.91:1.53	14200000	16200000	0.94:1.06	31795	Four and a half LIM domains protein 3 OS=Mus musculus GN=Fhl3 PE=1 SV=2	-0.184154	0.724527	Q9R059	14201	four and a half LIM domains 3	Fhl3
2774	42460	Q9JHL1|NHRF2_MOUSE	2.75	8	2	2		2.98296e+06	2.98296e+06	2.98296e+06	1820000	5360000	2.98296e+06	0:0:0:1.52:4.48:0	0	2390000	00:00:02	37403	Na(+)/H(+) exchange regulatory cofactor NHE-RF2 OS=Mus musculus GN=Slc9a3r2 PE=1 SV=2	-0.183541	0.735119	Q9JHL1	65962	solute carrier family 9 (sodium/hydrogen exchanger), member 3 regulator 2	Slc9a3r2
1396	2099	P49615|CDK5_MOUSE	0.65	17	4	3		2.98296e+06	2.98296e+06	8530000	6870000	2.98296e+06	6590000	0:0:2.33:1.88:0:1.80	2840000	4490000	0.78:1.22	33288	Cyclin-dependent-like kinase 5 OS=Mus musculus GN=Cdk5 PE=1 SV=1	-0.181823	0.787631	P49615	12568	cyclin-dependent kinase 5	Cdk5
1656	1177	Q9R1P1|PSB3_MOUSE	0.22	21	5	5		143000000	227000000	326000000	331000000	264000000	193000000	0.58:0.92:1.32:1.34:1.07:0.78	232000000	263000000	0.94:1.06	22965	Proteasome subunit beta type-3 OS=Mus musculus GN=Psmb3 PE=1 SV=1	-0.179108	0.669072	Q9R1P1	26446	proteasome (prosome, macropain) subunit, beta type 3	Psmb3
1104	1363	Q9QYI3|DNJC7_MOUSE	0.19	19	8	8		10300000	14300000	16500000	12500000	6900000	27100000	0.71:0.98:1.13:0.86:0.47:1.86	13700000	15500000	0.94:1.06	56476	DnaJ homolog subfamily C member 7 OS=Mus musculus GN=Dnajc7 PE=1 SV=2	-0.178092	0.797914	Q9QYI3	56354	DnaJ heat shock protein family (Hsp40) member C7	Dnajc7
1513	706	Q9R1P0|PSA4_MOUSE	0.23	21	4	4	Carbamidomethylation	233000000	187000000	196000000	281000000	198000000	217000000	1.07:0.85:0.89:1.29:0.91:0.99	205000000	232000000	0.94:1.06	29471	Proteasome subunit alpha type-4 OS=Mus musculus GN=Psma4 PE=1 SV=1	-0.176157	0.419676	Q9R1P0	26441	proteasome subunit alpha 4	Psma4
637	501	Q9WV80|SNX1_MOUSE	0.22	30	14	13		120000000	166000000	152000000	407000000	43100000	43500000	0.77:1.07:0.98:2.62:0.28:0.28	146000000	169000000	0.93:1.07	58952	Sorting nexin-1 OS=Mus musculus GN=Snx1 PE=1 SV=1	-0.172412	0.892887	Q9WV80	56440	sorting nexin 1	Snx1
2345	1697	Q8BFY6|PEF1_MOUSE	0.19	12	3	3		38300000	33400000	17700000	28700000	20500000	51500000	1.21:1.05:0.56:0.91:0.65:1.62	29800000	33600000	0.94:1.06	29228	Peflin OS=Mus musculus GN=Pef1 PE=1 SV=1	-0.171717	0.755068	Q8BFY6	67898	penta-EF hand domain containing 1	Pef1
620	531	Q922J3|CLIP1_MOUSE	0.18	9	9	8		30800000	43400000	35700000	64900000	7210000	51600000	0.79:1.12:0.92:1.67:0.19:1.33	36600000	41300000	0.94:1.06	155813	CAP-Gly domain-containing linker protein 1 OS=Mus musculus GN=Clip1 PE=1 SV=1	-0.170771	0.818583	Q922J3	56430	CAP-GLY domain containing linker protein 1	Clip1
378	319	Q61881|MCM7_MOUSE	0.2	31	19	19		158000000	96900000	114000000	149000000	171000000	92900000	1.21:0.74:0.88:1.14:1.32:0.71	123000000	138000000	0.94:1.06	81211	DNA replication licensing factor MCM7 OS=Mus musculus GN=Mcm7 PE=1 SV=1	-0.162563	0.646857	Q61881	17220	minichromosome maintenance complex component 7	Mcm7
1212	831	P49722|PSA2_MOUSE	0.21	39	6	6		154000000	301000000	300000000	356000000	277000000	211000000	0.58:1.13:1.13:1.34:1.04:0.79	252000000	281000000	0.94:1.06	25927	Proteasome subunit alpha type-2 OS=Mus musculus GN=Psma2 PE=1 SV=3	-0.160766	0.669281	P49722	19166	proteasome subunit alpha 2	Psma2
2435	2761	P49138|MAPK2_MOUSE	2.78	6	2	2		2.98296e+06	2.98296e+06	2.98296e+06	4800000	2.98296e+06	2220000	0:0:0:4.11:0:1.89	0	2340000	00:00:02	44050	MAP kinase-activated protein kinase 2 OS=Mus musculus GN=Mapkapk2 PE=1 SV=2	-0.160648	0.691193	P49138	17164	MAP kinase-activated protein kinase 2	Mapkapk2
2041	5710	Q9D706|RPAP3_MOUSE	1.26	4	2	2		2.98296e+06	2.98296e+06	2080000	3180000	2820000	2.98296e+06	0:0:1.55:2.36:2.09:0	695000	2000000	0.52:1.48	74096	RNA polymerase II-associated protein 3 OS=Mus musculus GN=Rpap3 PE=1 SV=1	-0.158933	0.412729	Q9D706	71919	RNA polymerase II associated protein 3	Rpap3
566	688	Q05D44|IF2P_MOUSE	0.19	16	12	12		136000000	52000000	147000000	155000000	107000000	112000000	1.15:0.44:1.24:1.31:0.90:0.95	129000000	125000000	1.02:0.98	137616	Eukaryotic translation initiation factor 5B OS=Mus musculus GN=Eif5b PE=1 SV=2	-0.158877	0.725276	Q05D44	226982	eukaryotic translation initiation factor 5B	Eif5b
301	218	P10630|IF4A2_MOUSE	0.2	45	18	6		202000000	118000000	233000000	294000000	162000000	161000000	1.04:0.60:1.20:1.51:0.83:0.82	184000000	206000000	0.95:1.05	46402	Eukaryotic initiation factor 4A-II OS=Mus musculus GN=Eif4a2 PE=1 SV=2	-0.157991	0.723505	P10630	13682	eukaryotic translation initiation factor 4A2	Eif4a2
445	594	Q6ZWN5|RS9_MOUSE	0.2	45	17	17		303000000	368000000	904000000	724000000	441000000	590000000	0.55:0.66:1.63:1.30:0.79:1.06	525000000	585000000	0.95:1.05	22591	40S ribosomal protein S9 OS=Mus musculus GN=Rps9 PE=1 SV=3	-0.156119	0.792866	Q6ZWN5	76846	ribosomal protein S9	Rps9
1544	1343	Q921W4|QORL1_MOUSE	0.17	17	3	3		36600000	27600000	45300000	54400000	47400000	20200000	0.95:0.71:1.17:1.41:1.23:0.52	36500000	40700000	0.95:1.05	38726	Quinone oxidoreductase-like protein 1 OS=Mus musculus GN=Cryzl1 PE=1 SV=1	-0.15595	0.744261	Q921W4	66609	crystallin, zeta (quinone reductase)-like 1	Cryzl1
1128	1373	Q569Z6|TR150_MOUSE	0.16	13	7	7		20900000	5950000	6740000	9280000	6130000	22000000	1.76:0.50:0.57:0.79:0.52:1.86	11200000	12500000	0.95:1.05	108178	Thyroid hormone receptor-associated protein 3 OS=Mus musculus GN=Thrap3 PE=1 SV=1	-0.155392	0.861869	Q569Z6	230753	thyroid hormone receptor associated protein 3	Thrap3
455	306	Q9DBG6|RPN2_MOUSE	0.19	35	16	16		373000000	289000000	474000000	578000000	195000000	492000000	0.93:0.72:1.19:1.44:0.49:1.23	379000000	421000000	0.95:1.05	69063	Dolichyl-diphosphooligosaccharide--protein glycosyltransferase subunit 2 OS=Mus musculus GN=Rpn2 PE=1 SV=1	-0.155175	0.759958	Q9DBG6	20014	ribophorin II	Rpn2
271	381	Q8CG47|SMC4_MOUSE	0.18	16	17	17		71500000	42500000	67100000	32300000	91700000	77600000	1.12:0.67:1.05:0.51:1.44:1.22	60400000	67200000	0.95:1.05	146894	Structural maintenance of chromosomes protein 4 OS=Mus musculus GN=Smc4 PE=1 SV=1	-0.154709	0.756186	Q8CG47	70099	structural maintenance of chromosomes 4	Smc4
552	406	P62242|RS8_MOUSE	0.24	52	18	18	Carbamidomethylation	1340000000	994000000	1440000000	1800000000	1060000000	1340000000	1.01:0.75:1.08:1.36:0.80:1.01	1260000000	1400000000	0.95:1.05	24205	40S ribosomal protein S8 OS=Mus musculus GN=Rps8 PE=1 SV=2	-0.154295	0.611973	P62242	20116	ribosomal protein S8	Rps8
1233	1521	Q8R010|AIMP2_MOUSE	0.16	40	7	7	Carbamidomethylation	11800000	31400000	79000000	45000000	21800000	69100000	0.27:0.73:1.84:1.05:0.51:1.61	40700000	45300000	0.95:1.05	35378	Aminoacyl tRNA synthase complex-interacting multifunctional protein 2 OS=Mus musculus GN=Aimp2 PE=1 SV=2	-0.153301	0.860521	Q8R010	231872	aminoacyl tRNA synthetase complex-interacting multifunctional protein 2	Aimp2
888	631	P35278|RAB5C_MOUSE	0.19	49	8	6		298000000	230000000	265000000	295000000	268000000	318000000	1.07:0.83:0.95:1.06:0.96:1.14	340000000	293000000	1.07:0.93	23412	Ras-related protein Rab-5C OS=Mus musculus GN=Rab5c PE=1 SV=2	-0.151821	0.300588	P35278	19345	RAB5C, member RAS oncogene family	Rab5c
2054	2039	Q9QXL2|KI21A_MOUSE	0.56	3	2	2		1180000	2.98296e+06	2.98296e+06	1970000	2.98296e+06	2.98296e+06	2.25:0:0:3.75:0:0	393000	656000	0.75:1.25	186535	Kinesin-like protein KIF21A OS=Mus musculus GN=Kif21a PE=1 SV=2	-0.151278	0.726795	Q9QXL2	16564	kinesin family member 21A	Kif21a
1051	1372	Q9CXW3|CYBP_MOUSE	0.19	57	10	10		118000000	136000000	136000000	168000000	108000000	156000000	0.86:1.00:0.99:1.23:0.79:1.14	130000000	144000000	0.95:1.05	26510	Calcyclin-binding protein OS=Mus musculus GN=Cacybp PE=1 SV=1	-0.147557	0.53161	Q9CXW3	12301	calcyclin binding protein	Cacybp
419	436	Q8CGY8|OGT1_MOUSE	0.17	18	16	16		48800000	33200000	52300000	27900000	24300000	96500000	1.03:0.70:1.11:0.59:0.51:2.05	44800000	49600000	0.95:1.05	116952	UDP-N-acetylglucosamine--peptide N-acetylglucosaminyltransferase 110 kDa subunit OS=Mus musculus GN=Ogt PE=1 SV=2	-0.146945	0.859353	Q8CGY8	108155	O-linked N-acetylglucosamine (GlcNAc) transferase (UDP-N-acetylglucosamine:polypeptide-N-acetylglucosaminyl transferase)	Ogt
2206	2805	O55013|TPPC3_MOUSE	0.17	19	3	3		59500000	40500000	38200000	60100000	34300000	58500000	1.23:0.84:0.79:1.24:0.71:1.21	46100000	51000000	0.95:1.05	20302	Trafficking protein particle complex subunit 3 OS=Mus musculus GN=Trappc3 PE=1 SV=1	-0.145831	0.672695	O55013	27096	trafficking protein particle complex 3	Trappc3
1246	1279	P63330|PP2AA_MOUSE	0.18	25	6	6	Carbamidomethylation	146000000	228000000	230000000	118000000	355000000	195000000	0.69:1.07:1.08:0.56:1.68:0.92	201000000	253000000	0.89:1.11	35608	Serine/threonine-protein phosphatase 2A catalytic subunit alpha isoform OS=Mus musculus GN=Ppp2ca PE=1 SV=1	-0.1453	0.797309	P63330	19052	protein phosphatase 2 (formerly 2A), catalytic subunit, alpha isoform	Ppp2ca
878	722	Q9DB77|QCR2_MOUSE	0.16	34	12	12		107000000	76500000	67400000	65700000	72300000	139000000	1.22:0.87:0.76:0.75:0.82:1.58	83700000	92400000	0.95:1.05	48235	Cytochrome b-c1 complex subunit 2 mitochondrial OS=Mus musculus GN=Uqcrc2 PE=1 SV=1	-0.142774	0.762658	Q9DB77	67003	ubiquinol cytochrome c reductase core protein 2	Uqcrc2
1731	1840	Q9Z2N8|ACL6A_MOUSE	0.16	14	3	3		91600000	58500000	79500000	75100000	105000000	73300000	1.14:0.73:0.99:0.93:1.30:0.91	76500000	84300000	0.95:1.05	47448	Actin-like protein 6A OS=Mus musculus GN=Actl6a PE=1 SV=2	-0.142294	0.60414	Q9Z2N8	56456	actin-like 6A	Actl6a
2448	12239	Q9Z280|PLD1_MOUSE	0.14	4	3	3		18400000	3650000	11900000	5990000	8950000	22500000	1.55:0.31:1.00:0.50:0.75:1.89	11300000	12500000	0.95:1.05	123969	Phospholipase D1 OS=Mus musculus GN=Pld1 PE=2 SV=1	-0.141169	0.86961	Q9Z280	NA	NA	NA
959	954	P18052|PTPRA_MOUSE	0.16	10	6	6		42800000	28400000	37300000	49400000	23100000	47100000	1.13:0.75:0.98:1.30:0.61:1.24	36200000	39900000	0.95:1.05	93698	Receptor-type tyrosine-protein phosphatase alpha OS=Mus musculus GN=Ptpra PE=1 SV=3	-0.140522	0.720634	P18052	19262	protein tyrosine phosphatase, receptor type, A	Ptpra
1150	8799	P70677|CASP3_MOUSE	0.15	27	7	7		8890000	11200000	37700000	22100000	20700000	20900000	0.44:0.55:1.86:1.09:1.02:1.03	19300000	21300000	0.95:1.05	31475	Caspase-3 OS=Mus musculus GN=Casp3 PE=1 SV=1	-0.140474	0.85105	P70677	12367	caspase 3	Casp3
2325	6967	Q9D0S9|HINT2_MOUSE	0.15	29	3	3		21100000	18300000	19300000	30600000	15300000	18700000	1.03:0.89:0.94:1.49:0.74:0.91	19600000	23000000	0.92:1.08	17320	Histidine triad nucleotide-binding protein 2 mitochondrial OS=Mus musculus GN=Hint2 PE=1 SV=1	-0.138174	0.714723	Q9D0S9	68917	histidine triad nucleotide binding protein 2	Hint2
86	473	O70318|E41L2_MOUSE	0.17	48	35	32	Carbamidomethylation	154000000	256000000	308000000	310000000	238000000	240000000	0.61:1.02:1.23:1.23:0.95:0.96	240000000	263000000	0.95:1.05	109940	Band 4.1-like protein 2 OS=Mus musculus GN=Epb41l2 PE=1 SV=2	-0.134212	0.678511	O70318	13822	erythrocyte membrane protein band 4.1 like 2	Epb41l2
391	413	Q3UDE2|TTL12_MOUSE	0.17	39	22	22		164000000	168000000	121000000	215000000	147000000	135000000	1.03:1.06:0.76:1.36:0.93:0.85	151000000	166000000	0.95:1.05	74043	Tubulin--tyrosine ligase-like protein 12 OS=Mus musculus GN=Ttll12 PE=1 SV=1	-0.133735	0.646105	Q3UDE2	223723	tubulin tyrosine ligase-like family, member 12	Ttll12
765	474	Q99K48|NONO_MOUSE	0.17	23	10	9	Carbamidomethylation	198000000	181000000	158000000	181000000	175000000	233000000	1.06:0.96:0.84:0.96:0.93:1.24	179000000	196000000	0.95:1.05	54541	Non-POU domain-containing octamer-binding protein OS=Mus musculus GN=Nono PE=1 SV=3	-0.133346	0.478	Q99K48	53610	non-POU-domain-containing, octamer binding protein	Nono
2547	8825	Q8BMB3|IF4E2_MOUSE	0.62	17	3	3		2.98296e+06	6810000	799000	6070000	2750000	2790000	0:2.13:0.25:1.89:0.86:0.87	2540000	3870000	0.79:1.21	28263	Eukaryotic translation initiation factor 4E type 2 OS=Mus musculus GN=Eif4e2 PE=1 SV=1	-0.132398	0.879314	Q8BMB3	26987	eukaryotic translation initiation factor 4E member 2	Eif4e2
1551	8920	P62317|SMD2_MOUSE	0.13	31	5	5		19500000	57800000	127000000	49200000	98600000	75700000	0.27:0.81:1.78:0.69:1.38:1.06	68200000	74500000	0.96:1.04	13527	Small nuclear ribonucleoprotein Sm D2 OS=Mus musculus GN=Snrpd2 PE=1 SV=1	-0.129586	0.865655	P62317	107686	small nuclear ribonucleoprotein D2	Snrpd2
282	163	P62908|RS3_MOUSE	0.17	66	23	23	Carbamidomethylation	2350000000	598000000	1410000000	1970000000	1220000000	1570000000	1.55:0.39:0.93:1.29:0.80:1.03	1450000000	1590000000	0.96:1.04	26674	40S ribosomal protein S3 OS=Mus musculus GN=Rps3 PE=1 SV=1	-0.127295	0.824972	P62908	27050	ribosomal protein S3	Rps3
644	376	P61164|ACTZ_MOUSE	0.14	53	14	7	Carbamidomethylation	255000000	332000000	121000000	189000000	280000000	304000000	1.03:1.34:0.49:0.77:1.13:1.23	236000000	257000000	0.96:1.04	42614	Alpha-centractin OS=Mus musculus GN=Actr1a PE=1 SV=1	-0.126719	0.778901	P61164	54130	ARP1 actin-related protein 1A, centractin alpha	Actr1a
1901	8758	Q61249|IGBP1_MOUSE	0.13	15	4	4		21400000	22700000	7940000	11300000	17700000	27800000	1.18:1.25:0.44:0.62:0.98:1.53	17300000	19000000	0.96:1.04	38971	Immunoglobulin-binding protein 1 OS=Mus musculus GN=Igbp1 PE=1 SV=1	-0.12627	0.825271	Q61249	18518	immunoglobulin (CD79A) binding protein 1	Igbp1
1775	2283	Q569Z5|DDX46_MOUSE	0.28	5	4	4		24700000	2.98296e+06	3210000	11000000	7110000	15600000	2.40:0:0.31:1.07:0.69:1.52	9290000	11200000	0.91:1.09	117448	Probable ATP-dependent RNA helicase DDX46 OS=Mus musculus GN=Ddx46 PE=1 SV=2	-0.125898	0.911147	Q569Z5	212880	DEAD box helicase 46	Ddx46
447	312	tr|Q9D4E6|Q9D4E6_MOUSE	2.41	19	17	2	Carbamidomethylation	2.98296e+06	2.98296e+06	2.98296e+06	6780000	2.98296e+06	291	0:0:0:5.99:0:0.01	0	2260000	00:00:02	71001	Polyadenylate-binding protein OS=Mus musculus GN=Pabpc6 PE=1 SV=1	-0.125654	0.902624	Q9D4E6	67543	poly(A) binding protein, cytoplasmic 6	Pabpc6
935	1395	P63005|LIS1_MOUSE	0.15	29	10	10	Carbamidomethylation	131000000	97500000	140000000	108000000	113000000	181000000	1.02:0.76:1.09:0.84:0.88:1.41	123000000	134000000	0.96:1.04	46670	Platelet-activating factor acetylhydrolase IB subunit alpha OS=Mus musculus GN=Pafah1b1 PE=1 SV=2	-0.125531	0.704679	P63005	18472	platelet-activating factor acetylhydrolase, isoform 1b, subunit 1	Pafah1b1
712	627	Q61990|PCBP2_MOUSE	0.18	51	11	7	Carbamidomethylation	399000000	395000000	472000000	470000000	401000000	510000000	0.90:0.90:1.07:1.06:0.91:1.16	422000000	460000000	0.96:1.04	38222	Poly(rC)-binding protein 2 OS=Mus musculus GN=Pcbp2 PE=1 SV=1	-0.125436	0.400197	Q61990	18521	poly(rC) binding protein 2	Pcbp2
1859	1307	Q9CQX2|CYB5B_MOUSE	0.15	43	4	4		83000000	114000000	314000000	240000000	95300000	221000000	0.47:0.64:1.76:1.35:0.54:1.25	170000000	186000000	0.96:1.04	16318	Cytochrome b5 type B OS=Mus musculus GN=Cyb5b PE=1 SV=1	-0.12254	0.869849	Q9CQX2	66427	cytochrome b5 type B	Cyb5b
2364	1667	Q07417|ACADS_MOUSE	0.11	10	3	3		9390000	10700000	13500000	12100000	5600000	18700000	0.81:0.92:1.16:1.03:0.48:1.60	11200000	12100000	0.96:1.04	44890	Short-chain specific acyl-CoA dehydrogenase mitochondrial OS=Mus musculus GN=Acads PE=1 SV=2	-0.115907	0.832133	Q07417	11409	acyl-Coenzyme A dehydrogenase, short chain	Acads
546	550	Q9CQV8|1433B_MOUSE	0.14	48	15	8		289000000	124000000	161000000	259000000	111000000	251000000	1.45:0.62:0.81:1.30:0.56:1.26	191000000	207000000	0.96:1.04	28086	14-3-3 protein beta/alpha OS=Mus musculus GN=Ywhab PE=1 SV=3	-0.113543	0.832341	Q9CQV8	54401	tyrosine 3-monooxygenase/tryptophan 5-monooxygenase activation protein, beta polypeptide	Ywhab
270	143	Q61753|SERA_MOUSE	0.16	42	26	26	Carbamidomethylation	1300000000	1500000000	1480000000	1690000000	1380000000	1560000000	0.88:1.01:1.00:1.14:0.93:1.05	1430000000	1730000000	0.91:1.09	56586	D-3-phosphoglycerate dehydrogenase OS=Mus musculus GN=Phgdh PE=1 SV=3	-0.113401	0.355143	Q61753	236539	3-phosphoglycerate dehydrogenase	Phgdh
750	818	P51660|DHB4_MOUSE	0.12	20	11	11		33500000	8880000	112000000	151000000	6180000	9620000	0.63:0.17:2.09:2.82:0.12:0.18	51300000	55400000	0.96:1.04	79482	Peroxisomal multifunctional enzyme type 2 OS=Mus musculus GN=Hsd17b4 PE=1 SV=3	-0.111633	0.946073	P51660	15488	hydroxysteroid (17-beta) dehydrogenase 4	Hsd17b4
512	654	P62960|YBOX1_MOUSE	0.14	60	15	12		270000000	469000000	350000000	403000000	440000000	332000000	0.72:1.24:0.93:1.07:1.17:0.88	363000000	391000000	0.96:1.04	35730	Nuclease-sensitive element-binding protein 1 OS=Mus musculus GN=Ybx1 PE=1 SV=3	-0.109657	0.692173	P62960	22608	Y box protein 1	Ybx1
2463	1446	Q3TC93|H1BP3_MOUSE	1.51	9	2	2		5300000	957000	2220000	2.98296e+06	2.98296e+06	3180000	2.73:0.49:1.14:0:0:1.64	2830000	1060000	1.45:0.55	43691	HCLS1-binding protein 3 OS=Mus musculus GN=Hs1bp3 PE=1 SV=2	-0.109575	0.878742	Q3TC93	58240	HCLS1 binding protein 3	Hs1bp3
1238	700	Q9CZM2|RL15_MOUSE	0.14	34	9	9		209000000	216000000	400000000	401000000	253000000	236000000	0.73:0.75:1.40:1.40:0.89:0.83	275000000	297000000	0.96:1.04	24146	60S ribosomal protein L15 OS=Mus musculus GN=Rpl15 PE=2 SV=4	-0.109411	0.804071	Q9CZM2	66480	ribosomal protein L15	Rpl15
1050	990	Q5EG47|AAPK1_MOUSE	0.12	21	9	9	Carbamidomethylation	12200000	45700000	38900000	45300000	12500000	46600000	0.36:1.36:1.16:1.35:0.37:1.39	37400000	34800000	1.04:0.96	63929	5'-AMP-activated protein kinase catalytic subunit alpha-1 OS=Mus musculus GN=Prkaa1 PE=1 SV=2	-0.109043	0.875227	Q5EG47	105787	protein kinase, AMP-activated, alpha 1 catalytic subunit	Prkaa1
1197	1445	Q9EQC5|SCYL1_MOUSE	0.12	13	6	6		34900000	33900000	32500000	47800000	18400000	42800000	0.99:0.97:0.93:1.36:0.52:1.22	33700000	36300000	0.96:1.04	89160	N-terminal kinase-like protein OS=Mus musculus GN=Scyl1 PE=1 SV=1	-0.105694	0.804319	Q9EQC5	78891	SCY1-like 1 (S. cerevisiae)	Scyl1
2381	1590	Q8VCH8|UBXN4_MOUSE	0.12	11	3	3		58100000	58800000	123000000	45600000	49400000	163000000	0.70:0.71:1.49:0.55:0.59:1.96	80100000	86000000	0.96:1.04	56472	UBX domain-containing protein 4 OS=Mus musculus GN=Ubxn4 PE=1 SV=1	-0.104938	0.899534	Q8VCH8	67812	UBX domain protein 4	Ubxn4
187	169	Q8VIJ6|SFPQ_MOUSE	0.13	38	25	24		265000000	305000000	372000000	299000000	452000000	262000000	0.81:0.94:1.14:0.92:1.39:0.80	314000000	365000000	0.92:1.08	75442	Splicing factor proline- and glutamine-rich OS=Mus musculus GN=Sfpq PE=1 SV=1	-0.104835	0.743206	Q8VIJ6	71514	splicing factor proline/glutamine rich (polypyrimidine tract binding protein associated)	Sfpq
2519	42474	Q99JT9|MTND_MOUSE	2.77	15	2	2		2.98296e+06	2.98296e+06	2.98296e+06	5170000	3020000	1430000	0:0:0:3.22:1.88:0.89	0	3210000	00:00:02	21524	1 2-dihydroxy-3-keto-5-methylthiopentene dioxygenase OS=Mus musculus GN=Adi1 PE=1 SV=1	-0.104329	0.855561	Q99JT9	104923	acireductone dioxygenase 1	Adi1
1630	2167	Q91VK1|BZW2_MOUSE	0.1	14	5	4		15100000	16000000	12300000	7650000	16700000	22300000	1.01:1.06:0.82:0.51:1.11:1.49	14500000	15500000	0.96:1.04	48063	Basic leucine zipper and W2 domain-containing protein 2 OS=Mus musculus GN=Bzw2 PE=1 SV=1	-0.104182	0.826437	Q91VK1	66912	basic leucine zipper and W2 domains 2	Bzw2
1077	1062	Q61703|ITIH2_MOUSE	0.15	11	7	7		272000000	697000000	394000000	478000000	551000000	436000000	0.58:1.48:0.84:1.01:1.17:0.93	454000000	489000000	0.96:1.04	105928	Inter-alpha-trypsin inhibitor heavy chain H2 OS=Mus musculus GN=Itih2 PE=1 SV=1	-0.104115	0.816433	Q61703	16425	inter-alpha trypsin inhibitor, heavy chain 2	Itih2
2974	9379	tr|Q3ULW8|Q3ULW8_MOUSE	0.4	5	2	2		2.98296e+06	1130000	2.98296e+06	1640000	2.98296e+06	2.98296e+06	0:2.45:0:3.55:0:0	376000	546000	0.82:1.18	59949	Poly [ADP-ribose] polymerase OS=Mus musculus GN=Parp3 PE=1 SV=1	-0.100133	0.835564	Q3ULW8	235587	poly (ADP-ribose) polymerase family, member 3	Parp3
2100	2406	Q08288|LYAR_MOUSE	2.84	10	2	2		3960000	2.98296e+06	1420000	2.98296e+06	2.98296e+06	2.98296e+06	4.42:0:1.58:0:0:0	1790000	0	2.00:0	43736	Cell growth-regulating nucleolar protein OS=Mus musculus GN=Lyar PE=1 SV=2	-0.0976939	0.816472	Q08288	17089	Ly1 antibody reactive clone	Lyar
2417	42586	Q91VU0|FAM3C_MOUSE	2.81	13	2	2		2.98296e+06	2.98296e+06	2.98296e+06	4660000	2330000	2570000	0:0:0:2.93:1.46:1.61	0	3180000	00:00:02	24753	Protein FAM3C OS=Mus musculus GN=Fam3c PE=1 SV=1	-0.0953029	0.808915	Q91VU0	27999	FAM3 metabolism regulating signaling molecule C	Fam3c
366	188	P08752|GNAI2_MOUSE	0.12	66	22	13	Carbamidomethylation	961000000	841000000	1160000000	1350000000	988000000	822000000	0.94:0.82:1.14:1.33:0.97:0.81	987000000	1050000000	0.97:1.03	40489	Guanine nucleotide-binding protein G(i) subunit alpha-2 OS=Mus musculus GN=Gnai2 PE=1 SV=5	-0.0933529	0.73846	P08752	14678	guanine nucleotide binding protein (G protein), alpha inhibiting 2	Gnai2
946	1211	P61022|CHP1_MOUSE	0.11	55	10	10		36300000	81400000	90600000	102000000	35800000	84400000	0.51:1.13:1.26:1.42:0.50:1.18	69500000	74100000	0.97:1.03	22432	Calcineurin B homologous protein 1 OS=Mus musculus GN=Chp1 PE=1 SV=2	-0.093196	0.867192	P61022	56398	calcineurin-like EF hand protein 1	Chp1
1403	1264	Q8BL97|SRSF7_MOUSE	0.11	22	7	6		231000000	119000000	136000000	128000000	59200000	331000000	1.38:0.71:0.81:0.77:0.35:1.98	162000000	173000000	0.97:1.03	30818	Serine/arginine-rich splicing factor 7 OS=Mus musculus GN=Srsf7 PE=1 SV=1	-0.0925527	0.912118	Q8BL97	225027	serine and arginine-rich splicing factor 7	Srsf7
352	553	Q6R0H7|GNAS1_MOUSE	0.12	10	16	14		406000000	583000000	537000000	530000000	431000000	666000000	0.77:1.11:1.02:1.01:0.82:1.27	509000000	542000000	0.97:1.03	121505	Guanine nucleotide-binding protein G(s) subunit alpha isoforms XLas OS=Mus musculus GN=Gnas PE=1 SV=1	-0.0924593	0.717538	Q6R0H7	14683	GNAS (guanine nucleotide binding protein, alpha stimulating) complex locus	Gnas
503	644	O70194|EIF3D_MOUSE	0.12	32	14	14	Carbamidomethylation	248000000	183000000	214000000	207000000	214000000	266000000	1.12:0.82:0.96:0.93:0.96:1.20	215000000	229000000	0.97:1.03	63989	Eukaryotic translation initiation factor 3 subunit D OS=Mus musculus GN=Eif3d PE=1 SV=2	-0.0910109	0.624387	O70194	55944	eukaryotic translation initiation factor 3, subunit D	Eif3d
1295	1989	Q3UH60|DIP2B_MOUSE	0.54	3	4	3		560000	2.98296e+06	7590000	6090000	3870000	1880000	0.17:0:2.28:1.83:1.16:0.56	2720000	3950000	0.82:1.18	171125	Disco-interacting protein 2 homolog B OS=Mus musculus GN=Dip2b PE=1 SV=1	-0.0888317	0.927343	Q3UH60	239667	disco interacting protein 2 homolog B	Dip2b
681	991	O35295|PURB_MOUSE	0.1	41	8	7		138000000	80100000	113000000	96400000	171000000	83800000	1.21:0.70:1.00:0.85:1.50:0.74	111000000	131000000	0.92:1.08	33901	Transcriptional activator protein Pur-beta OS=Mus musculus GN=Purb PE=1 SV=3	-0.0850258	0.846149	O35295	19291	purine rich element binding protein B	Purb
2267	4777	Q3TLH4|PRC2C_MOUSE	2.8	1	2	2		2.98296e+06	1700000	3770000	2.98296e+06	2.98296e+06	2.98296e+06	0:1.87:4.13:0:0:0	1820000	0	2.00:0	310891	Protein PRRC2C OS=Mus musculus GN=Prrc2c PE=1 SV=3	-0.0822509	0.80977	Q3TLH4	226562	proline-rich coiled-coil 2C	Prrc2c
280	316	Q922B2|SYDC_MOUSE	0.1	56	21	21	Carbamidomethylation	254000000	208000000	299000000	377000000	205000000	223000000	0.97:0.80:1.15:1.45:0.79:0.85	253000000	309000000	0.90:1.10	57147	Aspartate--tRNA ligase cytoplasmic OS=Mus musculus GN=Dars PE=1 SV=2	-0.0810923	0.824895	Q922B2	226414	aspartyl-tRNA synthetase	Dars
2255	2370	Q80WC3|TNC18_MOUSE	0.09	1	3	3		25400000	28600000	9540000	11900000	27700000	27600000	1.17:1.31:0.44:0.55:1.27:1.27	21200000	22400000	0.97:1.03	307635	Trinucleotide repeat-containing gene 18 protein OS=Mus musculus GN=Tnrc18 PE=1 SV=2	-0.0807961	0.884732	Q80WC3	231861	trinucleotide repeat containing 18	Tnrc18
1324	1621	Q9JK48|SHLB1_MOUSE	0.09	21	7	7		59000000	40400000	33700000	54500000	12700000	73400000	1.29:0.89:0.74:1.19:0.28:1.61	44400000	46900000	0.97:1.03	40855	Endophilin-B1 OS=Mus musculus GN=Sh3glb1 PE=1 SV=1	-0.079086	0.906792	Q9JK48	54673	SH3-domain GRB2-like B1 (endophilin)	Sh3glb1
964	1036	Q9D6Z1|NOP56_MOUSE	0.09	20	10	10	Carbamidomethylation	100000000	82200000	71800000	83000000	44200000	141000000	1.15:0.95:0.83:0.95:0.51:1.62	90000000	89300000	1.00:1.00	64464	Nucleolar protein 56 OS=Mus musculus GN=Nop56 PE=1 SV=2	-0.0784807	0.884585	Q9D6Z1	67134	NOP56 ribonucleoprotein	Nop56
146	370	tr|D4AFX7|D4AFX7_MOUSE	0.09	18	29	29		86700000	57400000	100000000	140000000	81600000	36000000	1.04:0.69:1.20:1.67:0.98:0.43	81400000	105000000	0.87:1.13	255064	Protein Dnajc13 OS=Mus musculus GN=Dnajc13 PE=1 SV=1	-0.0776603	0.899991	D4AFX7	NA	NA	NA
1026	1467	Q8BIW1|PRUNE_MOUSE	0.08	22	6	6		34200000	20600000	22700000	35100000	14800000	31800000	1.29:0.78:0.85:1.32:0.56:1.20	31600000	27200000	1.07:0.93	50240	Protein prune homolog OS=Mus musculus GN=Prune PE=1 SV=1	-0.0761398	0.863622	Q8BIW1	229589	prune exopolyphosphatase	Prune1
911	835	Q9WVL2|STAT2_MOUSE	0.08	11	8	8		65900000	49700000	72700000	113000000	32200000	53200000	1.02:0.77:1.13:1.76:0.50:0.83	62800000	66200000	0.97:1.03	105417	Signal transducer and activator of transcription 2 OS=Mus musculus GN=Stat2 PE=1 SV=1	-0.075379	0.90425	Q9WVL2	NA	NA	NA
980	1595	Q80W68|KIRR1_MOUSE	0.08	15	8	8	Carbamidomethylation	30900000	5210000	33500000	33700000	13200000	26400000	1.30:0.22:1.40:1.42:0.55:1.11	32300000	24400000	1.14:0.86	87176	Kin of IRRE-like protein 1 OS=Mus musculus GN=Kirrel PE=1 SV=1	-0.0745186	0.915895	Q80W68	170643	kirre like nephrin family adhesion molecule 1	Kirrel
1192	1459	Q9QWY8|ASAP1_MOUSE	0.08	5	5	4		16800000	17000000	29700000	37100000	11800000	17900000	0.77:0.78:1.37:1.71:0.54:0.82	21100000	22300000	0.97:1.03	127421	Arf-GAP with SH3 domain ANK repeat and PH domain-containing protein 1 OS=Mus musculus GN=Asap1 PE=1 SV=2	-0.0730915	0.907427	Q9QWY8	13196	ArfGAP with SH3 domain, ankyrin repeat and PH domain1	Asap1
72	45	P09405|NUCL_MOUSE	0.12	48	42	42		2270000000	1090000000	1270000000	2380000000	1190000000	1300000000	1.43:0.69:0.80:1.51:0.75:0.82	1540000000	1620000000	0.97:1.03	76723	Nucleolin OS=Mus musculus GN=Ncl PE=1 SV=2	-0.0729096	0.886926	P09405	17975	nucleolin	Ncl
1585	1513	Q8VC03|EMAL3_MOUSE	0.1	4	2	2		19200000	1400000	1850000	11700000	8890000	2.98296e+06	2.68:0.19:0.26:1.63:1.24:0	7490000	6870000	1.04:0.96	95695	Echinoderm microtubule-associated protein-like 3 OS=Mus musculus GN=Eml3 PE=1 SV=1	-0.0704176	0.957346	Q8VC03	225898	echinoderm microtubule associated protein like 3	Eml3
1830	2626	Q8VCT3|AMPB_MOUSE	0.07	7	3	3		18600000	14600000	18900000	28500000	11200000	14900000	1.05:0.82:1.06:1.60:0.63:0.84	17400000	22600000	0.87:1.13	72416	Aminopeptidase B OS=Mus musculus GN=Rnpep PE=1 SV=2	-0.0676176	0.890758	Q8VCT3	215615	arginyl aminopeptidase (aminopeptidase B)	Rnpep
2072	3140	Q91YT0|NDUV1_MOUSE	0.13	4	2	2		15100000	2.98296e+06	3290000	2.98296e+06	2.98296e+06	16400000	2.60:0:0.57:0:0:2.83	6120000	5470000	1.06:0.94	50834	NADH dehydrogenase [ubiquinone] flavoprotein 1 mitochondrial OS=Mus musculus GN=Ndufv1 PE=1 SV=1	-0.0655155	0.958635	Q91YT0	17995	NADH:ubiquinone oxidoreductase core subunit V1	Ndufv1
383	424	Q9ER72|SYCC_MOUSE	0.07	21	16	16		123000000	135000000	110000000	114000000	117000000	154000000	0.98:1.08:0.88:0.91:0.93:1.23	141000000	128000000	1.05:0.95	94860	Cysteine--tRNA ligase cytoplasmic OS=Mus musculus GN=Cars PE=1 SV=2	-0.0651527	0.725345	Q9ER72	27267	cysteinyl-tRNA synthetase	Cars
733	1058	Q9DBS1|TMM43_MOUSE	0.07	50	13	13		80900000	74400000	195000000	164000000	45900000	156000000	0.68:0.62:1.64:1.37:0.38:1.31	117000000	122000000	0.98:1.02	44783	Transmembrane protein 43 OS=Mus musculus GN=Tmem43 PE=1 SV=1	-0.0628584	0.928761	Q9DBS1	74122	transmembrane protein 43	Tmem43
2991	26018	Q9QZR0|RNF25_MOUSE	0.05	6	2	2		20700000	10700000	939000	12100000	9070000	12600000	1.88:0.97:0.09:1.10:0.82:1.14	10800000	11300000	0.98:1.02	51227	E3 ubiquitin-protein ligase RNF25 OS=Mus musculus GN=Rnf25 PE=1 SV=2	-0.0624671	0.941583	Q9QZR0	57751	ring finger protein 25	Rnf25
1909	1053	Q9CQC9|SAR1B_MOUSE	0.06	34	5	4		23900000	71800000	101000000	58700000	28700000	118000000	0.36:1.07:1.51:0.88:0.43:1.76	65600000	68400000	0.98:1.02	22382	GTP-binding protein SAR1b OS=Mus musculus GN=Sar1b PE=1 SV=1	-0.0624392	0.937224	Q9CQC9	66397	secretion associated Ras related GTPase 1B	Sar1b
543	762	Q91VC3|IF4A3_MOUSE	0.07	23	10	7		43700000	53800000	82800000	64500000	50700000	73000000	0.71:0.88:1.35:1.05:0.83:1.19	60100000	62700000	0.98:1.02	46840	Eukaryotic initiation factor 4A-III OS=Mus musculus GN=Eif4a3 PE=1 SV=3	-0.0618672	0.856295	Q91VC3	192170	eukaryotic translation initiation factor 4A3	Eif4a3
1742	1237	P62852|RS25_MOUSE	0.07	23	5	5		281000000	426000000	167000000	292000000	228000000	391000000	0.94:1.43:0.56:0.98:0.77:1.31	372000000	304000000	1.10:0.90	13742	40S ribosomal protein S25 OS=Mus musculus GN=Rps25 PE=1 SV=1	-0.0598178	0.897276	P62852	75617	ribosomal protein S25	Rps25
2268	4616	P97479|MYO7A_MOUSE	2.84	1	2	2		2.98296e+06	2.98296e+06	2.98296e+06	4330000	1970000	2.98296e+06	0:0:0:4.12:1.88:0	0	2100000	00:00:02	254936	Unconventional myosin-VIIa OS=Mus musculus GN=Myo7a PE=1 SV=2	-0.0528774	0.885559	P97479	17921	myosin VIIA	Myo7a
103	385	Q6NZJ6|IF4G1_MOUSE	0.06	25	32	30		88400000	103000000	115000000	134000000	93600000	89700000	0.85:0.99:1.10:1.29:0.90:0.86	102000000	106000000	0.98:1.02	176076	Eukaryotic translation initiation factor 4 gamma 1 OS=Mus musculus GN=Eif4g1 PE=1 SV=1	-0.0504312	0.835734	Q6NZJ6	208643	eukaryotic translation initiation factor 4, gamma 1	Eif4g1
1654	1037	Q91Z53|GRHPR_MOUSE	0.05	18	6	6		25100000	55800000	68100000	77800000	58300000	18200000	0.50:1.10:1.35:1.54:1.15:0.36	49700000	51400000	0.98:1.02	35329	Glyoxylate reductase/hydroxypyruvate reductase OS=Mus musculus GN=Grhpr PE=1 SV=1	-0.0504257	0.939397	Q91Z53	76238	glyoxylate reductase/hydroxypyruvate reductase	Grhpr
775	836	P21279|GNAQ_MOUSE	0.07	40	13	7		225000000	340000000	314000000	272000000	320000000	318000000	0.75:1.14:1.05:0.91:1.07:1.07	293000000	303000000	0.98:1.02	42158	Guanine nucleotide-binding protein G(q) subunit alpha OS=Mus musculus GN=Gnaq PE=1 SV=4	-0.0500034	0.805529	P21279	14682	guanine nucleotide binding protein, alpha q polypeptide	Gnaq
1613	9374	Q8BY87|UBP47_MOUSE	2.81	2	2	2		2.98296e+06	2.98296e+06	2.98296e+06	2.98296e+06	2.98296e+06	3280000	0:0:0:0:0:6.00	0	1090000	00:00:02	157455	Ubiquitin carboxyl-terminal hydrolase 47 OS=Mus musculus GN=Usp47 PE=1 SV=2	-0.0471095	0.42265	Q8BY87	74996	ubiquitin specific peptidase 47	Usp47
1697	2439	O54950|AAKG1_MOUSE	0.05	17	4	4		5520000	19100000	26700000	9250000	24500000	19200000	0.32:1.10:1.54:0.53:1.41:1.10	17100000	17700000	0.98:1.02	37520	5'-AMP-activated protein kinase subunit gamma-1 OS=Mus musculus GN=Prkag1 PE=1 SV=2	-0.0451095	0.947034	O54950	19082	protein kinase, AMP-activated, gamma 1 non-catalytic subunit	Prkag1
2927	1985	Q9ERS2|NDUAD_MOUSE	0.18	15	2	2		9480000	9420000	2.98296e+06	2.98296e+06	2.98296e+06	16600000	1.60:1.59:0:0:0:2.80	6300000	5520000	1.07:0.93	16860	NADH dehydrogenase [ubiquinone] 1 alpha subcomplex subunit 13 OS=Mus musculus GN=Ndufa13 PE=1 SV=3	-0.0443378	0.966842	Q9ERS2	67184	NADH:ubiquinone oxidoreductase subunit A13	Ndufa13
1889	1968	Q9Z247|FKBP9_MOUSE	0.04	4	2	2		19100000	2.98296e+06	19600000	31900000	8080000	2.98296e+06	1.46:0:1.50:2.43:0.62:0	12900000	13300000	0.98:1.02	62996	Peptidyl-prolyl cis-trans isomerase FKBP9 OS=Mus musculus GN=Fkbp9 PE=1 SV=1	-0.0436357	0.969769	Q9Z247	27055	FK506 binding protein 9	Fkbp9
2207	8782	P58389|PTPA_MOUSE	0.05	11	3	3		12200000	23100000	51800000	19200000	44500000	26000000	0.41:0.78:1.76:0.65:1.51:0.88	29000000	29900000	0.98:1.02	36710	Serine/threonine-protein phosphatase 2A activator OS=Mus musculus GN=Ppp2r4 PE=1 SV=1	-0.0424353	0.954172	P58389	110854	protein phosphatase 2 protein activator	Ptpa
2534	2159	Q3TYX3|SMYD5_MOUSE	0.47	10	3	3		5950000	10100000	12000000	11200000	14700000	2.98296e+06	0.55:0.94:1.11:1.04:1.36:-	9370000	13000000	0.84:1.16	47095	SET and MYND domain-containing protein 5 OS=Mus musculus GN=Smyd5 PE=1 SV=2	-0.0422179	0.947807	Q3TYX3	232187	SET and MYND domain containing 5	Smyd5
1576	1495	Q61687|ATRX_MOUSE	0.79	1	2	2		159000	2.98296e+06	2.98296e+06	2.98296e+06	2.98296e+06	328000	1.96:0:0:0:0:4.04	52900	109000	0.65:1.35	278585	Transcriptional regulator ATRX OS=Mus musculus GN=Atrx PE=1 SV=3	-0.0392678	0.967319	Q61687	22589	ATRX, chromatin remodeler	Atrx
731	524	tr|F6YVP7|F6YVP7_MOUSE	0.06	49	11	11		944000000	1180000000	1160000000	1130000000	951000000	1290000000	0.85:1.07:1.04:1.02:0.86:1.16	1100000000	1120000000	0.99:1.01	17672	Protein Gm10260 OS=Mus musculus GN=Gm10260 PE=3 SV=2	-0.0377225	0.826821	F6YVP7	NA	NA	NA
802	591	Q9WVR4|FXR2_MOUSE	0.04	24	11	9	Carbamidomethylation	31800000	14000000	19600000	18600000	12500000	35900000	1.44:0.63:0.89:0.84:0.56:1.63	21800000	22300000	0.99:1.01	73743	Fragile X mental retardation syndrome-related protein 2 OS=Mus musculus GN=Fxr2 PE=1 SV=1	-0.0348705	0.954587	Q9WVR4	NA	NA	NA
718	351	Q99L47|F10A1_MOUSE	0.05	30	13	13	Carbamidomethylation	542000000	588000000	633000000	534000000	925000000	347000000	0.91:0.99:1.06:0.90:1.55:0.58	588000000	713000000	0.90:1.10	41656	Hsc70-interacting protein OS=Mus musculus GN=St13 PE=1 SV=1	-0.0347654	0.940971	Q99L47	70356	suppression of tumorigenicity 13	St13
209	238	P46735|MYO1B_MOUSE	0.04	24	21	19	Carbamidomethylation	178000000	82700000	129000000	150000000	146000000	103000000	1.35:0.63:0.98:1.14:1.11:0.78	130000000	133000000	0.99:1.01	128564	Unconventional myosin-Ib OS=Mus musculus GN=Myo1b PE=1 SV=3	-0.0340248	0.927305	P46735	17912	myosin IB	Myo1b
128	86	Q8R422|CD109_MOUSE	0.04	28	33	33	Carbamidomethylation	267000000	210000000	246000000	249000000	253000000	237000000	1.10:0.86:1.01:1.02:1.04:0.97	241000000	246000000	0.99:1.01	161658	CD109 antigen OS=Mus musculus GN=Cd109 PE=1 SV=1	-0.0315787	0.78356	Q8R422	235505	CD109 antigen	Cd109
2434	2560	Q8R138|TM119_MOUSE	0.03	13	3	3		87500000	158000000	73400000	105000000	109000000	111000000	0.82:1.47:0.68:0.98:1.02:1.03	106000000	110000000	0.98:1.02	29401	Transmembrane protein 119 OS=Mus musculus GN=Tmem119 PE=1 SV=1	-0.0273356	0.945207	Q8R138	231633	transmembrane protein 119	Tmem119
2967	9155	Q9WVA2|TIM8A_MOUSE	0.39	23	2	2		13300000	30100000	2.98296e+06	28300000	13500000	5290000	0.73:1.66:-:1.57:0.74:0.29	20400000	15700000	1.13:0.87	11042	Mitochondrial import inner membrane translocase subunit Tim8 A OS=Mus musculus GN=Timm8a1 PE=1 SV=1	-0.0218258	0.983001	Q9WVA2	30058	translocase of inner mitochondrial membrane 8A1	Timm8a1
1884	1254	Q9D358|PPAC_MOUSE	0.03	25	4	4		76700000	133000000	120000000	122000000	55400000	157000000	0.69:1.20:1.09:1.10:0.50:1.42	110000000	112000000	0.99:1.01	18192	Low molecular weight phosphotyrosine protein phosphatase OS=Mus musculus GN=Acp1 PE=1 SV=3	-0.020421	0.966304	Q9D358	11431	acid phosphatase 1, soluble	Acp1
1088	763	P51859|HDGF_MOUSE	0.02	40	9	8		357000000	226000000	121000000	122000000	384000000	207000000	1.51:0.96:0.51:0.52:1.62:0.88	235000000	238000000	0.99:1.01	26269	Hepatoma-derived growth factor OS=Mus musculus GN=Hdgf PE=1 SV=2	-0.0183266	0.978186	P51859	15191	heparin binding growth factor	Hdgf
1420	1440	Q9WVG6|CARM1_MOUSE	0.02	13	5	5		56300000	2110000	44200000	42400000	23700000	37800000	1.64:0.06:1.28:1.23:0.69:1.10	34200000	34600000	0.99:1.01	65854	Histone-arginine methyltransferase CARM1 OS=Mus musculus GN=Carm1 PE=1 SV=2	-0.0180243	0.982103	Q9WVG6	59035	coactivator-associated arginine methyltransferase 1	Carm1
652	800	Q9JK81|MYG1_MOUSE	0.02	46	13	13	Carbamidomethylation	159000000	162000000	134000000	117000000	157000000	186000000	1.04:1.06:0.88:0.77:1.03:1.22	152000000	171000000	0.94:1.06	42723	UPF0160 protein MYG1 mitochondrial OS=Mus musculus GN=Myg1 PE=1 SV=1	-0.0157673	0.944474	Q9JK81	60315	melanocyte proliferating gene 1	Myg1
1437	983	Q9Z127|LAT1_MOUSE	0.02	10	5	4		303000000	234000000	319000000	320000000	264000000	281000000	1.06:0.82:1.11:1.11:0.92:0.98	285000000	288000000	1.00:1.00	55872	Large neutral amino acids transporter small subunit 1 OS=Mus musculus GN=Slc7a5 PE=1 SV=2	-0.0150893	0.928122	Q9Z127	20539	solute carrier family 7 (cationic amino acid transporter, y+ system), member 5	Slc7a5
1973	2556	P48774|GSTM5_MOUSE	0.56	17	5	4		2.98296e+06	9990000	47900000	22500000	16200000	22800000	-:0.42:2.01:0.94:0.68:0.95	23400000	20500000	1.07:0.93	26635	Glutathione S-transferase Mu 5 OS=Mus musculus GN=Gstm5 PE=1 SV=1	-0.0147849	0.989477	P48774	14866	glutathione S-transferase, mu 5	Gstm5
2217	25627	Q8CFE6|S38A2_MOUSE	0.4	6	2	2		2.98296e+06	2.98296e+06	19700000	11100000	13800000	1020000	0:0:2.59:1.46:1.82:0.13	6570000	8650000	0.86:1.14	55503	Sodium-coupled neutral amino acid transporter 2 OS=Mus musculus GN=Slc38a2 PE=1 SV=1	-0.0142116	0.99072	Q8CFE6	67760	solute carrier family 38, member 2	Slc38a2
2496	2784	Q8BFQ8|PDDC1_MOUSE	0.4	14	2	2		2.98296e+06	1050000	6090000	3510000	1830000	4880000	0:0.36:2.10:1.21:0.63:1.69	2380000	3410000	0.82:1.18	23277	Parkinson disease 7 domain-containing protein 1 OS=Mus musculus GN=Pddc1 PE=1 SV=1	-0.0137638	0.986023	Q8BFQ8	213350	glutamine amidotransferase like class 1 domain containing 1	Gatd1
191	344	Q6PDI5|ECM29_MOUSE	0.01	14	22	20		51000000	36400000	58300000	71500000	26000000	49100000	1.05:0.75:1.20:1.47:0.53:1.01	48600000	48900000	1.00:1.00	203702	Proteasome-associated protein ECM29 homolog OS=Mus musculus GN=Ecm29 PE=1 SV=3	-0.00888423	0.984963	Q6PDI5	230249	Ecm29 proteasome adaptor and scaffold	Ecpas
2474	1906	Q9CR09|UFC1_MOUSE	0	11	2	2		29100000	8590000	10000000	21700000	14800000	11400000	1.83:0.54:0.63:1.36:0.93:0.71	15900000	16000000	1.00:1.00	19481	Ubiquitin-fold modifier-conjugating enzyme 1 OS=Mus musculus GN=Ufc1 PE=1 SV=1	-0.00633887	0.992966	Q9CR09	66155	ubiquitin-fold modifier conjugating enzyme 1	Ufc1
1087	5458	tr|E9Q9B7|E9Q9B7_MOUSE	0.3	3	5	5		2.98296e+06	7410000	5100000	4840000	5910000	4780000	0:1.58:1.09:1.04:1.26:1.02	4170000	5180000	0.89:1.11	199183	Protein Kidins220 OS=Mus musculus GN=Kidins220 PE=1 SV=1	-0.00344491	0.993329	E9Q9B7	77480	kinase D-interacting substrate 220	Kidins220
339	242	P50247|SAHH_MOUSE	0	45	19	19	Carbamidomethylation	383000000	446000000	557000000	490000000	342000000	557000000	0.83:0.96:1.20:1.06:0.74:1.20	462000000	463000000	1.00:1.00	47688	Adenosylhomocysteinase OS=Mus musculus GN=Ahcy PE=1 SV=3	-0.00311934	0.99081	P50247	11615	adenosylhomocysteinase like	Ahcyl
674	387	Q9Z2U0|PSA7_MOUSE	0	56	13	13		455000000	457000000	558000000	593000000	336000000	544000000	0.93:0.93:1.14:1.21:0.69:1.11	490000000	491000000	1.00:1.00	27855	Proteasome subunit alpha type-7 OS=Mus musculus GN=Psma7 PE=1 SV=1	-0.00294128	0.991503	Q9Z2U0	26444	proteasome subunit alpha 7	Psma7
127	182	Q3UPL0|SC31A_MOUSE	0	27	32	32	Carbamidomethylation	247000000	292000000	322000000	370000000	213000000	279000000	0.86:1.02:1.12:1.29:0.74:0.97	287000000	287000000	1.00:1.00	133569	Protein transport protein Sec31A OS=Mus musculus GN=Sec31a PE=1 SV=2	-0.00167463	0.995161	Q3UPL0	69162	Sec31 homolog A (S. cerevisiae)	Sec31a
2184	26108	O55142|RL35A_MOUSE	0	9	2	2		22100000	39900000	61900000	57200000	30800000	36000000	0.53:0.97:1.50:1.38:0.75:0.87	41300000	41300000	1.00:1.00	12554	60S ribosomal protein L35a OS=Mus musculus GN=Rpl35a PE=1 SV=2	-0.00116393	0.998234	O55142	57808	ribosomal protein L35A	Rpl35a
989	827	P62918|RL8_MOUSE	0	42	11	11	Carbamidomethylation	519000000	392000000	577000000	664000000	309000000	516000000	1.05:0.79:1.16:1.34:0.62:1.04	496000000	497000000	1.00:1.00	28025	60S ribosomal protein L8 OS=Mus musculus GN=Rpl8 PE=1 SV=2	-0.000969227	0.997895	P62918	26961	ribosomal protein L8	Rpl8
1950	2449	P62257|UBE2H_MOUSE	0	15	3	3		11100000	20200000	23300000	20700000	20900000	13000000	0.61:1.11:1.28:1.14:1.15:0.72	18200000	18200000	1.00:1.00	20655	Ubiquitin-conjugating enzyme E2 H OS=Mus musculus GN=Ube2h PE=1 SV=1	0	1	P62257	22214	ubiquitin-conjugating enzyme E2H	Ube2h
1232	1331	P23591|FCL_MOUSE	0	33	8	8		34300000	78000000	76300000	108000000	62100000	18300000	0.55:1.24:1.21:1.72:0.99:0.29	62800000	74500000	0.92:1.08	35878	GDP-L-fucose synthase OS=Mus musculus GN=Tsta3 PE=1 SV=3	0.00153071	0.998338	P23591	22122	GDP-L-fucose synthase	Gfus
514	359	Q60668|HNRPD_MOUSE	0	41	14	12	Carbamidomethylation	363000000	315000000	419000000	320000000	273000000	501000000	0.99:0.86:1.15:0.88:0.75:1.37	366000000	365000000	1.00:1.00	38354	Heterogeneous nuclear ribonucleoprotein D0 OS=Mus musculus GN=Hnrnpd PE=1 SV=2	0.00395079	0.99037	Q60668	11991	heterogeneous nuclear ribonucleoprotein D	Hnrnpd
1243	1095	Q8BFZ9|ERLN2_MOUSE	0.56	27	7	5		11800000	38300000	15600000	23300000	2.98296e+06	39200000	0.46:1.49:0.61:0.91:-:1.53	21900000	24800000	0.94:1.06	37873	Erlin-2 OS=Mus musculus GN=Erlin2 PE=1 SV=1	0.00477381	0.99595	Q8BFZ9	244373	ER lipid raft associated 2	Erlin2
28	1	P52480|KPYM_MOUSE	0.01	91	68	66	Carbamidomethylation	11600000000	6090000000	10200000000	12900000000	6880000000	7990000000	1.25:0.66:1.10:1.39:0.74:0.86	9290000000	9240000000	1.00:1.00	57845	Pyruvate kinase PKM OS=Mus musculus GN=Pkm PE=1 SV=4	0.00622076	0.987918	P52480	18746	pyruvate kinase, muscle	Pkm
2532	2090	O70404|VAMP8_MOUSE	0.01	23	2	2		23700000	45500000	29600000	28500000	31500000	38200000	0.72:1.39:0.90:0.87:0.96:1.16	33000000	32700000	1.00:1.00	11451	Vesicle-associated membrane protein 8 OS=Mus musculus GN=Vamp8 PE=1 SV=1	0.00878802	0.979485	O70404	22320	vesicle-associated membrane protein 8	Vamp8
226	1491	Q99PV0|PRP8_MOUSE	0.59	7	15	15		43800000	2.98296e+06	28200000	18200000	15300000	41000000	1.49:-:0.96:0.62:0.52:1.40	29400000	24800000	1.08:0.92	273615	Pre-mRNA-processing-splicing factor 8 OS=Mus musculus GN=Prpf8 PE=1 SV=2	0.00932238	0.991684	Q99PV0	192159	pre-mRNA processing factor 8	Prpf8
2111	9187	Q8BKE6|CP20A_MOUSE	0.4	5	2	2		61900	8040000	12800000	2.98296e+06	2.98296e+06	14800000	0.01:1.35:2.15:0:0:2.49	6950000	4920000	1.17:0.83	52149	Cytochrome P450 20A1 OS=Mus musculus GN=Cyp20a1 PE=1 SV=1	0.00941613	0.993724	Q8BKE6	77951	cytochrome P450, family 20, subfamily a, polypeptide 1	Cyp20a1
2057	8788	Q9EP72|EMC7_MOUSE	0.11	21	3	3		16400000	12300000	16700000	17100000	2.98296e+06	25000000	1.12:0.84:1.14:1.17:0:1.71	15100000	14000000	1.04:0.96	26310	ER membrane protein complex subunit 7 OS=Mus musculus GN=Emc7 PE=1 SV=1	0.01011	0.988553	Q9EP72	73024	ER membrane protein complex subunit 7	Emc7
77	77	P09103|PDIA1_MOUSE	0.01	67	40	40	Carbamidomethylation	950000000	1100000000	855000000	1010000000	592000000	1280000000	0.98:1.14:0.89:1.05:0.61:1.33	968000000	962000000	1.00:1.00	57059	Protein disulfide-isomerase OS=Mus musculus GN=P4hb PE=1 SV=2	0.0114678	0.973896	P09103	18453	prolyl 4-hydroxylase, beta polypeptide	P4hb
435	560	P06801|MAOX_MOUSE	0.02	39	16	16	Carbamidomethylation	397000000	229000000	191000000	555000000	40500000	211000000	1.47:0.85:0.71:2.05:0.15:0.78	272000000	269000000	1.01:0.99	63954	NADP-dependent malic enzyme OS=Mus musculus GN=Me1 PE=1 SV=2	0.0186615	0.984463	P06801	17436	malic enzyme 1, NADP(+)-dependent, cytosolic	Me1
1135	2104	O35343|IMA3_MOUSE	0.67	24	8	4	Carbamidomethylation	2.98296e+06	53300000	60900000	19300000	45200000	51100000	-:1.16:1.33:0.42:0.98:1.11	41200000	38500000	1.03:0.97	57923	Importin subunit alpha-3 OS=Mus musculus GN=Kpna4 PE=1 SV=1	0.0196214	0.981169	O35343	16649	karyopherin (importin) alpha 4	Kpna4
2640	2143	Q3UE37|UBE2Z_MOUSE	0.02	9	2	2		10600000	2.98296e+06	4980000	10700000	2.98296e+06	4620000	2.06:0:0.97:2.08:0:0.90	5190000	5110000	1.01:0.99	38368	Ubiquitin-conjugating enzyme E2 Z OS=Mus musculus GN=Ube2z PE=1 SV=2	0.0203498	0.980143	Q3UE37	268470	ubiquitin-conjugating enzyme E2Z	Ube2z
108	167	Q8VDJ3|VIGLN_MOUSE	0.03	30	32	32	Carbamidomethylation	273000000	205000000	235000000	369000000	90800000	242000000	1.16:0.87:1.00:1.57:0.38:1.03	238000000	234000000	1.01:0.99	141742	Vigilin OS=Mus musculus GN=Hdlbp PE=1 SV=1	0.0228421	0.967735	Q8VDJ3	110611	high density lipoprotein (HDL) binding protein	Hdlbp
600	437	P27601|GNA13_MOUSE	0.03	42	15	15		123000000	135000000	121000000	107000000	135000000	131000000	0.98:1.08:0.97:0.85:1.08:1.04	126000000	124000000	1.01:0.99	44055	Guanine nucleotide-binding protein subunit alpha-13 OS=Mus musculus GN=Gna13 PE=1 SV=1	0.0230222	0.851224	P27601	14674	guanine nucleotide binding protein, alpha 13	Gna13
2695	2343	Q3TDQ1|STT3B_MOUSE	0.02	3	2	2		12400000	2.98296e+06	6280000	3420000	2.98296e+06	14900000	2.02:0:1.02:0.55:0:2.41	6240000	6110000	1.01:0.99	93246	Dolichyl-diphosphooligosaccharide--protein glycosyltransferase subunit STT3B OS=Mus musculus GN=Stt3b PE=1 SV=2	0.0241765	0.981294	Q3TDQ1	68292	STT3, subunit of the oligosaccharyltransferase complex, homolog B (S. cerevisiae)	Stt3b
2137	25668	O70309|ITB5_MOUSE	0.03	5	3	3		34100000	43900000	30600000	56200000	12500000	37700000	0.95:1.23:0.85:1.57:0.35:1.05	36200000	35500000	1.01:0.99	87909	Integrin beta-5 OS=Mus musculus GN=Itgb5 PE=1 SV=2	0.029526	0.960225	O70309	16419	integrin beta 5	Itgb5
1380	1137	O09044|SNP23_MOUSE	0.04	38	6	6		44800000	35700000	62200000	44100000	38600000	56900000	0.95:0.76:1.32:0.94:0.82:1.21	50600000	46500000	1.04:0.96	23261	Synaptosomal-associated protein 23 OS=Mus musculus GN=Snap23 PE=1 SV=1	0.0316864	0.919022	O09044	20619	synaptosomal-associated protein 23	Snap23
2023	4286	Q8CGB6|TNS2_MOUSE	0.38	2	2	2		2860000	3090000	5280000	3870000	2.98296e+06	4130000	0.89:0.96:1.65:1.21:0:1.29	3740000	2670000	1.17:0.83	152012	Tensin-2 OS=Mus musculus GN=Tns2 PE=1 SV=1	0.0320908	0.929029	Q8CGB6	209039	tensin 2	Tns2
2552	9103	O35309|NMI_MOUSE	0.03	7	2	2		2.98296e+06	7470000	12000000	2.98296e+06	9630000	9340000	0:1.17:1.88:0:1.50:1.46	6500000	6320000	1.01:0.99	35236	N-myc-interactor OS=Mus musculus GN=Nmi PE=1 SV=1	0.0324902	0.963199	O35309	64685	N-myc (and STAT) interactor	Nmi
2484	2339	Q8VE47|UBA5_MOUSE	0.04	11	3	3		12100000	8590000	33600000	31900000	16700000	4400000	0.68:0.48:1.88:1.78:0.94:0.25	18100000	17700000	1.01:0.99	44790	Ubiquitin-like modifier-activating enzyme 5 OS=Mus musculus GN=Uba5 PE=1 SV=2	0.0346941	0.971091	Q8VE47	66663	ubiquitin-like modifier activating enzyme 5	Uba5
2078	1489	P41241|CSK_MOUSE	0.04	12	4	4		21400000	6580000	26300000	20800000	14800000	17300000	1.20:0.37:1.47:1.16:0.83:0.97	18100000	17600000	1.01:0.99	50716	Tyrosine-protein kinase CSK OS=Mus musculus GN=Csk PE=1 SV=2	0.037153	0.946529	P41241	12988	c-src tyrosine kinase	Csk
922	1248	O35841|API5_MOUSE	0.04	18	9	9		25600000	62900000	58600000	44800000	54600000	43800000	0.53:1.30:1.21:0.93:1.13:0.91	49000000	52800000	0.96:1.04	56785	Apoptosis inhibitor 5 OS=Mus musculus GN=Api5 PE=1 SV=2	0.0387658	0.92406	O35841	11800	apoptosis inhibitor 5	Api5
130	132	Q8BHN3|GANAB_MOUSE	0.05	44	33	33		320000000	168000000	361000000	337000000	247000000	242000000	1.15:0.60:1.29:1.21:0.88:0.87	283000000	275000000	1.01:0.99	106911	Neutral alpha-glucosidase AB OS=Mus musculus GN=Ganab PE=1 SV=1	0.0396228	0.915218	Q8BHN3	14376	alpha glucosidase 2 alpha neutral subunit	Ganab
2075	1094	P09671|SODM_MOUSE	0.04	23	3	3		19600000	11900000	2.98296e+06	12300000	2.98296e+06	18200000	1.90:1.15:0:1.19:0:1.76	10500000	10200000	1.02:0.98	24603	Superoxide dismutase [Mn] mitochondrial OS=Mus musculus GN=Sod2 PE=1 SV=3	0.0424565	0.961765	P09671	20656	superoxide dismutase 2, mitochondrial	Sod2
1694	2057	P28741|KIF3A_MOUSE	0.71	7	3	3		4000000	2.98296e+06	2.98296e+06	4500000	2.98296e+06	2170000	2.25:0:0:2.53:0:1.22	1330000	2220000	0.75:1.25	80170	Kinesin-like protein KIF3A OS=Mus musculus GN=Kif3a PE=1 SV=2	0.0460318	0.900011	P28741	16568	kinesin family member 3A	Kif3a
2638	1759	Q925I1|ATAD3_MOUSE	0.12	5	2	2		2540000	2.98296e+06	2.98296e+06	2.98296e+06	2.98296e+06	2270000	3.17:0:0:0:0:2.83	847000	756000	1.06:0.94	66742	ATPase family AAA domain-containing protein 3 OS=Mus musculus GN=Atad3 PE=1 SV=1	0.0465375	0.766777	Q925I1	108888	ATPase family, AAA domain containing 3A	Atad3a
1802	1045	P35288|RAB23_MOUSE	0.05	28	5	5		48600000	79500000	45500000	74300000	42700000	51000000	0.85:1.40:0.80:1.31:0.75:0.90	57900000	56000000	1.02:0.98	26678	Ras-related protein Rab-23 OS=Mus musculus GN=Rab23 PE=1 SV=2	0.0473057	0.903206	P35288	NA	NA	NA
2851	2305	Q9Z2D8|MBD3_MOUSE	0.04	13	2	2		6740000	2920000	3840000	4670000	4520000	3870000	1.52:0.66:0.87:1.05:1.02:0.87	4500000	4350000	1.02:0.98	32168	Methyl-CpG-binding domain protein 3 OS=Mus musculus GN=Mbd3 PE=1 SV=1	0.0478045	0.911374	Q9Z2D8	17192	methyl-CpG binding domain protein 3	Mbd3
195	118	P29341|PABP1_MOUSE	0.06	37	27	9	Carbamidomethylation	159000000	170000000	233000000	140000000	120000000	283000000	0.86:0.92:1.27:0.76:0.65:1.53	187000000	181000000	1.02:0.98	70671	Polyadenylate-binding protein 1 OS=Mus musculus GN=Pabpc1 PE=1 SV=2	0.0496179	0.918019	P29341	18458	poly(A) binding protein, cytoplasmic 1	Pabpc1
2682	8037	Q91VS8|FARP2_MOUSE	0.69	3	2	2		2.98296e+06	2.98296e+06	3200000	4400000	1460000	2.98296e+06	0:0:2.12:2.91:0.97:0	1070000	1950000	0.71:1.29	121280	FERM RhoGEF and pleckstrin domain-containing protein 2 OS=Mus musculus GN=Farp2 PE=1 SV=2	0.0517505	0.910858	Q91VS8	227377	FERM, RhoGEF and pleckstrin domain protein 2	Farp2
976	1885	Q3UEB3|PUF60_MOUSE	0.06	19	7	7		52900000	16400000	30900000	39800000	25400000	31400000	1.61:0.50:0.94:1.21:0.77:0.96	39700000	32200000	1.10:0.90	60249	Poly(U)-binding-splicing factor PUF60 OS=Mus musculus GN=Puf60 PE=1 SV=2	0.0527874	0.923754	Q3UEB3	67959	poly-U binding splicing factor 60	Puf60
1664	8863	Q99J62|RFC4_MOUSE	0.06	8	2	2		2.98296e+06	2530000	2240000	2.98296e+06	2760000	1730000	0:1.64:1.45:0:1.79:1.12	1590000	1500000	1.03:0.97	39867	Replication factor C subunit 4 OS=Mus musculus GN=Rfc4 PE=1 SV=1	0.0530674	0.845831	Q99J62	106344	replication factor C (activator 1) 4	Rfc4
1351	8768	Q8R016|BLMH_MOUSE	0.06	14	5	5		27200000	73100000	18100000	47800000	33700000	32500000	0.70:1.89:0.47:1.23:0.87:0.84	40800000	39700000	1.01:0.99	52511	Bleomycin hydrolase OS=Mus musculus GN=Blmh PE=1 SV=1	0.0546353	0.940592	Q8R016	104184	bleomycin hydrolase	Blmh
1651	26443	Q922Q4|P5CR2_MOUSE	0.06	18	4	4	Carbamidomethylation	35900000	24900000	35300000	29100000	19300000	44100000	1.14:0.79:1.12:0.92:0.61:1.40	32000000	31900000	1.00:1.00	33659	Pyrroline-5-carboxylate reductase 2 OS=Mus musculus GN=Pycr2 PE=1 SV=1	0.0550831	0.891142	Q922Q4	69051	pyrroline-5-carboxylate reductase family, member 2	Pycr2
837	648	Q78ZA7|NP1L4_MOUSE	0.06	35	10	8		95900000	97600000	59000000	85700000	78800000	78000000	1.16:1.18:0.71:1.04:0.96:0.95	84200000	80800000	1.02:0.98	42679	Nucleosome assembly protein 1-like 4 OS=Mus musculus GN=Nap1l4 PE=1 SV=1	0.0582986	0.817764	Q78ZA7	17955	nucleosome assembly protein 1-like 4	Nap1l4
783	765	P07091|S10A4_MOUSE	0.09	55	10	10		3080000000	2560000000	2630000000	3320000000	2640000000	1970000000	1.14:0.95:0.98:1.23:0.98:0.73	2760000000	2640000000	1.02:0.98	11721	Protein S100-A4 OS=Mus musculus GN=S100a4 PE=1 SV=1	0.0605665	0.807776	P07091	20198	S100 calcium binding protein A4	S100a4
2198	1895	Q9CRB9|MIC19_MOUSE	2.79	6	2	2		2600000	2.98296e+06	3770000	2.98296e+06	2.98296e+06	2.98296e+06	2.45:0:3.55:0:0:0	2120000	0	2.00:0	26335	MICOS complex subunit Mic19 OS=Mus musculus GN=Chchd3 PE=1 SV=1	0.0637155	0.733459	Q9CRB9	66075	coiled-coil-helix-coiled-coil-helix domain containing 3	Chchd3
554	1087	P14069|S10A6_MOUSE	0.08	75	13	13		1260000000	776000000	250000000	1030000000	562000000	595000000	1.69:1.04:0.33:1.39:0.75:0.80	762000000	731000000	1.02:0.98	10051	Protein S100-A6 OS=Mus musculus GN=S100a6 PE=1 SV=3	0.0638722	0.926284	P14069	20200	S100 calcium binding protein A6 (calcyclin)	S100a6
2319	1863	P22907|HEM3_MOUSE	0.98	5	2	2		2000000	3890000	2.98296e+06	2.98296e+06	2520000	2.98296e+06	1.43:2.77:0:0:1.80:0	1960000	840000	1.40:0.60	39344	Porphobilinogen deaminase OS=Mus musculus GN=Hmbs PE=1 SV=2	0.0643442	0.838576	P22907	15288	hydroxymethylbilane synthase	Hmbs
1538	8759	Q9CYZ2|TPD54_MOUSE	0.07	38	7	7		40900000	47300000	89500000	108000000	45900000	15900000	0.71:0.82:1.54:1.87:0.79:0.27	59200000	73800000	0.89:1.11	24043	Tumor protein D54 OS=Mus musculus GN=Tpd52l2 PE=1 SV=1	0.0656072	0.937642	Q9CYZ2	66314	tumor protein D52-like 2	Tpd52l2
1789	1941	Q8BJS4|SUN2_MOUSE	3.63	8	4	4		2.98296e+06	2.98296e+06	2.98296e+06	4240000	1480000	2830000	0:0:0:2.98:1.04:1.99	0	2850000	00:00:02	81605	SUN domain-containing protein 2 OS=Mus musculus GN=Sun2 PE=1 SV=3	0.0657833	0.88282	Q8BJS4	223697	Sad1 and UNC84 domain containing 2	Sun2
131	81	P80316|TCPE_MOUSE	0.09	56	29	29	Carbamidomethylation	607000000	915000000	1120000000	955000000	699000000	867000000	0.71:1.06:1.30:1.11:0.81:1.01	880000000	840000000	1.02:0.98	59624	T-complex protein 1 subunit epsilon OS=Mus musculus GN=Cct5 PE=1 SV=1	0.0676343	0.824874	P80316	12465	chaperonin containing Tcp1, subunit 5 (epsilon)	Cct5
376	928	tr|Q6DFZ1|Q6DFZ1_MOUSE	0.07	8	13	10		14200000	17100000	18900000	21700000	15400000	10700000	0.87:1.04:1.16:1.33:0.94:0.65	16700000	15900000	1.02:0.98	206781	Golgi-specific brefeldin A-resistance factor 1 OS=Mus musculus GN=Gbf1 PE=1 SV=1	0.0706767	0.833853	Q6DFZ1	107338	golgi-specific brefeldin A-resistance factor 1	Gbf1
523	309	Q91ZJ5|UGPA_MOUSE	0.08	35	14	14		198000000	139000000	202000000	138000000	224000000	151000000	1.13:0.79:1.15:0.79:1.28:0.86	180000000	171000000	1.02:0.98	56979	UTP--glucose-1-phosphate uridylyltransferase OS=Mus musculus GN=Ugp2 PE=1 SV=3	0.0713264	0.810215	Q91ZJ5	216558	UDP-glucose pyrophosphorylase 2	Ugp2
1770	1723	Q8VD75|HIP1_MOUSE	0.44	5	4	2		5600000	2.98296e+06	6040000	2.98296e+06	2.98296e+06	7950000	1.72:0:1.85:0:0:2.44	3880000	2650000	1.19:0.81	115202	Huntingtin-interacting protein 1 OS=Mus musculus GN=Hip1 PE=1 SV=2	0.0714989	0.909195	Q8VD75	215114	huntingtin interacting protein 1	Hip1
974	748	Q6DFW4|NOP58_MOUSE	0.08	17	7	7	Carbamidomethylation	36600000	7110000	9840000	8650000	26600000	15600000	2.10:0.41:0.57:0.50:1.53:0.89	17900000	16900000	1.03:0.97	60343	Nucleolar protein 58 OS=Mus musculus GN=Nop58 PE=1 SV=1	0.0746388	0.93842	Q6DFW4	55989	NOP58 ribonucleoprotein	Nop58
495	311	Q9CR16|PPID_MOUSE	0.1	43	17	16	Carbamidomethylation	168000000	157000000	157000000	170000000	84000000	203000000	1.07:1.00:1.01:1.08:0.54:1.30	161000000	152000000	1.03:0.97	40743	Peptidyl-prolyl cis-trans isomerase D OS=Mus musculus GN=Ppid PE=1 SV=3	0.076839	0.836559	Q9CR16	67738	peptidylprolyl isomerase D (cyclophilin D)	Ppid
2373	8842	Q8R105|VP37C_MOUSE	0.14	9	2	2		2320000	2.98296e+06	15800000	9040000	752000	10200000	0.37:0:2.49:1.42:0.12:1.60	6050000	6650000	0.95:1.05	38453	Vacuolar protein sorting-associated protein 37C OS=Mus musculus GN=Vps37c PE=1 SV=1	0.0780227	0.948088	Q8R105	107305	vacuolar protein sorting 37C	Vps37c
2153	1900	P36993|PPM1B_MOUSE	0.09	9	3	2		2.98296e+06	14400000	2.98296e+06	2.98296e+06	2.98296e+06	13300000	0:3.12:0:0:0:2.88	4810000	4440000	1.04:0.96	42795	Protein phosphatase 1B OS=Mus musculus GN=Ppm1b PE=1 SV=1	0.0801059	0.946477	P36993	19043	protein phosphatase 1B, magnesium dependent, beta isoform	Ppm1b
2955	8885	Q8BGU5|CCNY_MOUSE	0.39	9	2	2		2.98296e+06	12900000	9910000	14900000	6730000	2740000	-:1.36:1.05:1.58:0.71:0.29	11400000	8130000	1.17:0.83	39395	Cyclin-Y OS=Mus musculus GN=Ccny PE=1 SV=1	0.0818712	0.923506	Q8BGU5	67974	cyclin Y	Ccny
265	146	P10852|4F2_MOUSE	0.12	37	19	18		1420000000	1030000000	1300000000	1750000000	919000000	874000000	1.17:0.85:1.07:1.44:0.75:0.72	1400000000	1180000000	1.08:0.92	58337	4F2 cell-surface antigen heavy chain OS=Mus musculus GN=Slc3a2 PE=1 SV=1	0.0819191	0.838559	P10852	17254	solute carrier family 3 (activators of dibasic and neutral amino acid transport), member 2	Slc3a2
2230	1852	P84104|SRSF3_MOUSE	0.1	24	4	3		445000000	305000000	291000000	245000000	236000000	501000000	1.32:0.90:0.86:0.73:0.70:1.49	347000000	366000000	0.97:1.03	19330	Serine/arginine-rich splicing factor 3 OS=Mus musculus GN=Srsf3 PE=1 SV=1	0.0841751	0.855802	P84104	20383	serine and arginine-rich splicing factor 3	Srsf3
941	1162	P62264|RS14_MOUSE	0.1	42	10	10		384000000	295000000	303000000	396000000	89100000	441000000	1.21:0.93:0.95:1.24:0.28:1.39	327000000	308000000	1.03:0.97	16273	40S ribosomal protein S14 OS=Mus musculus GN=Rps14 PE=1 SV=3	0.084555	0.883779	P62264	20044	ribosomal protein S14	Rps14
1353	712	P35293|RAB18_MOUSE	0.1	38	6	5		75700000	46300000	152000000	86200000	54700000	117000000	0.85:0.52:1.71:0.97:0.62:1.32	91300000	86000000	1.03:0.97	23035	Ras-related protein Rab-18 OS=Mus musculus GN=Rab18 PE=1 SV=2	0.0873641	0.891267	P35293	19330	RAB18, member RAS oncogene family	Rab18
1400	8800	P70195|PSB7_MOUSE	0.1	17	7	7		39600000	68000000	68600000	75500000	38000000	52300000	0.70:1.19:1.20:1.32:0.67:0.92	66500000	60700000	1.05:0.95	29891	Proteasome subunit beta type-7 OS=Mus musculus GN=Psmb7 PE=1 SV=1	0.0877699	0.82327	P70195	19177	proteasome (prosome, macropain) subunit, beta type 7	Psmb7
211	431	Q61699|HS105_MOUSE	0.1	32	23	19	Carbamidomethylation	136000000	215000000	156000000	188000000	104000000	185000000	0.83:1.31:0.95:1.15:0.63:1.13	178000000	159000000	1.06:0.94	96407	Heat shock protein 105 kDa OS=Mus musculus GN=Hsph1 PE=1 SV=2	0.0879965	0.796996	Q61699	15505	heat shock 105kDa/110kDa protein 1	Hsph1
739	3752	Q3UJB9|EDC4_MOUSE	0.11	10	9	9		99000000	246000000	131000000	149000000	157000000	141000000	0.64:1.60:0.85:0.97:1.02:0.92	165000000	149000000	1.05:0.95	152483	Enhancer of mRNA-decapping protein 4 OS=Mus musculus GN=Edc4 PE=1 SV=2	0.0906867	0.849033	Q3UJB9	234699	enhancer of mRNA decapping 4	Edc4
1528	1157	Q8BP67|RL24_MOUSE	0.11	30	6	6	Carbamidomethylation	179000000	296000000	308000000	237000000	154000000	344000000	0.71:1.17:1.22:0.94:0.61:1.36	261000000	245000000	1.03:0.97	17779	60S ribosomal protein L24 OS=Mus musculus GN=Rpl24 PE=1 SV=2	0.0912681	0.828094	Q8BP67	68193	ribosomal protein L24	Rpl24
779	886	Q99LD4|CSN1_MOUSE	0.11	32	12	12		22900000	179000000	175000000	110000000	121000000	122000000	0.19:1.47:1.44:0.90:0.99:1.00	126000000	117000000	1.03:0.97	53442	COP9 signalosome complex subunit 1 OS=Mus musculus GN=Gps1 PE=1 SV=1	0.0945136	0.891174	Q99LD4	NA	NA	NA
1045	821	P35980|RL18_MOUSE	0.14	36	10	10		822000000	726000000	1000000000	921000000	640000000	824000000	1.00:0.88:1.22:1.12:0.78:1.00	850000000	795000000	1.03:0.97	21645	60S ribosomal protein L18 OS=Mus musculus GN=Rpl18 PE=1 SV=3	0.095376	0.661335	P35980	19899	ribosomal protein L18	Rpl18
46	9	P17182|ENOA_MOUSE	0.16	86	59	48	Carbamidomethylation	3700000000	6110000000	4240000000	4500000000	3370000000	5240000000	0.82:1.35:0.94:0.99:0.75:1.16	4680000000	4370000000	1.03:0.97	47141	Alpha-enolase OS=Mus musculus GN=Eno1 PE=1 SV=3	0.0999024	0.749388	P17182	13806	enolase 1, alpha non-neuron	Eno1
759	628	Q9Z2X1|HNRPF_MOUSE	0.12	33	10	8	Carbamidomethylation	489000000	151000000	545000000	571000000	95400000	438000000	1.28:0.40:1.43:1.50:0.25:1.15	395000000	368000000	1.04:0.96	45730	Heterogeneous nuclear ribonucleoprotein F OS=Mus musculus GN=Hnrnpf PE=1 SV=3	0.101624	0.893208	Q9Z2X1	98758	heterogeneous nuclear ribonucleoprotein F	Hnrnpf
633	1148	Q64449|MRC2_MOUSE	0.11	10	10	9	Carbamidomethylation	35800000	36300000	68800000	65200000	31600000	34500000	0.79:0.80:1.52:1.44:0.70:0.76	47000000	46800000	1.00:1.00	167074	C-type mannose receptor 2 OS=Mus musculus GN=Mrc2 PE=1 SV=3	0.101805	0.844765	Q64449	17534	mannose receptor, C type 2	Mrc2
161	135	P14685|PSMD3_MOUSE	0.13	52	27	27		355000000	262000000	445000000	467000000	278000000	242000000	1.04:0.77:1.30:1.37:0.81:0.71	354000000	329000000	1.04:0.96	60718	26S proteasome non-ATPase regulatory subunit 3 OS=Mus musculus GN=Psmd3 PE=1 SV=3	0.105662	0.79032	P14685	22123	proteasome (prosome, macropain) 26S subunit, non-ATPase, 3	Psmd3
1536	1883	P62900|RL31_MOUSE	0.13	34	6	6		511000000	261000000	183000000	360000000	191000000	335000000	1.67:0.85:0.60:1.17:0.62:1.09	384000000	296000000	1.13:0.87	14463	60S ribosomal protein L31 OS=Mus musculus GN=Rpl31 PE=1 SV=1	0.108194	0.850337	P62900	114641	ribosomal protein L31	Rpl31
1724	878	Q6P069|SORCN_MOUSE	0.12	24	6	6		143000000	38400000	36100000	84600000	49100000	67800000	2.04:0.55:0.52:1.21:0.70:0.97	86400000	67200000	1.13:0.87	21627	Sorcin OS=Mus musculus GN=Sri PE=1 SV=1	0.110236	0.896098	Q6P069	109552	sorcin	Sri
734	1139	P61222|ABCE1_MOUSE	0.15	28	12	12	Carbamidomethylation	106000000	124000000	199000000	194000000	83300000	120000000	0.77:0.90:1.45:1.41:0.60:0.87	143000000	132000000	1.04:0.96	67314	ATP-binding cassette sub-family E member 1 OS=Mus musculus GN=Abce1 PE=1 SV=1	0.110749	0.819222	P61222	24015	ATP-binding cassette, sub-family E (OABP), member 1	Abce1
1702	993	Q9EPK2|XRP2_MOUSE	0.12	11	3	3		40300000	31600000	45700000	53800000	36400000	18700000	1.07:0.84:1.21:1.42:0.97:0.50	39200000	39000000	1.00:1.00	39377	Protein XRP2 OS=Mus musculus GN=Rp2 PE=1 SV=3	0.110884	0.810158	Q9EPK2	19889	retinitis pigmentosa 2 homolog	Rp2
1896	2307	Q6PD19|CJ076_MOUSE	0.12	10	5	5		19200000	1920000	2.98296e+06	14100000	5220000	2.98296e+06	2.84:0.28:0:2.10:0.77:0	7030000	6450000	1.04:0.96	78632	UPF0668 protein C10orf76 homolog OS=Mus musculus PE=1 SV=2	0.111975	0.932207	Q6PD19	71617	armadillo-like helical domain containing 3	Armh3
917	694	Q9CQ65|MTAP_MOUSE	0.15	30	6	6	Carbamidomethylation	432000000	412000000	673000000	621000000	481000000	301000000	0.89:0.85:1.38:1.28:0.99:0.62	506000000	468000000	1.04:0.96	31062	S-methyl-5'-thioadenosine phosphorylase OS=Mus musculus GN=Mtap PE=1 SV=1	0.112706	0.776332	Q9CQ65	66902	methylthioadenosine phosphorylase	Mtap
2487	2491	P35762|CD81_MOUSE	0.13	18	2	2	Carbamidomethylation	62200000	101000000	35900000	35400000	78300000	70100000	0.97:1.59:0.56:0.55:1.23:1.10	66500000	61300000	1.04:0.96	25815	CD81 antigen OS=Mus musculus GN=Cd81 PE=1 SV=2	0.115356	0.836829	P35762	12520	CD81 antigen	Cd81
1312	8784	P54761|EPHB4_MOUSE	0.12	9	6	4	Carbamidomethylation	9850000	15700000	21400000	7020000	16900000	19400000	0.66:1.04:1.42:0.47:1.12:1.29	17600000	14400000	1.10:0.90	108848	Ephrin type-B receptor 4 OS=Mus musculus GN=Ephb4 PE=1 SV=2	0.116092	0.822248	P54761	13846	Eph receptor B4	Ephb4
2832	42775	Q8BUE4|AIFM2_MOUSE	0.1	5	2	2		4890000	15100000	2.98296e+06	12700000	2.98296e+06	5510000	0.77:2.37:0:1.99:0:0.87	6650000	6060000	1.05:0.95	40635	Apoptosis-inducing factor 2 OS=Mus musculus GN=Aifm2 PE=1 SV=1	0.116352	0.907102	Q8BUE4	71361	apoptosis-inducing factor, mitochondrion-associated 2	Aifm2
2893	25879	Q91YN9|BAG2_MOUSE	0.13	9	2	2		18200000	32900000	32300000	41600000	11300000	23900000	0.68:1.23:1.21:1.56:0.42:0.89	27800000	25600000	1.04:0.96	23474	BAG family molecular chaperone regulator 2 OS=Mus musculus GN=Bag2 PE=1 SV=1	0.118941	0.839814	Q91YN9	213539	BCL2-associated athanogene 2	Bag2
2339	13421	O54825|BYST_MOUSE	0.23	4	2	2		2.98296e+06	2.98296e+06	4620000	2.98296e+06	2.98296e+06	3740000	0:0:3.32:0:0:2.68	1540000	1250000	1.11:0.89	49784	Bystin OS=Mus musculus GN=Bysl PE=1 SV=3	0.12521	0.661035	O54825	53414	bystin-like	Bysl
645	999	O09061|PSB1_MOUSE	0.15	60	13	13		376000000	253000000	249000000	273000000	248000000	284000000	1.34:0.90:0.89:0.97:0.88:1.01	292000000	268000000	1.04:0.96	26372	Proteasome subunit beta type-1 OS=Mus musculus GN=Psmb1 PE=1 SV=1	0.125232	0.62281	O09061	19170	proteasome (prosome, macropain) subunit, beta type 1	Psmb1
2149	1671	Q9CY50|SSRA_MOUSE	0.15	14	4	3		112000000	80300000	127000000	101000000	53600000	138000000	1.10:0.79:1.25:0.99:0.53:1.35	123000000	97400000	1.11:0.89	32065	Translocon-associated protein subunit alpha OS=Mus musculus GN=Ssr1 PE=1 SV=1	0.125983	0.770779	Q9CY50	107513	signal sequence receptor, alpha	Ssr1
745	780	Q60865|CAPR1_MOUSE	0.15	17	9	9		153000000	106000000	138000000	193000000	36000000	134000000	1.21:0.84:1.09:1.52:0.28:1.06	151000000	139000000	1.04:0.96	78169	Caprin-1 OS=Mus musculus GN=Caprin1 PE=1 SV=2	0.129169	0.831715	Q60865	53872	cell cycle associated protein 1	Caprin1
2088	9032	Q03963|E2AK2_MOUSE	0.1	5	2	2		11400000	9940000	12700000	4600000	17900000	8610000	1.05:0.92:1.17:0.42:1.65:0.79	11400000	10400000	1.05:0.95	58280	Interferon-induced double-stranded RNA-activated protein kinase OS=Mus musculus GN=Eif2ak2 PE=1 SV=2	0.129853	0.829107	Q03963	19106	eukaryotic translation initiation factor 2-alpha kinase 2	Eif2ak2
814	783	Q9D0F3|LMAN1_MOUSE	0.16	28	12	11		265000000	259000000	231000000	302000000	133000000	254000000	1.10:1.07:0.96:1.25:0.55:1.06	268000000	255000000	1.03:0.97	57789	Protein ERGIC-53 OS=Mus musculus GN=Lman1 PE=1 SV=1	0.131973	0.707151	Q9D0F3	70361	lectin, mannose-binding, 1	Lman1
217	127	P97429|ANXA4_MOUSE	0.21	62	26	24	Carbamidomethylation	1720000000	752000000	1250000000	1990000000	881000000	525000000	1.45:0.63:1.05:1.68:0.74:0.44	1240000000	1130000000	1.05:0.95	35916	Annexin A4 OS=Mus musculus GN=Anxa4 PE=1 SV=4	0.132242	0.847072	P97429	11746	annexin A4	Anxa4
634	358	Q9R0E2|PLOD1_MOUSE	0.15	19	10	9		80500000	43400000	48000000	42300000	65800000	48200000	1.47:0.79:0.88:0.77:1.20:0.88	57300000	52100000	1.05:0.95	83595	Procollagen-lysine 2-oxoglutarate 5-dioxygenase 1 OS=Mus musculus GN=Plod1 PE=1 SV=1	0.137252	0.726406	Q9R0E2	18822	procollagen-lysine, 2-oxoglutarate 5-dioxygenase 1	Plod1
170	187	P26043|RADI_MOUSE	0.15	42	26	13	Carbamidomethylation	120000000	55600000	41800000	83800000	71000000	42700000	1.73:0.81:0.61:1.21:1.03:0.62	84100000	65800000	1.12:0.88	68543	Radixin OS=Mus musculus GN=Rdx PE=1 SV=3	0.138499	0.821909	P26043	19684	radixin	Rdx
599	434	Q9D819|IPYR_MOUSE	0.19	47	12	12		598000000	800000000	800000000	978000000	378000000	639000000	0.86:1.14:1.14:1.40:0.54:0.91	733000000	665000000	1.05:0.95	32667	Inorganic pyrophosphatase OS=Mus musculus GN=Ppa1 PE=1 SV=1	0.139803	0.744026	Q9D819	67895	pyrophosphatase (inorganic) 1	Ppa1
702	526	P27612|PLAP_MOUSE	0.15	19	12	11		48900000	18900000	10000000	28400000	21000000	21200000	1.98:0.77:0.40:1.15:0.85:0.86	25900000	23600000	1.05:0.95	87221	Phospholipase A-2-activating protein OS=Mus musculus GN=Plaa PE=1 SV=4	0.140102	0.858858	P27612	18786	phospholipase A2, activating protein	Plaa
269	349	P70336|ROCK2_MOUSE	0.17	17	19	15	Carbamidomethylation	54600000	56100000	66500000	68300000	44900000	47600000	0.97:1.00:1.18:1.21:0.80:0.84	59100000	53600000	1.05:0.95	160585	Rho-associated protein kinase 2 OS=Mus musculus GN=Rock2 PE=1 SV=1	0.140111	0.557027	P70336	19878	Rho-associated coiled-coil containing protein kinase 2	Rock2
357	157	E9Q5G3|KIF23_MOUSE	0.16	30	19	18		174000000	61600000	47500000	152000000	16900000	87900000	1.94:0.68:0.53:1.69:0.19:0.98	94500000	85700000	1.05:0.95	108776	Kinesin-like protein KIF23 OS=Mus musculus GN=Kif23 PE=1 SV=1	0.140667	0.882973	E9Q5G3	71819	kinesin family member 23	Kif23
2115	1305	Q9JKX6|NUDT5_MOUSE	0.16	23	4	4		46500000	36900000	36100000	45300000	21900000	41000000	1.23:0.97:0.95:1.19:0.58:1.08	39900000	36100000	1.05:0.95	23984	ADP-sugar pyrophosphatase OS=Mus musculus GN=Nudt5 PE=1 SV=1	0.14331	0.669068	Q9JKX6	53893	nudix (nucleoside diphosphate linked moiety X)-type motif 5	Nudt5
2603	8891	Q6PD26|PIGS_MOUSE	0.14	7	2	2		4540000	19800000	6700000	13300000	5000000	9760000	0.46:2.01:0.68:1.35:0.51:0.99	10300000	9350000	1.05:0.95	61711	GPI transamidase component PIG-S OS=Mus musculus GN=Pigs PE=1 SV=3	0.145614	0.864456	Q6PD26	276846	phosphatidylinositol glycan anchor biosynthesis, class S	Pigs
420	427	tr|Q8VHM5|Q8VHM5_MOUSE	0.17	31	19	13	Carbamidomethylation	277000000	143000000	163000000	134000000	168000000	225000000	1.50:0.77:0.88:0.72:0.91:1.22	194000000	176000000	1.05:0.95	70888	Heterogeneous nuclear ribonucleoprotein R OS=Mus musculus GN=Hnrnpr PE=1 SV=1	0.145693	0.728289	Q8VHM5	74326	heterogeneous nuclear ribonucleoprotein R	Hnrnpr
1004	1054	Q99KH8|STK24_MOUSE	0.16	24	8	3		20600000	24200000	26600000	19200000	17200000	28100000	0.91:1.07:1.17:0.85:0.76:1.24	23800000	21500000	1.05:0.95	47954	Serine/threonine-protein kinase 24 OS=Mus musculus GN=Stk24 PE=1 SV=1	0.146625	0.58542	Q99KH8	223255	serine/threonine kinase 24	Stk24
697	1479	P58281|OPA1_MOUSE	0.16	13	10	10		41200000	42500000	34100000	44700000	15600000	46100000	1.10:1.14:0.91:1.20:0.42:1.23	39300000	39400000	1.00:1.00	111339	Dynamin-like 120 kDa protein mitochondrial OS=Mus musculus GN=Opa1 PE=1 SV=1	0.146841	0.743237	P58281	74143	OPA1, mitochondrial dynamin like GTPase	Opa1
723	468	P47753|CAZA1_MOUSE	0.2	63	14	12	Carbamidomethylation	526000000	871000000	603000000	623000000	789000000	390000000	0.83:1.37:0.95:0.98:1.24:0.62	667000000	601000000	1.05:0.95	32940	F-actin-capping protein subunit alpha-1 OS=Mus musculus GN=Capza1 PE=1 SV=4	0.150401	0.694132	P47753	NA	NA	NA
1201	1246	Q91YR1|TWF1_MOUSE	0.18	25	7	6		102000000	80800000	125000000	103000000	84200000	89500000	1.05:0.83:1.28:1.06:0.86:0.92	114000000	92300000	1.11:0.89	40079	Twinfilin-1 OS=Mus musculus GN=Twf1 PE=1 SV=2	0.153671	0.515531	Q91YR1	19230	twinfilin actin binding protein 1	Twf1
602	619	P97370|AT1B3_MOUSE	0.19	40	11	11	Carbamidomethylation	231000000	390000000	486000000	469000000	343000000	183000000	0.66:1.11:1.39:1.34:0.98:0.52	369000000	332000000	1.05:0.95	31776	Sodium/potassium-transporting ATPase subunit beta-3 OS=Mus musculus GN=Atp1b3 PE=1 SV=1	0.153887	0.75424	P97370	11933	ATPase, Na+/K+ transporting, beta 3 polypeptide	Atp1b3
17	62	Q69ZN7|MYOF_MOUSE	0.22	45	96	93	Carbamidomethylation	708000000	351000000	773000000	636000000	413000000	595000000	1.22:0.61:1.33:1.10:0.71:1.03	685000000	548000000	1.11:0.89	233322	Myoferlin OS=Mus musculus GN=Myof PE=1 SV=2	0.156209	0.700376	Q69ZN7	226101	myoferlin	Myof
377	256	F8VPU2|FARP1_MOUSE	0.19	21	19	19		115000000	110000000	146000000	137000000	99500000	96400000	0.98:0.94:1.24:1.17:0.85:0.82	124000000	111000000	1.06:0.94	118875	FERM RhoGEF and pleckstrin domain-containing protein 1 OS=Mus musculus GN=Farp1 PE=1 SV=1	0.15633	0.502882	F8VPU2	223254	FERM, RhoGEF (Arhgef) and pleckstrin domain protein 1 (chondrocyte-derived)	Farp1
1270	1189	P14115|RL27A_MOUSE	0.21	47	8	8	Carbamidomethylation	243000000	521000000	605000000	420000000	375000000	432000000	0.56:1.20:1.40:0.97:0.87:1.00	479000000	409000000	1.08:0.92	16605	60S ribosomal protein L27a OS=Mus musculus GN=Rpl27a PE=1 SV=5	0.157987	0.708956	P14115	26451	ribosomal protein L27A	Rpl27a
2621	2154	Q8VHH5|AGAP3_MOUSE	0.14	4	2	2		2.98296e+06	26600000	7460000	18900000	2.98296e+06	11300000	0:2.49:0.70:1.76:0:1.05	11400000	10000000	1.06:0.94	97965	Arf-GAP with GTPase ANK repeat and PH domain-containing protein 3 OS=Mus musculus GN=Agap3 PE=1 SV=1	0.158757	0.889264	Q8VHH5	NA	NA	NA
156	144	O70475|UGDH_MOUSE	0.21	60	32	32	Carbamidomethylation	483000000	420000000	413000000	649000000	294000000	235000000	1.16:1.01:0.99:1.56:0.71:0.57	439000000	393000000	1.06:0.94	54832	UDP-glucose 6-dehydrogenase OS=Mus musculus GN=Ugdh PE=1 SV=1	0.15982	0.757691	O70475	22235	UDP-glucose dehydrogenase	Ugdh
648	728	Q91V41|RAB14_MOUSE	0.21	59	13	11		459000000	345000000	584000000	471000000	344000000	426000000	1.05:0.79:1.33:1.07:0.79:0.97	463000000	414000000	1.06:0.94	23897	Ras-related protein Rab-14 OS=Mus musculus GN=Rab14 PE=1 SV=3	0.161504	0.575314	Q91V41	68365	RAB14, member RAS oncogene family	Rab14
34	4	P63017|HSP7C_MOUSE	0.27	66	53	35	Carbamidomethylation	3170000000	5330000000	4710000000	4120000000	3160000000	4520000000	0.76:1.28:1.13:0.99:0.76:1.08	4400000000	3930000000	1.06:0.94	70871	Heat shock cognate 71 kDa protein OS=Mus musculus GN=Hspa8 PE=1 SV=1	0.162844	0.574875	P63017	15481	heat shock protein 8	Hspa8
785	958	Q9D7G0|PRPS1_MOUSE	0.13	24	8	2	Carbamidomethylation	13800000	17800000	27800000	20000000	14500000	18500000	0.74:0.95:1.48:1.07:0.78:0.99	19800000	17700000	1.06:0.94	34834	Ribose-phosphate pyrophosphokinase 1 OS=Mus musculus GN=Prps1 PE=1 SV=4	0.164471	0.670633	Q9D7G0	19139	phosphoribosyl pyrophosphate synthetase 1	Prps1
1563	1216	Q6PDG5|SMRC2_MOUSE	0.18	7	6	5		18100000	34300000	9900000	4800000	37100000	13600000	0.92:1.75:0.50:0.24:1.89:0.69	20800000	18500000	1.06:0.94	132604	SWI/SNF complex subunit SMARCC2 OS=Mus musculus GN=Smarcc2 PE=1 SV=2	0.166744	0.860258	Q6PDG5	68094	SWI/SNF related, matrix associated, actin dependent regulator of chromatin, subfamily c, member 2	Smarcc2
2196	1830	Q61009|SCRB1_MOUSE	0.18	8	2	2		46100000	44200000	29400000	53900000	27700000	25000000	1.22:1.17:0.78:1.43:0.73:0.66	45000000	35500000	1.12:0.88	56754	Scavenger receptor class B member 1 OS=Mus musculus GN=Scarb1 PE=1 SV=1	0.167216	0.707086	Q61009	20778	scavenger receptor class B, member 1	Scarb1
778	725	P62984|RL40_MOUSE	0.24	53	12	12		2460000000	2100000000	2080000000	2140000000	1360000000	2400000000	1.18:1.01:0.99:1.02:0.65:1.15	2210000000	1960000000	1.06:0.94	14728	Ubiquitin-60S ribosomal protein L40 OS=Mus musculus GN=Uba52 PE=1 SV=2	0.170468	0.523216	P62984	22186	ubiquitin A-52 residue ribosomal protein fusion product 1	Uba52
707	472	tr|E9Q912|E9Q912_MOUSE	0.2	22	11	11		20100000	99200000	66300000	66700000	48500000	49400000	0.34:1.70:1.14:1.14:0.83:0.85	77800000	60600000	1.12:0.88	66077	Protein Rap1gds1 OS=Mus musculus GN=Rap1gds1 PE=1 SV=1	0.173232	0.792577	E9Q912	229877	RAP1, GTP-GDP dissociation stimulator 1	Rap1gds1
181	178	Q61598|GDIB_MOUSE	0.21	59	29	21	Carbamidomethylation	709000000	486000000	818000000	783000000	677000000	325000000	1.12:0.77:1.29:1.24:1.07:0.51	671000000	674000000	1.00:1.00	50537	Rab GDP dissociation inhibitor beta OS=Mus musculus GN=Gdi2 PE=1 SV=1	0.173423	0.679433	Q61598	14569	guanosine diphosphate (GDP) dissociation inhibitor 2	Gdi2
324	341	Q99MN1|SYK_MOUSE	0.24	36	21	21	Carbamidomethylation	289000000	239000000	278000000	320000000	172000000	222000000	1.14:0.94:1.10:1.26:0.68:0.88	269000000	238000000	1.06:0.94	67840	Lysine--tRNA ligase OS=Mus musculus GN=Kars PE=1 SV=1	0.174856	0.561981	Q99MN1	85305	lysyl-tRNA synthetase	Kars
864	693	P63001|RAC1_MOUSE	0.24	35	8	8	Carbamidomethylation	428000000	489000000	497000000	423000000	484000000	345000000	0.96:1.10:1.12:0.95:1.09:0.78	471000000	437000000	1.04:0.96	21450	Ras-related C3 botulinum toxin substrate 1 OS=Mus musculus GN=Rac1 PE=1 SV=1	0.175548	0.320908	P63001	19353	Rac family small GTPase 1	Rac1
657	601	O55234|PSB5_MOUSE	0.23	48	13	13		645000000	546000000	256000000	414000000	365000000	502000000	1.42:1.20:0.56:0.91:0.80:1.10	482000000	427000000	1.06:0.94	28532	Proteasome subunit beta type-5 OS=Mus musculus GN=Psmb5 PE=1 SV=3	0.175794	0.690287	O55234	19173	proteasome (prosome, macropain) subunit, beta type 5	Psmb5
968	689	Q9WV32|ARC1B_MOUSE	0.23	26	9	8		255000000	202000000	320000000	223000000	206000000	258000000	1.05:0.83:1.31:0.91:0.84:1.06	259000000	229000000	1.06:0.94	41064	Actin-related protein 2/3 complex subunit 1B OS=Mus musculus GN=Arpc1b PE=1 SV=4	0.177604	0.485453	Q9WV32	11867	actin related protein 2/3 complex, subunit 1B	Arpc1b
2544	3635	Q80X95|RRAGA_MOUSE	0.21	11	3	3		2.98296e+06	12500000	19900000	19300000	8990000	2.98296e+06	0:1.24:1.97:1.91:0.89:0	10800000	9440000	1.07:0.93	36566	Ras-related GTP-binding protein A OS=Mus musculus GN=Rraga PE=1 SV=1	0.178139	0.850856	Q80X95	68441	Ras-related GTP binding A	Rraga
2350	1923	Q8C6G8|WDR26_MOUSE	0.2	5	2	2		50700000	35700000	30500000	11300000	44200000	47800000	1.38:0.97:0.83:0.31:1.20:1.30	39000000	34400000	1.06:0.94	70544	WD repeat-containing protein 26 OS=Mus musculus GN=Wdr26 PE=1 SV=3	0.178435	0.752009	Q8C6G8	226757	WD repeat domain 26	Wdr26
2922	1868	P61079|UB2D3_MOUSE	0.21	14	2	2		53900000	80800000	72300000	74800000	26900000	81000000	0.83:1.24:1.11:1.15:0.41:1.25	69000000	60900000	1.06:0.94	16687	Ubiquitin-conjugating enzyme E2 D3 OS=Mus musculus GN=Ube2d3 PE=1 SV=1	0.180154	0.698027	P61079	66105	ubiquitin-conjugating enzyme E2D 3	Ube2d3
354	828	Q61292|LAMB2_MOUSE	0.2	12	16	15		72700000	21300000	18600000	18100000	70900000	10200000	2.06:0.60:0.53:0.51:2.01:0.29	37500000	33100000	1.06:0.94	196578	Laminin subunit beta-2 OS=Mus musculus GN=Lamb2 PE=1 SV=2	0.182795	0.871691	Q61292	16779	laminin, beta 2	Lamb2
939	950	Q8K2T1|NMRL1_MOUSE	0.2	37	9	9		43000000	52800000	55900000	34600000	13600000	85300000	0.90:1.11:1.18:0.73:0.29:1.79	50600000	44500000	1.06:0.94	34376	NmrA-like family domain-containing protein 1 OS=Mus musculus GN=Nmral1 PE=1 SV=1	0.184381	0.804028	Q8K2T1	67824	NmrA-like family domain containing 1	Nmral1
81	83	Q8CIE6|COPA_MOUSE	0.25	40	41	41	Carbamidomethylation	264000000	229000000	329000000	281000000	245000000	196000000	1.02:0.89:1.28:1.09:0.95:0.76	274000000	241000000	1.06:0.94	138432	Coatomer subunit alpha OS=Mus musculus GN=Copa PE=1 SV=2	0.18714	0.434332	Q8CIE6	12847	coatomer protein complex subunit alpha	Copa
2151	1768	Q80VI1|TRI56_MOUSE	0.57	3	2	2		1230000	4760000	4660000	2.98296e+06	1490000	4880000	0.43:1.68:1.64:0:0.52:1.72	3550000	2120000	1.25:0.75	79513	E3 ubiquitin-protein ligase TRIM56 OS=Mus musculus GN=Trim56 PE=1 SV=1	0.187358	0.790486	Q80VI1	384309	tripartite motif-containing 56	Trim56
390	367	Q9EQP2|EHD4_MOUSE	0.23	44	19	14		80600000	133000000	131000000	148000000	60500000	93600000	0.75:1.23:1.21:1.38:0.56:0.87	115000000	101000000	1.06:0.94	61481	EH domain-containing protein 4 OS=Mus musculus GN=Ehd4 PE=1 SV=1	0.189897	0.671986	Q9EQP2	98878	EH-domain containing 4	Ehd4
117	173	Q64514|TPP2_MOUSE	0.25	38	36	36	Carbamidomethylation	243000000	82800000	215000000	179000000	147000000	148000000	1.44:0.49:1.27:1.06:0.87:0.87	180000000	158000000	1.07:0.93	139878	Tripeptidyl-peptidase 2 OS=Mus musculus GN=Tpp2 PE=1 SV=3	0.190208	0.69919	Q64514	22019	tripeptidyl peptidase II	Tpp2
1497	1586	Q8CFI7|RPB2_MOUSE	0.19	3	3	3		13000000	5010000	8720000	11400000	6350000	5670000	1.55:0.60:1.04:1.37:0.76:0.68	8890000	7810000	1.06:0.94	133910	DNA-directed RNA polymerase II subunit RPB2 OS=Mus musculus GN=Polr2b PE=1 SV=2	0.190719	0.726823	Q8CFI7	231329	polymerase (RNA) II (DNA directed) polypeptide B	Polr2b
924	514	Q9DBP5|KCY_MOUSE	0.24	55	11	11		133000000	99000000	99700000	123000000	78800000	88600000	1.28:0.95:0.96:1.19:0.76:0.85	111000000	96900000	1.07:0.93	22165	UMP-CMP kinase OS=Mus musculus GN=Cmpk1 PE=1 SV=1	0.191838	0.476216	Q9DBP5	66588	cytidine monophosphate (UMP-CMP) kinase 1	Cmpk1
467	467	P28658|ATX10_MOUSE	0.23	35	14	14		72400000	166000000	145000000	116000000	145000000	74300000	0.60:1.39:1.21:0.97:1.21:0.62	128000000	112000000	1.07:0.93	53707	Ataxin-10 OS=Mus musculus GN=Atxn10 PE=1 SV=2	0.193398	0.672864	P28658	54138	ataxin 10	Atxn10
490	1124	Q9Z1F9|SAE2_MOUSE	0.21	32	13	13	Carbamidomethylation	55900000	26800000	35100000	10800000	47900000	44200000	1.52:0.73:0.95:0.29:1.30:1.20	39300000	34300000	1.07:0.93	70569	SUMO-activating enzyme subunit 2 OS=Mus musculus GN=Uba2 PE=1 SV=1	0.195097	0.752816	Q9Z1F9	50995	ubiquitin-like modifier activating enzyme 2	Uba2
65	134	P23116|EIF3A_MOUSE	0.27	39	46	46	Carbamidomethylation	315000000	408000000	421000000	293000000	385000000	321000000	0.88:1.14:1.18:0.82:1.08:0.90	381000000	333000000	1.07:0.93	161936	Eukaryotic translation initiation factor 3 subunit A OS=Mus musculus GN=Eif3a PE=1 SV=5	0.19553	0.326974	P23116	13669	eukaryotic translation initiation factor 3, subunit A	Eif3a
471	1007	Q8R050|ERF3A_MOUSE	0.24	25	13	13	Carbamidomethylation	186000000	194000000	107000000	170000000	132000000	123000000	1.22:1.28:0.70:1.12:0.87:0.81	162000000	142000000	1.07:0.93	68626	Eukaryotic peptide chain release factor GTP-binding subunit ERF3A OS=Mus musculus GN=Gspt1 PE=1 SV=2	0.196459	0.555913	Q8R050	14852	G1 to S phase transition 1	Gspt1
359	231	P60122|RUVB1_MOUSE	0.27	60	20	20	Carbamidomethylation	322000000	332000000	380000000	358000000	250000000	294000000	1.00:1.03:1.18:1.11:0.77:0.91	345000000	301000000	1.07:0.93	50214	RuvB-like 1 OS=Mus musculus GN=Ruvbl1 PE=1 SV=1	0.197037	0.305626	P60122	56505	RuvB-like protein 1	Ruvbl1
1399	8152	P61211|ARL1_MOUSE	0.23	31	5	5		35300000	20700000	145000000	40500000	55600000	79100000	0.56:0.33:2.31:0.65:0.89:1.26	67100000	58400000	1.07:0.93	20412	ADP-ribosylation factor-like protein 1 OS=Mus musculus GN=Arl1 PE=1 SV=1	0.198193	0.850126	P61211	104303	ADP-ribosylation factor-like 1	Arl1
1256	1164	Q3UVG3|F91A1_MOUSE	0.22	11	7	6		27700000	14300000	17100000	15600000	22300000	13600000	1.50:0.78:0.93:0.84:1.21:0.74	21900000	17100000	1.12:0.88	93464	Protein FAM91A1 OS=Mus musculus GN=Fam91a1 PE=1 SV=1	0.198586	0.633793	Q3UVG3	210998	family with sequence similarity 91, member A1	Fam91a1
2772	26301	Q3V1H1|CKAP2_MOUSE	2.74	3	2	2		2210000	4540000	750000	2.98296e+06	568000	2.98296e+06	1.64:3.38:0.56:0:0.42:0	2500000	189000	1.86:0.14	74029	Cytoskeleton-associated protein 2 OS=Mus musculus GN=Ckap2 PE=1 SV=1	0.198941	0.826235	Q3V1H1	80986	cytoskeleton associated protein 2	Ckap2
281	881	P18654|KS6A3_MOUSE	0.23	34	18	14		66500000	52000000	40400000	53200000	52200000	33000000	1.34:1.05:0.81:1.07:1.05:0.67	53000000	46100000	1.07:0.93	83694	Ribosomal protein S6 kinase alpha-3 OS=Mus musculus GN=Rps6ka3 PE=1 SV=2	0.199275	0.532992	P18654	110651	ribosomal protein S6 kinase polypeptide 3	Rps6ka3
1736	25600	Q00PI9|HNRL2_MOUSE	0.73	9	4	4		21700000	2.98296e+06	12500000	5150000	6060000	21100000	1.63:-:0.94:0.39:0.46:1.59	15900000	10800000	1.19:0.81	84940	Heterogeneous nuclear ribonucleoprotein U-like protein 2 OS=Mus musculus GN=Hnrnpul2 PE=1 SV=2	0.202661	0.838723	Q00PI9	68693	heterogeneous nuclear ribonucleoprotein U-like 2	Hnrnpul2
1504	1018	Q8VBV7|CSN8_MOUSE	0.25	51	6	6		108000000	99600000	86300000	80200000	91400000	83100000	1.18:1.09:0.94:0.88:1.00:0.91	109000000	84900000	1.12:0.88	23256	COP9 signalosome complex subunit 8 OS=Mus musculus GN=Cops8 PE=1 SV=1	0.206526	0.163843	Q8VBV7	108679	COP9 signalosome subunit 8	Cops8
1	8	Q9QXS1|PLEC_MOUSE	0.3	59	298	294	Carbamidomethylation	1010000000	670000000	748000000	854000000	647000000	601000000	1.34:0.89:0.99:1.13:0.86:0.80	810000000	701000000	1.07:0.93	534193	Plectin OS=Mus musculus GN=Plec PE=1 SV=3	0.208006	0.450093	Q9QXS1	18810	plectin	Plec
1229	858	Q8CBY8|DCTN4_MOUSE	0.25	25	8	8		120000000	81800000	66900000	90800000	91000000	50700000	1.44:0.98:0.80:1.09:1.09:0.61	89700000	82800000	1.04:0.96	53057	Dynactin subunit 4 OS=Mus musculus GN=Dctn4 PE=1 SV=1	0.208766	0.592481	Q8CBY8	67665	dynactin 4	Dctn4
246	161	P47738|ALDH2_MOUSE	0.28	51	21	20	Carbamidomethylation	247000000	260000000	339000000	269000000	235000000	228000000	0.94:0.99:1.29:1.02:0.89:0.87	282000000	244000000	1.07:0.93	56538	Aldehyde dehydrogenase mitochondrial OS=Mus musculus GN=Aldh2 PE=1 SV=1	0.208814	0.320087	P47738	11669	aldehyde dehydrogenase 2, mitochondrial	Aldh2
556	715	Q9Z1R2|BAG6_MOUSE	0.25	15	12	12		75700000	125000000	93500000	63700000	50700000	140000000	0.83:1.37:1.02:0.70:0.55:1.53	98200000	84700000	1.07:0.93	121037	Large proline-rich protein BAG6 OS=Mus musculus GN=Bag6 PE=1 SV=1	0.209699	0.700783	Q9Z1R2	224727	BCL2-associated athanogene 6	Bag6
741	1362	P58871|TB182_MOUSE	0.24	8	8	8	Carbamidomethylation	97200000	19000000	11000000	36600000	21700000	51500000	2.46:0.48:0.28:0.93:0.55:1.30	45900000	36600000	1.11:0.89	181824	182 kDa tankyrase-1-binding protein OS=Mus musculus GN=Tnks1bp1 PE=1 SV=2	0.212221	0.856338	P58871	228140	tankyrase 1 binding protein 1	Tnks1bp1
1325	1089	P99026|PSB4_MOUSE	0.27	38	7	7		211000000	204000000	213000000	187000000	111000000	244000000	1.08:1.05:1.09:0.96:0.57:1.25	209000000	181000000	1.07:0.93	29116	Proteasome subunit beta type-4 OS=Mus musculus GN=Psmb4 PE=1 SV=1	0.212472	0.534596	P99026	19172	proteasome (prosome, macropain) subunit, beta type 4	Psmb4
1589	1727	P70268|PKN1_MOUSE	0.29	2	2	2		4910000	2.98296e+06	2.98296e+06	2570000	2.98296e+06	3820000	2.61:0:0:1.37:0:2.03	1640000	2130000	0.87:1.13	104411	Serine/threonine-protein kinase N1 OS=Mus musculus GN=Pkn1 PE=1 SV=3	0.214561	0.544419	P70268	320795	protein kinase N1	Pkn1
2341	1353	P52633|STAT6_MOUSE	0.23	4	2	2		3810000	2.98296e+06	4460000	5780000	929000	2.98296e+06	1.53:0:1.79:2.32:0.37:0	2760000	2240000	1.10:0.90	93497	Signal transducer and transcription activator 6 OS=Mus musculus GN=Stat6 PE=1 SV=2	0.215444	0.752366	P52633	20852	signal transducer and activator of transcription 6	Stat6
1188	1849	Q7M6Y3|PICAL_MOUSE	0.26	12	6	5		67500000	84500000	111000000	52100000	81300000	92100000	0.83:1.04:1.36:0.64:1.00:1.13	87600000	75200000	1.08:0.92	71543	Phosphatidylinositol-binding clathrin assembly protein OS=Mus musculus GN=Picalm PE=1 SV=1	0.221935	0.512479	Q7M6Y3	233489	phosphatidylinositol binding clathrin assembly protein	Picalm
2843	1861	Q9CQ92|FIS1_MOUSE	0.25	16	2	2		19100000	23900000	24900000	18300000	11400000	28500000	0.91:1.14:1.18:0.87:0.54:1.35	22700000	19400000	1.08:0.92	17009	Mitochondrial fission 1 protein OS=Mus musculus GN=Fis1 PE=1 SV=1	0.222392	0.59119	Q9CQ92	66437	fission, mitochondrial 1	Fis1
2781	2050	O88597|BECN1_MOUSE	0.37	7	2	2		4670000	2.98296e+06	2.98296e+06	3360000	2.98296e+06	2770000	2.59:0:0:1.87:0:1.54	1560000	2040000	0.86:1.14	51589	Beclin-1 OS=Mus musculus GN=Becn1 PE=1 SV=3	0.222953	0.466454	O88597	56208	beclin 1, autophagy related	Becn1
1146	1354	Q9D0F6|RFC5_MOUSE	0.24	28	6	6		13400000	15200000	20900000	31300000	5030000	6060000	0.88:0.99:1.37:2.04:0.33:0.40	16500000	14100000	1.08:0.92	38096	Replication factor C subunit 5 OS=Mus musculus GN=Rfc5 PE=1 SV=1	0.223705	0.811882	Q9D0F6	72151	replication factor C (activator 1) 5	Rfc5
1601	1360	P70261|PALD_MOUSE	0.24	6	3	3		15300000	9710000	4920000	9560000	14200000	1870000	1.66:1.05:0.53:1.03:1.53:0.20	9990000	10900000	0.96:1.04	96740	Paladin OS=Mus musculus GN=Pald1 PE=1 SV=1	0.223759	0.775252	P70261	27355	phosphatase domain containing, paladin 1	Pald1
1375	845	P63321|RALA_MOUSE	0.29	33	6	3		84400000	157000000	120000000	108000000	93400000	108000000	0.75:1.40:1.08:0.96:0.84:0.97	121000000	103000000	1.08:0.92	23553	Ras-related protein Ral-A OS=Mus musculus GN=Rala PE=1 SV=1	0.224123	0.497839	P63321	56044	v-ral simian leukemia viral oncogene A (ras related)	Rala
186	439	Q6P5E4|UGGG1_MOUSE	0.25	23	25	24	Carbamidomethylation	106000000	151000000	138000000	174000000	94300000	69600000	0.86:1.24:1.13:1.43:0.77:0.57	132000000	127000000	1.02:0.98	176433	UDP-glucose:glycoprotein glucosyltransferase 1 OS=Mus musculus GN=Uggt1 PE=1 SV=4	0.225256	0.620844	Q6P5E4	320011	UDP-glucose glycoprotein glucosyltransferase 1	Uggt1
934	1322	Q08943|SSRP1_MOUSE	0.27	13	9	9		86200000	43800000	49000000	48900000	42200000	61800000	1.56:0.79:0.89:0.88:0.76:1.12	59700000	54700000	1.04:0.96	80860	FACT complex subunit SSRP1 OS=Mus musculus GN=Ssrp1 PE=1 SV=2	0.227371	0.59571	Q08943	20833	structure specific recognition protein 1	Ssrp1
1801	971	Q9CYL5|GAPR1_MOUSE	0.31	45	4	4		485000000	477000000	414000000	600000000	254000000	318000000	1.14:1.12:0.97:1.41:0.60:0.75	458000000	391000000	1.08:0.92	17090	Golgi-associated plant pathogenesis-related protein 1 OS=Mus musculus GN=Glipr2 PE=1 SV=3	0.231508	0.590621	Q9CYL5	384009	GLI pathogenesis-related 2	Glipr2
2338	8884	Q9WUM5|SUCA_MOUSE	0.23	8	3	3		2.98296e+06	3720000	29200000	8570000	2.98296e+06	19000000	0:0.37:2.90:0.85:0:1.88	11000000	9170000	1.09:0.91	36155	Succinate--CoA ligase [ADP/GDP-forming] subunit alpha mitochondrial OS=Mus musculus GN=Suclg1 PE=1 SV=4	0.232791	0.867076	Q9WUM5	56451	succinate-CoA ligase, GDP-forming, alpha subunit	Suclg1
360	191	O35286|DHX15_MOUSE	0.28	33	21	19		130000000	69100000	113000000	88200000	104000000	73300000	1.35:0.72:1.17:0.92:1.08:0.76	104000000	88600000	1.08:0.92	91007	Pre-mRNA-splicing factor ATP-dependent RNA helicase DHX15 OS=Mus musculus GN=Dhx15 PE=1 SV=2	0.233296	0.499453	O35286	13204	DEAH (Asp-Glu-Ala-His) box polypeptide 15	Dhx15
1266	661	P59999|ARPC4_MOUSE	0.32	61	8	8	Carbamidomethylation	400000000	297000000	391000000	278000000	267000000	376000000	1.19:0.89:1.17:0.83:0.80:1.12	363000000	307000000	1.08:0.92	19667	Actin-related protein 2/3 complex subunit 4 OS=Mus musculus GN=Arpc4 PE=1 SV=3	0.240405	0.30909	P59999	68089	actin related protein 2/3 complex, subunit 4	Arpc4
629	425	E9Q634|MYO1E_MOUSE	0.25	13	11	8		20200000	9020000	67900000	26100000	40100000	16000000	0.68:0.30:2.27:0.87:1.34:0.53	32400000	27400000	1.08:0.92	126818	Unconventional myosin-Ie OS=Mus musculus GN=Myo1e PE=1 SV=1	0.24063	0.816307	E9Q634	71602	myosin IE	Myo1e
2150	1683	Q6ZWY3|RS27L_MOUSE	0.26	40	4	2	Carbamidomethylation	160000000	29100000	2.98296e+06	84300000	56300000	21800000	2.73:0.50:0:1.44:0.96:0.37	63100000	54100000	1.08:0.92	9477	40S ribosomal protein S27-like OS=Mus musculus GN=Rps27l PE=1 SV=3	0.242178	0.862794	Q6ZWY3	67941	ribosomal protein S27-like	Rps27l
1316	781	Q3TKT4|SMCA4_MOUSE	0.25	8	8	6		22300000	20200000	26800000	10800000	28300000	19400000	1.04:0.95:1.26:0.51:1.33:0.91	26300000	19500000	1.15:0.85	181426	Transcription activator BRG1 OS=Mus musculus GN=Smarca4 PE=1 SV=1	0.244419	0.560635	Q3TKT4	20586	SWI/SNF related, matrix associated, actin dependent regulator of chromatin, subfamily a, member 4	Smarca4
2001	1764	Q9EP53|TSC1_MOUSE	0.41	2	2	2		2.98296e+06	2.98296e+06	6380000	4440000	2.98296e+06	2.98296e+06	0:0:3.54:2.46:0:0	2130000	1480000	1.18:0.82	128746	Hamartin OS=Mus musculus GN=Tsc1 PE=1 SV=1	0.24663	0.63954	Q9EP53	64930	TSC complex subunit 1	Tsc1
190	253	Q6ZQ08|CNOT1_MOUSE	0.29	13	24	24		42400000	48300000	55600000	45900000	36900000	40500000	0.94:1.07:1.24:1.02:0.82:0.90	48800000	41100000	1.09:0.91	266805	CCR4-NOT transcription complex subunit 1 OS=Mus musculus GN=Cnot1 PE=1 SV=2	0.246757	0.182133	Q6ZQ08	234594	CCR4-NOT transcription complex, subunit 1	Cnot1
203	374	P62702|RS4X_MOUSE	0.35	66	27	15	Carbamidomethylation	685000000	763000000	726000000	623000000	571000000	638000000	1.03:1.14:1.09:0.93:0.86:0.95	725000000	611000000	1.09:0.91	29598	40S ribosomal protein S4 X isoform OS=Mus musculus GN=Rps4x PE=1 SV=2	0.246932	0.020171	P62702	20102	ribosomal protein S4, X-linked	Rps4x
328	643	Q04857|CO6A1_MOUSE	0.33	21	14	14	Carbamidomethylation	171000000	138000000	148000000	160000000	152000000	73100000	1.22:0.98:1.06:1.14:1.08:0.52	152000000	128000000	1.09:0.91	108489	Collagen alpha-1(VI) chain OS=Mus musculus GN=Col6a1 PE=1 SV=1	0.246961	0.485629	Q04857	12833	collagen, type VI, alpha 1	Col6a1
1090	1044	Q91YJ2|SNX4_MOUSE	0.29	20	7	7		60600000	59100000	77100000	63400000	51400000	51000000	1.00:0.98:1.28:1.05:0.85:0.84	65600000	55300000	1.09:0.91	51778	Sorting nexin-4 OS=Mus musculus GN=Snx4 PE=1 SV=1	0.247286	0.224644	Q91YJ2	69150	sorting nexin 4	Snx4
2942	2611	Q8BGR9|UBCP1_MOUSE	0.45	5	2	2		2890000	2.98296e+06	2.98296e+06	2420000	2.98296e+06	2050000	2.35:0:0:1.97:0:1.67	962000	1490000	0.78:1.22	36837	Ubiquitin-like domain-containing CTD phosphatase 1 OS=Mus musculus GN=Ublcp1 PE=1 SV=1	0.248829	0.225661	Q8BGR9	79560	ubiquitin-like domain containing CTD phosphatase 1	Ublcp1
2374	8852	Q8R570|SNP47_MOUSE	0.48	9	3	3		4330000	11500000	11100000	9480000	2.98296e+06	10200000	0.56:1.48:1.43:1.22:0:1.32	8980000	6570000	1.16:0.84	46524	Synaptosomal-associated protein 47 OS=Mus musculus GN=Snap47 PE=1 SV=1	0.248878	0.685836	Q8R570	67826	synaptosomal-associated protein, 47	Snap47
1275	740	P12815|PDCD6_MOUSE	0.32	37	7	7		134000000	162000000	145000000	145000000	94900000	131000000	0.99:1.20:1.07:1.07:0.70:0.97	147000000	124000000	1.09:0.91	21867	Programmed cell death protein 6 OS=Mus musculus GN=Pdcd6 PE=1 SV=2	0.249748	0.260425	P12815	18570	programmed cell death 6	Pdcd6
732	592	P61205|ARF3_MOUSE	0.33	63	12	6		263000000	325000000	630000000	429000000	313000000	281000000	0.70:0.87:1.69:1.15:0.84:0.75	406000000	341000000	1.09:0.91	20601	ADP-ribosylation factor 3 OS=Mus musculus GN=Arf3 PE=2 SV=2	0.251708	0.636124	P61205	11842	ADP-ribosylation factor 3	Arf3
1837	1286	Q80UM7|MOGS_MOUSE	0.28	5	3	3		22200000	19900000	27100000	15000000	17100000	25800000	1.05:0.94:1.28:0.71:0.81:1.22	23100000	19300000	1.09:0.91	91831	Mannosyl-oligosaccharide glucosidase OS=Mus musculus GN=Mogs PE=1 SV=1	0.257209	0.400654	Q80UM7	57377	mannosyl-oligosaccharide glucosidase	Mogs
392	622	P61202|CSN2_MOUSE	0.32	49	20	20		92900000	132000000	146000000	143000000	96000000	71000000	0.82:1.16:1.29:1.26:0.85:0.63	124000000	118000000	1.02:0.98	51597	COP9 signalosome complex subunit 2 OS=Mus musculus GN=Cops2 PE=1 SV=1	0.258762	0.488152	P61202	12848	COP9 signalosome subunit 2	Cops2
531	505	P17710|HXK1_MOUSE	0.29	18	15	11		69700000	32900000	15300000	28800000	1410000	68100000	1.94:0.91:0.42:0.80:0.04:1.89	39300000	32800000	1.09:0.91	108303	Hexokinase-1 OS=Mus musculus GN=Hk1 PE=1 SV=3	0.262154	0.808216	P17710	15275	hexokinase 1	Hk1
101	75	Q9ERD7|TBB3_MOUSE	0.34	51	37	3	Carbamidomethylation	153000000	291000000	493000000	353000000	192000000	236000000	0.54:1.02:1.72:1.23:0.67:0.82	312000000	260000000	1.09:0.91	50419	Tubulin beta-3 chain OS=Mus musculus GN=Tubb3 PE=1 SV=1	0.262726	0.669176	Q9ERD7	22152	tubulin, beta 3 class III	Tubb3
2993	26065	P59328|WDHD1_MOUSE	0.74	2	2	2		2.98296e+06	2.98296e+06	3160000	2.98296e+06	2.98296e+06	1640000	0:0:3.95:0:0:2.05	1050000	545000	1.32:0.68	124254	WD repeat and HMG-box DNA-binding protein 1 OS=Mus musculus GN=Wdhd1 PE=1 SV=2	0.262847	0.375086	P59328	218973	WD repeat and HMG-box DNA binding protein 1	Wdhd1
846	419	P47757|CAPZB_MOUSE	0.37	59	13	13	Carbamidomethylation	525000000	552000000	602000000	510000000	362000000	526000000	1.02:1.08:1.17:0.99:0.71:1.03	560000000	466000000	1.09:0.91	31345	F-actin-capping protein subunit beta OS=Mus musculus GN=Capzb PE=1 SV=3	0.264238	0.207291	P47757	12345	capping protein (actin filament) muscle Z-line, beta	Capzb
2656	8363	O70481|UBR1_MOUSE	0.75	1	2	2		2.98296e+06	2.98296e+06	3160000	2.98296e+06	2.98296e+06	1630000	0:0:3.96:0:0:2.04	1050000	542000	1.32:0.68	200238	E3 ubiquitin-protein ligase UBR1 OS=Mus musculus GN=Ubr1 PE=1 SV=2	0.264745	0.375416	O70481	22222	ubiquitin protein ligase E3 component n-recognin 1	Ubr1
1546	1538	P61924|COPZ1_MOUSE	0.33	27	6	6		136000000	120000000	103000000	115000000	81800000	102000000	1.24:1.09:0.94:1.05:0.75:0.93	120000000	99600000	1.09:0.91	20198	Coatomer subunit zeta-1 OS=Mus musculus GN=Copz1 PE=1 SV=1	0.264804	0.213227	P61924	56447	coatomer protein complex, subunit zeta 1	Copz1
1838	1385	P57759|ERP29_MOUSE	0.28	16	4	4		22100000	37100000	12300000	33100000	3700000	22700000	1.01:1.70:0.56:1.52:0.17:1.04	23800000	19800000	1.09:0.91	28823	Endoplasmic reticulum resident protein 29 OS=Mus musculus GN=Erp29 PE=1 SV=2	0.265054	0.740191	P57759	67397	endoplasmic reticulum protein 29	Erp29
2530	1866	Q9D1R9|RL34_MOUSE	0.35	16	3	3		272000000	226000000	347000000	264000000	274000000	165000000	1.06:0.88:1.35:1.02:1.06:0.64	282000000	270000000	1.02:0.98	13293	60S ribosomal protein L34 OS=Mus musculus GN=Rpl34 PE=1 SV=2	0.265427	0.393405	Q9D1R9	68436	ribosomal protein L34	Rpl34
409	400	Q99JI4|PSMD6_MOUSE	0.35	50	19	19	Carbamidomethylation	379000000	205000000	305000000	271000000	227000000	241000000	1.40:0.76:1.12:1.00:0.84:0.89	296000000	246000000	1.09:0.91	45536	26S proteasome non-ATPase regulatory subunit 6 OS=Mus musculus GN=Psmd6 PE=1 SV=1	0.266609	0.427876	Q99JI4	66413	proteasome (prosome, macropain) 26S subunit, non-ATPase, 6	Psmd6
2426	1812	Q62048|PEA15_MOUSE	0.29	30	3	3		51700000	33100000	47700000	27800000	42400000	39900000	1.28:0.82:1.18:0.69:1.05:0.99	48800000	36700000	1.14:0.86	15054	Astrocytic phosphoprotein PEA-15 OS=Mus musculus GN=Pea15 PE=1 SV=1	0.267178	0.362754	Q62048	18611	proliferation and apoptosis adaptor protein 15A	Pea15a
50	244	E9PVA8|GCN1_MOUSE	0.32	22	45	45		39900000	128000000	60400000	88700000	48400000	52500000	0.57:1.84:0.87:1.27:0.69:0.75	76200000	63200000	1.09:0.91	293018	eIF-2-alpha kinase activator GCN1 OS=Mus musculus GN=Gcn1 PE=1 SV=1	0.267972	0.692965	E9PVA8	231659	GCN1 activator of EIF2AK4	Gcn1
561	444	Q99020|ROAA_MOUSE	0.36	31	13	13		1370000000	1270000000	1390000000	863000000	952000000	1530000000	1.12:1.03:1.13:0.70:0.77:1.25	1340000000	1120000000	1.09:0.91	30831	Heterogeneous nuclear ribonucleoprotein A/B OS=Mus musculus GN=Hnrnpab PE=1 SV=1	0.268774	0.389026	Q99020	15384	heterogeneous nuclear ribonucleoprotein A/B	Hnrnpab
1024	1031	Q8BJ71|NUP93_MOUSE	0.29	10	6	6		29500000	15300000	20900000	17600000	14600000	22200000	1.47:0.77:1.04:0.88:0.73:1.11	21900000	19800000	1.05:0.95	93281	Nuclear pore complex protein Nup93 OS=Mus musculus GN=Nup93 PE=1 SV=1	0.272287	0.479074	Q8BJ71	71805	nucleoporin 93	Nup93
1185	8757	Q9CXY6|ILF2_MOUSE	0.33	21	7	7		41000000	76600000	84400000	40200000	58900000	68100000	0.67:1.24:1.37:0.65:0.96:1.11	67300000	55700000	1.09:0.91	43062	Interleukin enhancer-binding factor 2 OS=Mus musculus GN=Ilf2 PE=1 SV=1	0.27278	0.508209	Q9CXY6	67781	interleukin enhancer binding factor 2	Ilf2
2200	1972	Q03958|PFD6_MOUSE	0.32	15	3	3		31000000	24400000	34000000	37300000	15900000	20700000	1.14:0.90:1.25:1.37:0.58:0.76	29800000	29900000	1.00:1.00	14455	Prefoldin subunit 6 OS=Mus musculus GN=Pfdn6 PE=1 SV=1	0.2747	0.522734	Q03958	14976	prefoldin subunit 6	Pfdn6
1055	8753	Q3V1L4|5NTC_MOUSE	0.32	24	9	9	Carbamidomethylation	50500000	85700000	104000000	72200000	59700000	66400000	0.69:1.17:1.42:0.99:0.82:0.91	79900000	66100000	1.09:0.91	64809	Cytosolic purine 5'-nucleotidase OS=Mus musculus GN=Nt5c2 PE=1 SV=2	0.276551	0.469708	Q3V1L4	76952	5'-nucleotidase, cytosolic II	Nt5c2
1253	731	P51410|RL9_MOUSE	0.35	45	9	9		198000000	237000000	321000000	266000000	179000000	177000000	0.86:1.03:1.40:1.16:0.78:0.77	252000000	208000000	1.10:0.90	21881	60S ribosomal protein L9 OS=Mus musculus GN=Rpl9 PE=2 SV=2	0.281472	0.394905	P51410	20005	ribosomal protein L9	Rpl9
11	51	Q61879|MYH10_MOUSE	0.37	52	108	73	Carbamidomethylation	485000000	390000000	348000000	663000000	267000000	76000000	1.31:1.05:0.94:1.78:0.72:0.20	408000000	335000000	1.10:0.90	228994	Myosin-10 OS=Mus musculus GN=Myh10 PE=1 SV=2	0.281794	0.719695	Q61879	77579	myosin, heavy polypeptide 10, non-muscle	Myh10
1518	1313	Q8BTZ7|GMPPB_MOUSE	0.33	19	5	5		60000000	45300000	53600000	42400000	33500000	54800000	1.24:0.94:1.11:0.88:0.69:1.14	52900000	43600000	1.10:0.90	39917	Mannose-1-phosphate guanyltransferase beta OS=Mus musculus GN=Gmppb PE=1 SV=1	0.28186	0.286309	Q8BTZ7	331026	GDP-mannose pyrophosphorylase B	Gmppb
1328	1283	Q9CR57|RL14_MOUSE	0.35	24	7	6		407000000	443000000	804000000	623000000	296000000	441000000	0.81:0.88:1.60:1.24:0.59:0.88	551000000	453000000	1.10:0.90	23564	60S ribosomal protein L14 OS=Mus musculus GN=Rpl14 PE=1 SV=3	0.282353	0.571622	Q9CR57	67115	ribosomal protein L14	Rpl14
155	213	Q8CG48|SMC2_MOUSE	0.33	26	25	25	Carbamidomethylation	125000000	72300000	46400000	69500000	56700000	74100000	1.69:0.98:0.63:0.94:0.77:1.00	81200000	66800000	1.10:0.90	134239	Structural maintenance of chromosomes protein 2 OS=Mus musculus GN=Smc2 PE=1 SV=2	0.282944	0.598715	Q8CG48	14211	structural maintenance of chromosomes 2	Smc2
1705	1200	P31786|ACBP_MOUSE	0.35	63	5	5		176000000	44300000	117000000	167000000	16500000	93400000	1.72:0.43:1.14:1.63:0.16:0.91	112000000	92300000	1.10:0.90	10000	Acyl-CoA-binding protein OS=Mus musculus GN=Dbi PE=1 SV=2	0.284667	0.745353	P31786	13167	diazepam binding inhibitor	Dbi
2649	2350	P16054|KPCE_MOUSE	2.82	3	2	2		3020000	2030000	2720000	2.98296e+06	403000	2.98296e+06	2.21:1.49:2.00:0:0.30:0	2590000	134000	1.90:0.10	83561	Protein kinase C epsilon type OS=Mus musculus GN=Prkce PE=1 SV=1	0.286865	0.649786	P16054	18754	protein kinase C, epsilon	Prkce
2815	9652	O35075|DSCR3_MOUSE	0.47	10	2	2		6160000	3730000	9330000	6940000	2.98296e+06	5830000	1.16:0.70:1.75:1.30:0:1.09	6410000	4260000	1.20:0.80	32970	Down syndrome critical region protein 3 homolog OS=Mus musculus GN=Dscr3 PE=1 SV=1	0.286985	0.597866	O35075	13185	VPS26 endosomal protein sorting factor C	Vps26c
406	350	Q6P1B1|XPP1_MOUSE	0.38	38	19	19		231000000	243000000	310000000	254000000	172000000	216000000	0.97:1.02:1.30:1.07:0.73:0.91	261000000	214000000	1.10:0.90	69591	Xaa-Pro aminopeptidase 1 OS=Mus musculus GN=Xpnpep1 PE=1 SV=1	0.28828	0.237956	Q6P1B1	170750	X-prolyl aminopeptidase (aminopeptidase P) 1, soluble	Xpnpep1
2782	2114	Q921L3|TMCO1_MOUSE	0.42	12	2	2		14100000	11300000	24000000	2.98296e+06	9810000	27600000	0.98:0.78:1.66:0:0.68:1.91	16500000	12500000	1.14:0.86	21175	Calcium load-activated calcium channel OS=Mus musculus GN=Tmco1 PE=1 SV=1	0.290407	0.740976	Q921L3	68944	transmembrane and coiled-coil domains 1	Tmco1
1832	6489	A2AVA0|SVEP1_MOUSE	0.09	2	5	5		2.98296e+06	2.98296e+06	15300000	2.98296e+06	9770000	4630000	0:0:3.09:0:1.97:0.93	5110000	4800000	1.03:0.97	387458	Sushi von Willebrand factor type A EGF and pentraxin domain-containing protein 1 OS=Mus musculus GN=Svep1 PE=1 SV=1	0.29087	0.796512	A2AVA0	64817	sushi, von Willebrand factor type A, EGF and pentraxin domain containing 1	Svep1
580	777	Q80UG5|SEPT9_MOUSE	0.39	20	12	11		164000000	214000000	185000000	153000000	156000000	150000000	0.96:1.26:1.08:0.90:0.91:0.88	188000000	153000000	1.10:0.90	65575	Septin-9 OS=Mus musculus GN=Sept9 PE=1 SV=1	0.294641	0.137329	Q80UG5	53860	septin 9	Septin9
407	201	P30416|FKBP4_MOUSE	0.38	50	19	19	Carbamidomethylation	128000000	166000000	221000000	189000000	48800000	182000000	0.82:1.06:1.42:1.21:0.31:1.17	172000000	140000000	1.10:0.90	51572	Peptidyl-prolyl cis-trans isomerase FKBP4 OS=Mus musculus GN=Fkbp4 PE=1 SV=5	0.29487	0.58856	P30416	14228	FK506 binding protein 4	Fkbp4
151	185	P21107|TPM3_MOUSE	0.37	59	31	3		131000000	161000000	178000000	178000000	89200000	115000000	0.92:1.14:1.25:1.25:0.63:0.81	157000000	127000000	1.10:0.90	32994	Tropomyosin alpha-3 chain OS=Mus musculus GN=Tpm3 PE=1 SV=3	0.298333	0.397362	P21107	59069	tropomyosin 3, gamma	Tpm3
19	29	Q05793|PGBM_MOUSE	0.41	31	81	81	Carbamidomethylation	720000000	571000000	561000000	281000000	804000000	419000000	1.29:1.02:1.00:0.50:1.44:0.75	617000000	501000000	1.10:0.90	398295	Basement membrane-specific heparan sulfate proteoglycan core protein OS=Mus musculus GN=Hspg2 PE=1 SV=1	0.30028	0.542787	Q05793	15530	perlecan (heparan sulfate proteoglycan 2)	Hspg2
588	569	Q99KP6|PRP19_MOUSE	0.38	30	14	14	Carbamidomethylation	261000000	197000000	353000000	239000000	254000000	163000000	1.07:0.81:1.45:0.98:1.04:0.67	270000000	219000000	1.11:0.89	55239	Pre-mRNA-processing factor 19 OS=Mus musculus GN=Prpf19 PE=1 SV=1	0.306006	0.397262	Q99KP6	28000	pre-mRNA processing factor 19	Prpf19
2494	2701	Q9CY94|PSF3_MOUSE	0.43	8	2	2		2.98296e+06	2.98296e+06	2750000	2560000	1490000	2.98296e+06	0:0:2.42:2.26:1.32:0	917000	1350000	0.81:1.19	24577	DNA replication complex GINS protein PSF3 OS=Mus musculus GN=Gins3 PE=2 SV=1	0.309521	0.333351	Q9CY94	78833	GINS complex subunit 3 (Psf3 homolog)	Gins3
766	609	Q60605|MYL6_MOUSE	0.45	67	11	10	Carbamidomethylation	1710000000	2050000000	1770000000	2280000000	821000000	1350000000	1.03:1.23:1.06:1.37:0.49:0.81	1840000000	1480000000	1.11:0.89	16930	Myosin light polypeptide 6 OS=Mus musculus GN=Myl6 PE=1 SV=3	0.31315	0.490716	Q60605	17904	myosin, light polypeptide 6, alkali, smooth muscle and non-muscle	Myl6
736	457	P84091|AP2M1_MOUSE	0.39	35	14	14	Carbamidomethylation	291000000	98200000	242000000	159000000	163000000	186000000	1.53:0.52:1.27:0.84:0.86:0.98	210000000	169000000	1.11:0.89	49655	AP-2 complex subunit mu OS=Mus musculus GN=Ap2m1 PE=1 SV=1	0.313269	0.552577	P84091	11773	adaptor-related protein complex 2, mu 1 subunit	Ap2m1
1019	632	Q8VCN5|CGL_MOUSE	0.39	34	8	8	Carbamidomethylation	50800000	52700000	84500000	70900000	38400000	41600000	0.90:0.93:1.50:1.26:0.68:0.74	62700000	50300000	1.11:0.89	43567	Cystathionine gamma-lyase OS=Mus musculus GN=Cth PE=1 SV=1	0.31714	0.457454	Q8VCN5	107869	cystathionase (cystathionine gamma-lyase)	Cth
2952	2912	Q62193|RFA2_MOUSE	0.33	7	2	2		4270000	6120000	2.98296e+06	2.98296e+06	2520000	5230000	1.41:2.02:0:0:0.83:1.73	3460000	2580000	1.15:0.85	29718	Replication protein A 32 kDa subunit OS=Mus musculus GN=Rpa2 PE=1 SV=1	0.317271	0.516274	Q62193	NA	NA	NA
899	1295	O35685|NUDC_MOUSE	0.42	36	10	10		167000000	266000000	235000000	153000000	220000000	163000000	0.83:1.33:1.17:0.76:1.10:0.81	223000000	179000000	1.11:0.89	38358	Nuclear migration protein nudC OS=Mus musculus GN=Nudc PE=1 SV=1	0.317615	0.294313	O35685	18221	nudC nuclear distribution protein	Nudc
1766	1876	Q5SSH7|ZZEF1_MOUSE	0.68	1	2	2		1780000	2.98296e+06	2.98296e+06	2.98296e+06	318000	2910000	2.13:0:0:0:0.38:3.49	592000	1080000	0.71:1.29	328311	Zinc finger ZZ-type and EF-hand domain-containing protein 1 OS=Mus musculus GN=Zzef1 PE=1 SV=2	0.31862	0.634679	Q5SSH7	195018	zinc finger, ZZ-type with EF hand domain 1	Zzef1
855	421	Q9D4H8|CUL2_MOUSE	0.35	15	10	10		43800000	15700000	63700000	29200000	25700000	43800000	1.18:0.42:1.72:0.79:0.69:1.19	41000000	32900000	1.11:0.89	86877	Cullin-2 OS=Mus musculus GN=Cul2 PE=1 SV=2	0.31988	0.628732	Q9D4H8	71745	cullin 2	Cul2
918	737	O70435|PSA3_MOUSE	0.39	40	11	11		245000000	145000000	150000000	196000000	74600000	162000000	1.51:0.90:0.92:1.21:0.46:1.00	180000000	144000000	1.11:0.89	28405	Proteasome subunit alpha type-3 OS=Mus musculus GN=Psma3 PE=1 SV=3	0.319926	0.502961	O70435	19167	proteasome subunit alpha 3	Psma3
852	1278	P62137|PP1A_MOUSE	0.4	31	10	5		231000000	137000000	224000000	157000000	140000000	177000000	1.30:0.77:1.26:0.88:0.79:1.00	197000000	158000000	1.11:0.89	37540	Serine/threonine-protein phosphatase PP1-alpha catalytic subunit OS=Mus musculus GN=Ppp1ca PE=1 SV=1	0.32071	0.323176	P62137	19045	protein phosphatase 1 catalytic subunit alpha	Ppp1ca
112	99	Q9CWJ9|PUR9_MOUSE	0.4	62	34	34	Carbamidomethylation	362000000	368000000	270000000	466000000	229000000	105000000	1.21:1.23:0.90:1.55:0.76:0.35	333000000	267000000	1.11:0.89	64217	Bifunctional purine biosynthesis protein PURH OS=Mus musculus GN=Atic PE=1 SV=2	0.321928	0.599466	Q9CWJ9	108147	5-aminoimidazole-4-carboxamide ribonucleotide formyltransferase/IMP cyclohydrolase	Atic
1917	1668	P35283|RAB12_MOUSE	2.47	17	3	2		3870000	1630000	2.98296e+06	2.98296e+06	2.98296e+06	820000	3.67:1.55:0:0:0:0.78	1840000	273000	1.74:0.26	27329	Ras-related protein Rab-12 OS=Mus musculus GN=Rab12 PE=1 SV=3	0.322023	0.591959	P35283	19328	RAB12, member RAS oncogene family	Rab12
1065	1204	tr|G3X972|G3X972_MOUSE	0.36	11	9	9		65500000	16700000	18300000	35100000	13600000	31600000	2.17:0.56:0.61:1.16:0.45:1.05	33500000	26700000	1.11:0.89	118581	Protein Sec24c OS=Mus musculus GN=Sec24c PE=1 SV=1	0.323724	0.726576	G3X972	218811	Sec24 related gene family, member C (S. cerevisiae)	Sec24c
2919	1787	Q9WVQ5|MTNB_MOUSE	0.33	12	2	2		20800000	11200000	11500000	18800000	12800000	3080000	1.60:0.86:0.88:1.45:0.98:0.24	14500000	11600000	1.11:0.89	26949	Methylthioribulose-1-phosphate dehydratase OS=Mus musculus GN=Apip PE=1 SV=1	0.326912	0.628265	Q9WVQ5	56369	APAF1 interacting protein	Apip
841	709	Q9JHJ0|TMOD3_MOUSE	0.42	31	9	8		257000000	306000000	136000000	190000000	145000000	222000000	1.23:1.46:0.65:0.91:0.69:1.06	284000000	186000000	1.21:0.79	39503	Tropomodulin-3 OS=Mus musculus GN=Tmod3 PE=1 SV=1	0.327615	0.459591	Q9JHJ0	50875	tropomodulin 3	Tmod3
2878	9048	Q91VZ6|SMAP1_MOUSE	0.44	6	2	2		21000000	20100000	35000000	54600000	2.98296e+06	3050000	0.94:0.90:1.57:2.45:0:0.14	25300000	19200000	1.14:0.86	47660	Stromal membrane-associated protein 1 OS=Mus musculus GN=Smap1 PE=1 SV=1	0.327794	0.796673	Q91VZ6	98366	small ArfGAP 1	Smap1
45	160	tr|E9Q6R7|E9Q6R7_MOUSE	0.37	18	44	43	Carbamidomethylation	139000000	81300000	49200000	29800000	14700000	170000000	1.72:1.01:0.61:0.37:0.18:2.11	89900000	71600000	1.11:0.89	392707	Protein Utrn OS=Mus musculus GN=Utrn PE=1 SV=1	0.329308	0.764548	E9Q6R7	22288	utrophin	Utrn
930	1120	Q8C166|CPNE1_MOUSE	0.4	13	7	6	Carbamidomethylation	79300000	95400000	124000000	88000000	83000000	66500000	0.89:1.07:1.39:0.98:0.93:0.74	99700000	79200000	1.11:0.89	58887	Copine-1 OS=Mus musculus GN=Cpne1 PE=1 SV=1	0.33077	0.258641	Q8C166	266692	copine I	Cpne1
787	910	Q8R574|KPRB_MOUSE	0.34	42	9	8		19800000	13400000	24100000	24400000	9370000	11700000	1.16:0.78:1.41:1.43:0.55:0.68	19100000	20100000	0.97:1.03	40881	Phosphoribosyl pyrophosphate synthase-associated protein 2 OS=Mus musculus GN=Prpsap2 PE=1 SV=1	0.33362	0.526264	Q8R574	212627	phosphoribosyl pyrophosphate synthetase-associated protein 2	Prpsap2
735	435	P68181|KAPCB_MOUSE	0.41	40	12	5	Carbamidomethylation	147000000	104000000	156000000	114000000	112000000	96900000	1.21:0.85:1.28:0.94:0.92:0.80	135000000	108000000	1.11:0.89	40708	cAMP-dependent protein kinase catalytic subunit beta OS=Mus musculus GN=Prkacb PE=1 SV=2	0.333941	0.21639	P68181	18749	protein kinase, cAMP dependent, catalytic, beta	Prkacb
439	573	Q9QYB1|CLIC4_MOUSE	0.44	63	14	12	Carbamidomethylation	216000000	422000000	356000000	357000000	160000000	271000000	0.73:1.42:1.20:1.20:0.54:0.91	331000000	263000000	1.12:0.88	28729	Chloride intracellular channel protein 4 OS=Mus musculus GN=Clic4 PE=1 SV=3	0.33505	0.45627	Q9QYB1	29876	chloride intracellular channel 4 (mitochondrial)	Clic4
1394	1905	Q6P2B1|TNPO3_MOUSE	0.37	6	5	5		24000000	20000000	21200000	22300000	7550000	21800000	1.23:1.03:1.09:1.14:0.39:1.12	24700000	17200000	1.18:0.82	104170	Transportin-3 OS=Mus musculus GN=Tnpo3 PE=1 SV=1	0.336104	0.451109	Q6P2B1	320938	transportin 3	Tnpo3
1038	1206	Q64433|CH10_MOUSE	0.46	55	7	7		260000000	430000000	397000000	300000000	244000000	316000000	0.80:1.32:1.22:0.93:0.75:0.97	362000000	287000000	1.12:0.88	10963	10 kDa heat shock protein mitochondrial OS=Mus musculus GN=Hspe1 PE=1 SV=2	0.337943	0.28224	Q64433	15528	heat shock protein 1 (chaperonin 10)	Hspe1
1577	2019	Q99MD9|NASP_MOUSE	0.38	3	2	2		21500000	30100000	28600000	9370000	13600000	40400000	0.90:1.26:1.20:0.39:0.57:1.69	26700000	21100000	1.12:0.88	83954	Nuclear autoantigenic sperm protein OS=Mus musculus GN=Nasp PE=1 SV=2	0.339802	0.62705	Q99MD9	50927	nuclear autoantigenic sperm protein (histone-binding)	Nasp
1031	559	P97372|PSME2_MOUSE	0.43	58	10	9	Carbamidomethylation	405000000	368000000	602000000	410000000	368000000	308000000	0.99:0.90:1.47:1.00:0.90:0.75	459000000	362000000	1.12:0.88	27057	Proteasome activator complex subunit 2 OS=Mus musculus GN=Psme2 PE=1 SV=4	0.340408	0.317259	P97372	19188	proteasome (prosome, macropain) activator subunit 2 (PA28 beta)	Psme2
[truncated: 1,173 more rows]

## Sheet: Figure 2h-signicant hits
Protein.Group	Protein.ID	Accession	Significance	Coverage....	X.Peptides	X.Unique	PTM	Sample.1.Area	Sample.2.Area	Sample.3.Area	Sample.4.Area	Sample.5.Area	Sample.6.Area	Sample.Profile..Ratio.	KO.Area	WT.Area	Group.Profile..Ratio.	Avg..Mass	Description	log2foldchange	pvals	Accession_only	entrez	gene_name	symbols
[truncated: 436 more rows]

[truncated: 1 more sheets: Figure 2i]
