# Supplementary material for: Mitochondria are secreted in extracellular vesicles when lysosomal function is impaired
Source: Nat Commun. 2023 Aug 18;14:5031. doi: 10.1038/s41467-023-40680-5 (PMC10439183; doi:10.1038/s41467-023-40680-5)
Supplement: Supplementary file 7 — Source Data [file 41467_2023_40680_MOESM7_ESM.xlsx]

## Sheet: Fig.1b
Fig.1b	DMSO								Baf A1
Alix	1	1	1	1	1	1	1	1	8.48933	3.82627	5.62937	10.8487	4.307	2.96664	3.36116	10.7648
Tsg101	1	1	1	1	1	1	1		7.47102	4.71474	8.39682	2.02399	4.9348	4.28472	7.87102
CD81	1	1	1	1					9.68801	4.87898	3.27127	2.84934
Tim23	1	1	1	1	1	1	1		2.65743	5.23706	4.19099	9.74778	2.59331	4.57018	3.89761
Tom20	1	1	1	1	1				3.15492	6.42316	6.89972	1.66592	2.69468

## Sheet: Fig.1f
Fig.1f
CD63
Sal	CQ
1	1.91311
1	0.826451
1	1.05425
1	0.927751
1	1.26558
Fig.1f
CD81
Sal	CQ
1	2.65115
1	1.60435
1	1.44276
1	1.30597
Fig.1f
Tim23
Sal	CQ
1	3.31866
1	2.38872
1	1.74085
1	1.22241

## Sheet: Fig. 1i
Fig.1i			Tim23
CD63			Sal	CQ
Sal	CQ		1	1.97344
1	2.09504		1	2.72923
1	1.21521		1	1.94022
1	0.973778		1	1.6717
1	0.996311		1	2.23082
1	1.13765
CD81			Mito-Dendra2
Sal	CQ		Sal	CQ
1	2.87078		1	1.43841
1	2.47679		1	1.25603
1	2.7063		1	1.51029
1	1.21826		1	1.32112
1	1.31606		1	1.19554
		Fig.1i

## Sheet: Fig. 2b
Fig.2b
Alix
WT	Rab7-/-
1	7.96115
1	7.58459
1	13.5947
1	4.59471
1	31.3816
Fig.2b
Tsg101
WT	Rab7-/-
1	29.722
1	14.8858
1	2.66574
1	4.07939
1	11.9716
Fig.2b
CD81
WT	Rab7-/-
1	2.47944
1	1.70685
1	6.37225
1	1.67184
1	8.43238
1	1.55666
Fig.2b
Tim23
WT	Rab7-/-
1	1.49489
1	8.45178
1	4.18055
1	6.43725
1	5.76421

## Sheet: Fig. 2c
Fig.2c
D-loop
WT	Rab7-/-
1	7.6
1	1.94
1	4.35
1	3.35
1	3.42246
Fig.2c
Cyt-B
WT	Rab7-/-
1	6.45
1	3.09
1	2
1	4.43
1	6.78248

## Sheet: Fig. 2g
Large EV released by WT MEFs				Large EV released by Rab7-/- MEFs				Small EV released by WT MEFs				Small EV released by WT MEFs
Bin centre(nm)	Concentration (particles / ml)			Bin centre(nm)	Concentration (particles / ml)			Bin centre(nm)	Concentration (particles / ml)			Bin centre(nm)	Concentration (particles / ml)
1	0			1	0			1	0			1	0
3	0			3	0			3	0			3	0
5	0			5	0			5	0			5	0
7	0			7	0			7	0			7	0
9	0			9	0			9	0			9	0
11	0			11	0			11	0			11	0
13	0			13	0			13	0			13	0
15	0			15	0			15	0			15	0
17	0			17	0			17	0			17	0
19	0			19	0			19	0			19	0
21	0			21	0			21	0			21	0
23	0			23	0			23	0			23	0
25	0			25	0			25	0			25	0
27	0			27	0			27	0			27	0
29	0			29	0			29	0			29	0
31	0			31	0			31	0			31	0
33	0			33	0			33	0			33	0
35	0			35	0			35	7			35	0
37	0			37	0			37	122			37	15
39	0			39	0			39	1366			39	427
41	0			41	0			41	10695			41	5760
43	0			43	0			43	61155			43	41635
45	0			45	0			45	265859			45	182757
47	0			47	1			47	910767			47	546494
49	0			49	31			49	2539880			49	1236780
51	0			51	456			51	5940414			51	2337053
53	0			53	4282			53	11977138			53	4044983
55	0			55	26864			55	21351622			55	6906177
57	0			57	118821			57	34449135			57	11984049
59	0			59	387959			59	51386043			59	20786771
61	0			61	973197			61	72227070			61	34943490
63	0			63	1941036			63	97217873			63	55890295
65	0			65	3170093			65	126851187			65	84925936
67	0			67	4349972			67	161672848			67	123815977
69	0			69	5133842			69	201895136			69	175790488
71	5			71	5330375			71	247019734			71	246468203
73	27			73	4983309			73	295687295			73	344036776
75	118			75	4301308			75	345856489			75	477961663
77	455			77	3524991			77	395252239			77	655744795
79	1556			79	2833079			79	441908484			79	878176940
81	4772			81	2322292			81	484614420			81	1135206367
83	13234			83	2037001			83	523141083			83	1405802029
85	33458			85	2014040			85	558226497			85	1663853084
87	77669			87	2324968			87	591380770			87	1887873017
89	166498			89	3112429			89	624608473			89	2068670680
91	330952			91	4616958			91	660134705			91	2210361077
93	611526			93	7178086			93	700183711			93	2325191554
95	1051769			95	11182594			95	746818698			95	2426548492
97	1684803			97	16945803			97	801824383			97	2524228481
99	2515404			99	24556724			99	866604244			99	2623246969
101	3506118			101	33755183			101	942069366			101	2725083198
103	4578880			103	43896174			103	1028509656			103	2829560777
105	5638164			105	54039507			105	1125456007			105	2936086059
107	6608413			107	63214982			107	1231559324			107	3043851943
109	7467263			109	70830770			109	1344524872			109	3151316231
111	8259075			111	77007047			111	1461143855			111	3255585001
113	9093136			113	82603742			113	1577454670			113	3352265560
115	10158419			115	88944194			115	1689043171			115	3436006139
117	11800922			117	97418419			117	1791458133			117	3501519352
119	14667121			119	109118339			119	1880683748			119	3544637732
121	19776423			121	124563307			121	1953587170			121	3563001118
123	28251379			123	143558043			123	2008256294			123	3556241227
125	40615462			125	165237799			125	2044164584			125	3525788151
127	56113689			127	188294857			127	2062140206			127	3474513626
129	72762353			129	211268498			129	2064162075			129	3406351912
131	88240835			131	232747960			131	2053040461			131	3325920660
133	100929508			133	251443041			133	2032054116			133	3238107942
135	110354075			135	266212434			135	2004608591			135	3147618632
137	116927915			137	276160455			137	1973958486			137	3058534176
139	121389073			139	280806757			139	1943010481			139	2973974838
141	124347443			141	280222515			141	1914202730			141	2895937720
143	126115161			143	275021961			143	1889444043			143	2825332248
145	126777417			145	266193526			145	1870092950			145	2762178805
147	126368454			147	254854195			147	1856959673			147	2705899066
149	125024382			149	242036466			149	1850320024			149	2655614866
151	123043687			151	228571678			151	1849936896			151	2610381514
153	120854444			153	215069980			153	1855090728			153	2569304711
155	118930709			155	201959932			155	1864624257			155	2531522480
157	117707403			157	189547369			157	1877008375			157	2496070665
159	117524422			159	178067754			159	1890434426			159	2461686980
161	118606718			161	167722169			161	1902933871			161	2426636189
163	121071445			163	158696782			163	1912519655			163	2388648069
165	124948339			165	151169330			165	1917336663			165	2345041232
167	130201501			167	145306690			167	1915803922			167	2293056199
169	136744835			169	141257067			169	1906730530			169	2230348269
171	144447237			171	139139408			171	1889391439			171	2155517993
173	153126820			173	139031648			173	1863556651			173	2068517549
175	162536719			175	140958392			175	1829475512			175	1970791801
177	172348714			177	144878150			177	1787823956			177	1865094056
179	182144489			179	150670517			179	1739625434			179	1755026494
181	191425846			181	158124765			181	1686156275			181	1644443711
183	199652311			183	166932743			183	1628844727			183	1536886187
185	206306119			185	176690076			185	1569171318			185	1435173594
187	210972615			187	186909657			187	1508577011			187	1341213121
189	213414116			189	197049819			189	1448384670			189	1256004456
191	213613425			191	206556381			191	1389738117			191	1179778346
193	211772166			193	214913670			193	1333561175			193	1112195843
195	208265018			195	221696003			195	1280536871			195	1052550337
197	203565914			197	226609457			197	1231104742			197	999938512
199	198169105			199	229515039			199	1185472684			199	953387934
201	192524910			201	230428628			201	1143639101			201	911942778
203	187000634			203	229498834			203	1105421387			203	874715450
205	181867089			205	226969324			205	1070487616			205	840913053
207	177304511			207	223135203			207	1038389488			207	809846424
209	173419454			209	218302947			209	1008595566			209	780927796
211	170265195			211	212760552			211	980524646			211	753661710
213	167860592			213	206760516			213	953579280			213	727632973
215	166204602			215	200514444			215	927179365			215	702494796
217	165285340			217	194195736			217	900795128			217	677959603
219	165083510			219	187946172			219	873978139			219	653794048
221	165570525			221	181882884			221	846388342			221	629818518
223	166702072			223	176103581			223	817814679			223	605910048
225	168408400			225	170689224			225	788186948			225	582006434
227	170583342			227	165704316			227	757577098			227	558108844
229	173074901			229	161195462			229	726189185			229	534280474
231	175680816			231	157188932			231	694338513			231	510639820
233	178152434			233	153687853			233	662421831			233	487348580
235	180209093			235	150669465			235	630881544			235	464595529
237	181562989			237	148082809			237	600167551			237	442578642
239	181951526			239	145847217			239	570700423			239	421487951
241	181171446			241	143852121			241	542839220			241	401491252
243	179107561			243	141958852			243	516856456			243	382723941
245	175749501			245	140005267			245	492921772			245	365283366
247	171192613			247	137813974			247	471094919			247	349227301
249	165622968			249	135204649			249	451327867			249	334575645
251	159290297			251	132010248			251	433475240			251	321314248
253	152474998			253	128095911			253	417311843			253	309399834
255	145455896			255	123378187			255	402555683			255	298765177
257	138484006			257	117841206			257	388894587			257	289323982
259	131765282			259	111546026			259	376014188			259	280975179
261	125452781			261	104630064			261	363624851			261	273606565
263	119646866			263	97295230			263	351485001			263	267097897
265	114401034			265	89785955			265	339418578			265	261323634
267	109730819			267	82360840			267	327324878			267	256155543
269	105623613			269	75263345			269	315179961			269	251465385
271	102047891			271	68697115			271	303029899			271	247127817
273	98961011			273	62810090			273	290977216			273	243023541
275	96315280			275	57689082			275	279162784			275	239042642
277	94062322			277	53363886			277	267745825			277	235087918
279	92156009			279	49818121			279	256884711			279	231077942
281	90554243			281	47003231			281	246720754			281	226949520
283	89219900			283	44852412			283	237366420			283	222659250
285	88121172			285	43292270			285	228898568			285	218183919
287	87231499			287	42251169			287	221356467			287	213519604
289	86529210			289	41664233			289	214743823			289	208679503
291	85996950			291	41475547			291	209033637			291	203690679
293	85620922			293	41638345			293	204174695			293	198590043
295	85389997			295	42113949			295	200098552			295	193420009
297	85294682			297	42870062			297	196726165			297	188224323
299	85326008			299	43878828			299	193973567			299	183044508
301	85474368			301	45114918			301	191756310			301	177917320
303	85728388			303	46553780			303	189992609			303	172873445
305	86073920			305	48170124			305	188605339			305	167937528
307	86493261			307	49936709			307	187523111			307	163129415
309	86964697			309	51823454			309	186680709			309	158466390
311	87462470			311	53796949			311	186019184			311	153966014
313	87957214			313	55820427			313	185485816			313	149649153
315	88416874			315	57854282			315	185034109			315	145542747
317	88808057			317	59857228			317	184623896			317	141681923
319	89097709			319	61788154			319	184221563			319	138111131
321	89254955			321	63608725			321	183800324			321	134884095
323	89252913			323	65286686			323	183340439			323	132062477
325	89070291			325	66799752			325	182829274			325	129713253
327	88692576			327	68139788			327	182261052			327	127904892
329	88112708			329	69316835			329	181636228			329	126702466
331	87331161			331	70362291			331	180960390			331	126161898
333	86355462			333	71330319			333	180242708			333	126323590
335	85199224			335	72296402			335	179493933			335	127205760
337	83880836			337	73351921			337	178724061			337	128797955
339	82421966			339	74593905			339	177939798			339	131055346
341	80846048			341	76109827			341	177142009			341	133894605
343	79176901			343	77958481			343	176323384			343	137192281
345	77437571			345	80149536			345	175466570			345	140786609
347	75649464			347	82625885			347	174543007			347	144483514
349	73831782			349	85253797			349	173512698			349	148067138
351	72001229			351	87825511			351	172325061			351	151314569
353	70171940			353	90076901			353	170920962			353	154013633
355	68355575			355	91719363			355	169235855			355	155981787
357	66561509			357	92481060			357	167203881			357	157083593
359	64797065			359	92149460			359	164762609			359	157244044
361	63067756			361	90605948			361	161858011			361	156455417
363	61377508			363	87844885			363	158449188			363	154776245
365	59728859			365	83973304			365	154512372			365	152322278
367	58123137			367	79192273			367	150043759			367	149250710
369	56560629			369	73765167			369	145060883			369	145740100
371	55040750			371	67980431			371	139602367			371	141969085
373	53562239			373	62116441			373	133726099			373	138097011
375	52123368			375	56414168			375	127506036			375	134249074
377	50722201			377	51060522			377	121027993			377	130507572
379	49356862			379	46182432			379	114384836			379	126909722
381	48025836			381	41849678			381	107671567			381	123451458
383	46728271			383	38083536			383	100980687			383	120095824
385	45464268			385	34868185			385	94398215			385	116784152
387	44235136			387	32162472			387	88000568			387	113448153
389	43043594			389	29910378			389	81852422			389	110021260
391	41893902			391	28049401			391	76005561			391	106447975
393	40791893			393	26516650			393	70498614			393	102690456
395	39744901			395	25252873			395	65357535			395	98732044
397	38761560			397	24204817			397	60596648			397	94577869
399	37851459			399	23326370			399	56220056			399	90252965
401	37024654			401	22578886			401	52223257			401	85798535
403	36291003			403	21931016			403	48594810			403	81267089
405	35659332			405	21358269			405	45317936			405	76717169
407	35136425			407	20842442			407	42371986			407	72208273
409	34725857			409	20371011			409	39733719			409	67796469
411	34426704			411	19936510			411	37378380			411	63531006
413	34232216			413	19535919			413	35280564			413	59452044
415	34128558			415	19170048			415	33414902			415	55589519
417	34093809			417	18842911			417	31756563			417	51962992
419	34097432			419	18561083			419	30281631			419	48582305
421	34100457			421	18333032			421	28967354			421	45448790
423	34056635			423	18168417			423	27792315			423	42556815
425	33914719			425	18077366			425	26736541			425	39895450
427	33621936			427	18069720			427	25781561			427	37450101
429	33128486			429	18154257			429	24910444			429	35203990
431	32392687			431	18337901			431	24107820			431	33139413
433	31386141			433	18624932			433	23359889			433	31238758
435	30098137			435	19016205			435	22654434			435	29485269
437	28538466			437	19508413			437	21980825			437	27863584
439	26737981			439	20093436			439	21330027			439	26360085
441	24746566			441	20757818			441	20694591			441	24963089
443	22628593			443	21482449			443	20068647			443	23662907
445	20456499			445	22242522			445	19447874			445	22451817
447	18303429			447	23007852			447	18829449			447	21323957
449	16236126			449	23743605			449	18211980			449	20275166
451	14309147			451	24411513			451	17595405			451	19302771
453	12561189			453	24971546			453	16980873			453	18405346
455	11013840			455	25384025			455	16370598			455	17582427
457	9672599			457	25612036			457	15767688			457	16834205
459	8529626			459	25623997			459	15175971			459	16161193
461	7567474			461	25396131			461	14599801			461	15563877
463	6763053			463	24914598			463	14043867			463	15042376
465	6091210			465	24177042			465	13513012			465	14596106
467	5527540			467	23193310			467	13012060			467	14223482
469	5050272			469	21985240			469	12545661			469	13921678
471	4641290			471	20585460			471	12118163			471	13686455
473	4286431			473	19035304			473	11733505			473	13512084
475	3975294			475	17382020			475	11395130			475	13391370
477	3700740			477	15675589			477	11105934			477	13315782
479	3458274			479	13965457			479	10868221			479	13275691
481	3245408			481	12297529			481	10683682			481	13260692
483	3061088			483	10711716			483	10553383			483	13260001
485	2905196			485	9240208			485	10477765			485	13262893
487	2778172			487	7906602			487	10456642			487	13259145
489	2680709			489	6725846			489	10489197			489	13239458
491	2613542			491	5704928			491	10573988			491	13195831
493	2577306			493	4844123			493	10708938			493	13121844
495	2572439			495	4138637			495	10891330			495	13012855
497	2599137			497	3580473			497	11117800			497	12866089
499	2657334			499	3160371			499	11384336			499	12680617
501	2746703			501	2869774			501	11686282			501	12457249
503	2866664			503	2702816			503	12018355			503	12198338
505	3016402			505	2658432			505	12374683			505	11907531
507	3194873			507	2742796			507	12748861			507	11589475
509	3400804			509	2972396			509	13134034			509	11249520
511	3632680			511	3378218			511	13523016			511	10893413
513	3888722			513	4011702			513	13908419			513	10527023
515	4166851			515	4953397			515	14282829			515	10156103
517	4464642			517	6325591			517	14638988			517	9786086
519	4779284			519	8310705			519	14969992			519	9421933
521	5107532			521	11177832			521	15269495			521	9068032
523	5445679			523	15320587			523	15531902			523	8728132
525	5789537			525	21310306			525	15752538			525	8405321
527	6134442			527	29969449			527	15927785			527	8102039
529	6475287			529	42470686			529	16055174			529	7820107
531	6806579			531	1670622			531	16133416			531	7560785
533	7122538			533	1702345			533	16162379			533	7324834
535	7417214			535	1730789			535	16142996			535	7112590
537	7684640			537	1755085			537	16077118			537	6924033
539	7919002			539	1774510			539	15967311			539	6758858
541	8114827			541	1788483			541	15816620			541	6616543
543	8267180			543	1796565			543	15628301			543	6496402
545	8371849			545	1798458			545	15405558			545	6397639
547	8425522			547	1794008			547	15151296			547	6319389
549	8425945			549	1783201			549	14867900			549	6260746
551	8372039			551	1766156			551	14557088			551	6220795
553	8263986			553	1743119			553	14219816			553	6198620
555	8103277			555	1714452			555	13856280			555	6193321
557	7892713			557	1680613			557	13465985			557	6204007
559	7636383			559	1642143			559	13047914			559	6229799
561	7339609			561	1599644			561	12600754			561	6269815
563	7008887			563	1553760			563	12123186			563	6323154
565	6651822			565	1505159			565	11614202			565	6388875
567	6277084			567	1454512			567	11073433			567	6465970
569	5894372			569	1402477			569	10501442			569	6553327
571	5514398			571	1349683			571	9899977			571	6649695
573	5148841			573	1296720			573	9272128			573	6753635
575	4810229			575	1244129			575	8622394			575	6863475
577	4511664			577	1192394			577	7956627			577	6977253
579	4266298			579	1141940			579	7281870			579	7092667
581	4086446			581	1093132			581	6606081			581	7207019
583	3982300			583	1046272			583	5937771			583	7317177
585	3960259			585	1001607			585	5285592			585	7419540
587	4021046			587	959331			587	4657896			587	7510037
589	4157920			589	919586			589	4062313			589	7584154
591	4355437			591	882475			591	3505385			591	7636998
593	4589268			593	848060			593	2992273			593	7663422
595	4827501			595	816374			595	2526578			595	7658203
597	5033590			597	787426			597	2110265			597	7616272
599	5170749			599	761203			599	1743702			599	7533004
601	5207138			601	737679			601	1425796			601	7404542
603	5120852			603	716819			603	1154211			603	7228133
605	4903617			605	698583			605	925624			605	7002455
607	4562299			607	682929			607	736022			607	6727888
609	4117786			609	669821			609	580982			609	6406696
611	3601487			611	659226			611	455940			611	6043095
613	3050204			613	651123			613	356408			613	5643169
615	2500560			615	645502			615	278153			615	5214642
617	1984118			617	642372			617	217317			617	4766504
619	1524074			619	641759			619	170492			619	4308521
621	1133904			621	643714			621	134752			621	3850681
623	817825			623	648312			623	107646			623	3402615
625	572583			625	655664			625	87169			625	2973058
627	389898			627	665913			627	71717			627	2569407
629	258928			629	679243			629	60035			629	2197399
631	168330			631	695886			631	51154			631	1860946
633	107674			633	716118			633	44344			633	1562119
635	68223			635	740271			635	39060			635	1301280
637	43174			637	768725			637	34901			637	1077308
639	27548			639	801909			639	31576			639	887912
641	17893			641	840294			641	28875			641	729969
643	11922			643	884375			643	26648			643	599854
645	8185			645	934653			645	24786			645	493750
647	5791			647	991606			647	23211			647	407888
649	4206			649	1055649			649	21867			649	338739
651	3120			651	1127088			651	20712			651	283136
653	2350			653	1206072			653	19715			653	238337
655	1789			655	1292533			655	18852			655	202045
657	1371			657	1386132			657	18104			657	172392
659	1056			659	1486214			659	17458			659	147895
661	817			661	1591766			661	16901			661	127408
663	635			663	1701402			663	16423			663	110059
665	497			665	1813369			665	16016			665	95199
667	394			667	1925574			667	15672			667	82347
669	319			669	2035647			669	15387			669	71150
671	267			671	2141027			671	15154			671	61347
673	235			673	2239072			673	14970			673	52743
675	221			675	2327180			675	14830			675	45189
677	226			677	2402917			677	14731			677	38564
679	250			679	2464146			679	14671			679	32769
681	297			681	2509125			681	14646			681	27719
683	371			683	2536598			683	14654			683	23336
685	478			685	2545841			685	14693			685	19552
687	628			687	2536683			687	14761			687	16301
689	833			689	2509487			689	14857			689	13524
691	1107			691	2465104			691	14979			691	11165
693	1470			693	2404804			693	15126			693	9173
695	1946			695	2330190			695	15296			695	7499
697	2565			697	2243102			697	15489			697	6102
699	3362			699	2145525			699	15703			699	4942
701	4379			701	2039502			701	15937			701	3985
703	5667			703	1927059			703	16191			703	3198
705	7284			705	1810144			705	16463			705	2556
707	9293			707	1690579			707	16753			707	2034
709	11770			709	1570036			709	17060			709	1612
711	14792			711	1450009			711	17383			711	1273
713	18445			713	1331814			713	17722			713	1002
715	22815			715	1216585			715	18075			715	786
717	27991			717	1105281			717	18442			717	614
719	34056			719	998690			719	18822			719	478
721	41086			721	897444			721	19216			721	372
723	49144			723	802027			723	19622			723	288
725	58272			725	712786			725	20040			725	223
727	68489			727	629941			727	20469			727	172
729	79785			729	553598			729	20909			729	132
731	92113			731	483758			731	21360			731	102
733	105385			733	420327			733	21821			733	78
735	119472			735	363132			735	22293			735	60
737	134201			737	311931			737	22775			737	46
739	149356			739	266422			739	23266			739	35
741	164678			741	226262			741	23768			741	27
743	179879			743	191073			743	24279			743	21
745	194641			745	160456			745	24801			745	16
747	208632			747	134005			747	25333			747	12
749	221515			749	111310			749	25876			749	9
751	232965			751	91972			751	26430			751	7
753	242677			753	75605			753	26995			753	6
755	250385			755	61844			755	27573			755	4
757	255872			757	50350			757	28163			757	3
759	258977			759	40811			759	28767			759	3
761	259610			761	32943			761	29385			761	2
763	257750			763	26493			763	30018			763	2
765	253447			765	21236			765	30668			765	1
767	246824			767	16976			767	31335			767	1
769	238066			769	13543			769	32020			769	0
771	227415			771	10790			771	32725			771	0
773	215154			773	8593			773	33451			773	0
775	201602			775	6849			775	34200			775	0
777	187093			777	5470			777	34973			777	1
779	171964			779	4383			779	35772			779	1
781	156546			781	3530			781	36598			781	2
783	141149			783	2863			783	37453			783	3
785	126052			785	2342			785	38339			785	4
787	111496			787	1937			787	39258			787	7
789	97684			789	1622			789	40212			789	11
791	84770			791	1378			791	41203			791	16
793	72866			793	1188			793	42233			793	26
795	62041			795	1041			795	43304			795	41
797	52326			797	927			797	44418			797	64
799	43717			799	839			799	45578			799	101
801	36181			801	771			801	46787			801	159
803	29664			803	718			803	48045			803	249
805	24094			805	677			805	49357			805	390
807	19387			807	646			807	50723			807	608
809	15455			809	623			809	52148			809	942
811	12206			811	605			811	53632			811	1451
813	9551			813	592			813	55179			813	2220
815	7405			815	583			815	56791			815	3368
817	5688			817	577			817	58471			817	5066
819	4330			819	574			819	60219			819	7549
821	3265			821	573			821	62040			821	11134
823	2440			823	574			823	63935			823	16244
825	1807			825	576			825	65906			825	23425
827	1326			827	579			827	67954			827	33371
829	965			829	583			829	70082			829	46935
831	695			831	588			831	72290			831	65132
833	497			833	593			833	74581			833	89132
835	352			835	598			835	76954			835	120223
837	247			837	603			837	79411			837	159749
839	172			839	608			839	81951			839	209019
841	118			841	612			841	84574			841	269176
843	81			843	615			843	87280			843	341044
845	55			845	617			845	90067			845	424948
847	37			847	618			847	92933			847	520537
849	24			849	618			849	95876			849	626626
851	16			851	616			851	98892			851	741080
853	11			853	612			853	101978			853	860773
855	7			855	605			855	105128			855	981647
857	4			857	597			857	108338			857	1098881
859	3			859	586			859	111600			859	1207165
861	2			861	574			861	114908			861	1301080
863	1			863	558			863	118253			863	1375531
865	0			865	541			865	121625			865	1426200
867	0			867	521			867	125014			867	1449958
869	0			869	499			869	128409			869	1445183
871	0			871	475			871	131797			871	1411942
873	0			873	450			873	135165			873	1352001
875	0			875	424			875	138497			875	1268668
877	0			877	396			877	141779			877	1166488
879	0			879	368			879	144994			879	1050822
881	0			881	339			881	148124			881	927374
883	0			883	310			883	151152			883	801718
885	0			885	282			885	154058			885	678890
887	0			887	254			887	156824			887	563067
889	0			889	227			889	159429			889	457384
891	0			891	201			891	161854			891	363868
893	0			893	177			893	164079			893	283488
895	0			895	155			895	166083			895	216293
897	0			897	134			897	167847			897	161609
899	0			899	115			899	169353			899	118252
901	0			901	98			901	170582			901	84741
903	0			903	82			903	171517			903	59479
905	0			905	69			905	172143			905	40901
907	0			907	57			907	172445			907	27569
909	0			909	46			909	172410			909	18234
911	0			911	38			911	172030			911	11861
913	0			913	30			913	171295			913	7625
915	0			915	24			915	170200			915	4896
917	0			917	19			917	168742			917	3208
919	0			919	15			919	166920			919	2230
921	0			921	11			921	164736			921	1736
923	0			923	9			923	162198			923	1581
925	0			925	7			925	159311			925	1681
927	0			927	5			927	156089			927	1994
929	0			929	4			929	152545			929	2514
931	0			931	3			931	148697			931	3261
933	0			933	2			933	144563			933	4281
935	0			935	1			935	140167			935	5643
937	0			937	1			937	135531			937	7446
939	0			939	0			939	130684			939	9816
941	0			941	0			941	125652			941	12921
943	0			943	0			943	120465			943	16972
945	0			945	0			945	115153			945	22236
947	0			947	0			947	109747			947	29048
949	0			949	0			949	104279			949	37822
951	0			951	0			951	98779			951	49067
953	0			953	0			953	93277			953	63398
955	0			955	0			955	87804			955	81556
957	0			957	0			957	82389			957	104417
959	0			959	0			959	77057			959	133008
961	0			961	0			961	71834			961	168514
963	0			963	0			963	66743			963	212281
965	0			965	0			965	61805			965	265814
967	0			967	0			967	57039			967	330766
969	0			969	0			969	52460			969	408917
971	0			971	0			971	48082			971	502136
973	0			973	0			973	43915			973	612340
975	0			975	0			975	39969			975	741433
977	0			977	0			977	36248			977	891230
979	0			979	0			979	32756			979	1063373
981	0			981	0			981	29493			981	1259243
983	0			983	0			983	26459			983	1479854
985	0			985	0			985	23649			985	1725756
987	0			987	0			987	21061			987	1996941
989	0			989	0			989	18685			989	2292760
991	0			991	0			991	16516			991	2611857
993	0			993	0			993	14544			993	2952125
995	0			995	0			995	12758			995	3310697
997	0			997	0			997	11149			997	3683964
999	0			999	0			999	9706			999	4067630
	17284873589				19284693011				131029587922				178700439961

## Sheet: Fig.3a
WT	WT +Baf A1	Rab7-/-
0.361	0.636	0.628
0.298	0.55	0.305
0.214	0.771	0.606
0.261	0.69	0.614
0.268	0.52	0.597
0.142	0.497	0.557
0.19	0.782	0.736
0.362	0.876	0.642
0.141	0.467	0.571
0.177	0.414	0.491
0.216	0.451	0.507
0.065	0.353	0.407
0.21	0.503	0.303
0.305	0.394	0.848
0.184	0.44	0.672
0.183	0.463	0.415
0.106	0.333	0.773
0.138	0.316	0.332
0.249	0.559	0.881
0.296	0.404	0.686
0.107	0.385	0.839
0.138	0.58	0.51
0.077	0.671	0.395
0.193	0.509	0.46
0.359	0.345	0.434
0.207	0.567	0.336
0.121	0.431	0.467
0.164	0.305	0.46
0.103	0.387	0.435
0.325	0.392	0.314
0.14	0.348	0.401
0.104	0.317	0.448
0.301	0.724	0.589
0.341	0.553	0.554
0.336	0.337	0.462
0.369	0.399	0.801
0.208	0.571	0.444
0.196	0.313	0.371
0.176	0.551	0.45
0.371	0.57	0.301
0.259	0.338	0.309
0.343	0.533	0.37
0.294	0.715	0.539
0.239	0.828	0.323
0.261	0.649	0.434
0.238	0.525	0.317
0.131	0.487	0.487
0.259	0.887	0.312
0.112	0.58	0.314
0.227	0.622	0.305
0.14	0.42	0.39
0.296	0.348	0.329
0.263	0.394	0.539
0.271	0.381	0.323
0.264	0.365	0.349
0.364	0.516	0.294
0.201	0.44	0.333
0.309	0.816	0.34
0.23	0.323	0.31
0.197	0.363	0.519
0.241	0.421	0.385
0.301	0.341	0.419
0.339	0.29	0.344
0.296	0.316	0.383
0.367	0.757	0.314
0.213	0.346	0.338
0.314	0.378	0.487
0.22	0.341	0.415
0.375	0.286	0.291
0.104	0.341	0.288
0.371	0.518	0.421
0.277	0.28	0.769
0.231	0.332	0.626
0.204	0.339	0.334
0.297	0.312	0.305
0.228	0.382	0.7

## Sheet: Fig. 4b
Fig.4b - Large EVs
Tsg101	n=1	n=2	n=3	n=4
WT D	1	1	1	1
WT Baf	3.08396	14.4027	16.6948	24.667
KO D	1	1	1	1
KO Baf	5.63912	43.4951	78.5555	35.9017
CD81
WT D	1	1	1	1
WT Baf	3.20143	2.73758	2.23217	2.50164
KO D	1	1	1	1
KO Baf	2.26685	6.51384	3.75923	2.63279
MTCO1
WT D	1	1	1	1
WT Baf	3.78079	1.93682	4.44239	10.9816
KO D	1	1	1	1
KO Baf	18.608	26.9359	4.89073	13.4555
LC3II
WT D	1	1	1	1
WT Baf	45.4975	39.9857	146.379	51.9797
KO D	0	0	0	0
KO Baf	0	0	0	0
p62
WT D	1	1	1
WT Baf	90.4903	26.5073	65.2949
KO D	1	1	1
KO Baf	14.9149	28.0622	11.0217

## Sheet: Fig. 4d
LE	n=1	n=2	n=3	n=4		SE	n=1	n=2	n=3
cnt D	10289	2253.09	7942.66	7835.51			35511.4	25375.5	23331.4
cnt Baf	40555.8	32895.8	50941.9	43886.4			49460.3	41835.2	37801.9
Atg7KD D	7052.76	3739.82	10715.5	6556.93			21388.1	18843.5	20118.4
Atg7KD Baf	12885.3	28332.6	57437.1	33796.1			28099.7	32311.3	42473.2
Fold change	1	1	1	1		Fold change	1	1	1
	3.94165	14.6003	6.4137	5.60096			1.3928	1.64865	1.62021
	1	1	1	1			1	1	1
	1.82698	7.57593	5.36017	5.15426			1.3138	1.71472	2.11116

## Sheet: Fig. 4e
Fig. 4e
LC3 I
WT	Rab7-/-
1.09182	1.59185
0.930286	2.28045
0.879082	2.72802
1.08252	2.83363
0.775313	1.05148
0.996927	0.70254
1.18933	0.825901
1.0345	0.868117
LC3 II
WT	Rab7-/-
0.953488	3.50834
1.08807	3.12812
1.03893	3.92723
0.951591	4.21959
1.09182	1.59185
0.930286	2.28045
0.879082	2.72802
1.08252	2.83363
p62
WT	Rab7-/-
1.09183	1.16779
1.21148	1.01854
1.18788	1.10472
1.14276	1.11316
0.975582	1.15795
0.939736	1.30673
1.01292	1.42979
1.07321	1.31199

[truncated: 67 more sheets: Fig. 4g, Fig. 5a, Fig. 5b, Fig. 5c, Fig. 5d, Fig.5e, Fig. 5f, Fig. 5g, Fig. 5h, Fig. 6a, Fig. 6b, Fig. 6e, Fig. 6f, Fig.7a, Fig. 7b, Fig.7d, Fig. 7e, Fig. 7f, Fig. 7g, Fig.7i …]
